# Supplementary material for: Comparative Analyses by Sequencing of Transcriptomes during Skeletal Muscle Development between Pig Breeds Differing in Muscle Growth Rate and Fatness
Source: PLoS One. 2011 May 26;6(5):e19774. doi: 10.1371/journal.pone.0019774 (PMC3102668; doi:10.1371/journal.pone.0019774)
Supplement: Table S1 — Major characteristics of 20 DGE libraries. (XLS) [file pone.0019774.s013.xls]

## Sheet: Sheet6
Table S1.Major characteristics of 20 DGE libraries and tag mapping to the UniGene transcript database.
	Raw Data		Clean Tag		All Tag Mapping to Gene		Unknown Tag		All Tag Mapping to Sense Gene		All Tag Mapping to Anti-Sense Gene		All Tag-mapped Genes	Sense Tag-mapped Genes	Anti-Sense Tag-mapped Genes	Tag CopyNum <2		CopyNum >=2		CopyNum >5		CopyNum >20		CopyNum >50		CopyNum >100
	Total	Distinct Tag	Total	Distinct Tag	Total	Distinct Tag	Total	Distinct Tag	Total	Distinct Tag	Total	Distinct Tag				Total	Distinct Tag	Total	Distinct Tag	Total	Distinct Tag	Total	Distinct Tag	Total	Distinct Tag	Total	Distinct Tag
average	4.22421e+06	508460	3.84525e+06	156609	3.02125e+06	80513.8	798158	75913.3	2.67959e+06	60673.6	341668	19840.2	30733.2	27994	13406.9	306270	306270	3.84525e+06	156609	3.5699e+06	57258.2	3.18745e+06	20529	2.82116e+06	8950.65	2.5015e+06	4394.4
stdev	971326	183948	910395	56632.8	672801	22400	294179	35227.3	592645	17094.5	108036	5515.09	3993.58	3746.11	2866.55	121620	121620	910395	56632.8	859265	22026.6	782980	8259.86	713162	3514.46	661350	1644.2
Lde-1	4709583	688492	4233958	221204	3108550	106360	1115728	114755	2651385	79842	457165	26518	35754	32698	16740	419248	419248	4233958	221204	3854953	85592	3283002	31241	2713616	13190	2214932	6062
Lde-2	4814340	501864	4465001	166691	3469467	88208	982978	78359	3001987	65654	467480	22554	33186	30180	15272	292168	292168	4465001	166691	4180162	64645	3771555	25573	3344498	12176	2929542	6290
Lde-3	5067087	519047	4706547	176480	3671956	92065	1020957	84263	3192230	68734	479726	23331	33755	30615	15621	294791	294791	4706547	176480	4405024	69114	3963054	26686	3512030	12534	3083420	6436
Lde-4	4060339	482078	3694014	150424	2889841	80228	788352	70058	2525915	60590	363926	19638	31829	28752	13841	276844	276844	3694014	150424	3433129	56756	3063747	21198	2697967	9669	2354055	4770
Lde-5	4591215	513034	4211993	172668	3254695	89451	939485	83042	2833647	67188	421048	22263	33175	30171	14849	282471	282471	4211993	172668	3912154	65102	3486483	24284	3065144	11072	2669670	5439
Lde-6	3809377	885319	3116426	203377	2440298	85532	648624	117629	2203956	65377	236342	20155	30752	27956	13295	642246	642246	3116426	203377	2719456	50741	2367035	16109	2069413	6660	1827841	3208
Lde-7	3136877	310695	2908962	99444	2402228	60087	476892	39125	2213554	46492	188674	13595	27239	24804	9976	184220	184220	2908962	99444	2733110	36944	2478374	12235	2255136	5137	2075066	2569
Lde-8	2403780	301483	2157111	74054	1822669	47017	316734	26847	1668331	36431	154338	10586	23663	21577	8082	195730	195730	2157111	74054	2022512	26200	1840113	8440	1687024	3566	1569065	1874
Lde-9	3664808	284669	3430462	73522	2882789	43241	522378	29984	2579545	29882	303244	13359	24447	21847	10801	189699	189699	3430462	73522	3300856	26284	3131830	10078	2965891	4895	2805067	2623
Lde-10	3845989	281649	3617816	77221	2942695	45770	657701	31199	2598647	31060	344048	14710	24354	21961	11189	180770	180770	3617816	77221	3483221	28587	3300953	11108	3120648	5451	2946614	2967
LT-1	3281691	483144	2955595	163466	2197831	87321	741011	76061	1869854	65650	327977	21671	33927	30945	14753	276363	276363	2955595	163466	2678466	65761	2232305	23053	1799598	9302	1436710	4155
LT-2	5794304	806535	5080215	238668	3770191	113758	1287988	124791	3282458	85949	487733	27809	35468	32586	17211	430624	430624	5080215	238668	4672396	92061	4057857	33656	3442641	14229	2921235	6802
LT-3	3098214	640106	2615631	164823	1967428	89205	639378	75511	1722555	69050	244873	20155	31944	29209	13070	430878	430878	2615631	164823	2321774	60319	1890122	18637	1526598	6968	1252247	3021
LT-4	5189155	731983	4677028	234207	3480555	111080	1176623	123002	3035751	83560	444804	27520	35127	32324	17003	445663	445663	4677028	234207	4270479	87229	3678672	30904	3104150	12695	2628636	5895
LT-5	5794304	713185	5322022	254671	3902217	117647	1392197	136856	3425723	87681	476494	29966	35900	33022	18481	405818	405818	5322022	254671	4884956	99850	4213740	35682	3550776	14776	2992912	6831
LT-6	4706506	414371	4415414	141661	3585935	79039	776520	62374	3232949	60594	352986	18445	30668	27861	12869	232331	232331	4415414	141661	4175534	56615	3808930	21532	3447573	10151	3111531	5375
LT-7	5460487	393472	5127896	128142	4306151	73791	756860	54010	3956546	56761	349605	17030	29760	26950	11866	215949	215949	5127896	128142	4908473	50048	4586278	19165	4261467	8969	3960481	4694
LT-8	4338570	550803	3953120	187623	3125993	80447	787215	106948	2814314	60270	311679	20177	30089	27453	13436	325569	325569	3953120	187623	3589247	49924	3241464	15894	2951859	6651	2717430	3287
LT-9	3526276	318945	3282841	97813	2751834	58612	493313	39025	2525185	44945	226649	13667	26134	23905	9724	191748	191748	3282841	97813	3109744	36259	2862717	12371	2642225	5392	2460597	2794
LT-10	3191280	348329	2932964	106029	2451772	61417	442221	44427	2257196	47762	194576	13655	27494	25064	10058	212264	212264	2932964	106029	2742367	37133	2490698	12734	2264897	5530	2072991	2796
Lde,Landrace;LT,Lantang.1-10 represent libraries from prental day 35 to postnatal day 180.

## Sheet: Sheet7
Table 1 continued.
Sense Tag-mapped Genes		Anti-Sense Tag-mapped Genes		Tag CopyNum <2			CopyNum >=2			CopyNum >5			CopyNum >20			CopyNum >50			CopyNum >100
				Total	Distinct Tag		Total	Distinct Tag		Total	Distinct Tag		Total	Distinct Tag		Total	Distinct Tag		Total	Distinct Tag
27994		13406.9		306270	306270		3.84525e+06	156609		3.5699e+06	57258.2		3.18745e+06	20529		2.82116e+06	8950.65		2.5015e+06	4394.4
3746.11		2866.55		121620	121620		910395	56632.8		859265	22026.6		782980	8259.86		713162	3514.46		661350	1644.2
32698		16740		419248	419248		4233958	221204		3854953	85592		3283002	31241		2713616	13190		2214932	6062
30180		15272		292168	292168		4465001	166691		4180162	64645		3771555	25573		3344498	12176		2929542	6290
30615		15621		294791	294791		4706547	176480		4405024	69114		3963054	26686		3512030	12534		3083420	6436
28752		13841		276844	276844		3694014	150424		3433129	56756		3063747	21198		2697967	9669		2354055	4770
30171		14849		282471	282471		4211993	172668		3912154	65102		3486483	24284		3065144	11072		2669670	5439
27956		13295		642246	642246		3116426	203377		2719456	50741		2367035	16109		2069413	6660		1827841	3208
24804		9976		184220	184220		2908962	99444		2733110	36944		2478374	12235		2255136	5137		2075066	2569
21577		8082		195730	195730		2157111	74054		2022512	26200		1840113	8440		1687024	3566		1569065	1874
21847		10801		189699	189699		3430462	73522		3300856	26284		3131830	10078		2965891	4895		2805067	2623
21961		11189		180770	180770		3617816	77221		3483221	28587		3300953	11108		3120648	5451		2946614	2967
30945		14753		276363	276363		2955595	163466		2678466	65761		2232305	23053		1799598	9302		1436710	4155
32586		17211		430624	430624		5080215	238668		4672396	92061		4057857	33656		3442641	14229		2921235	6802
29209		13070		430878	430878		2615631	164823		2321774	60319		1890122	18637		1526598	6968		1252247	3021
32324		17003		445663	445663		4677028	234207		4270479	87229		3678672	30904		3104150	12695		2628636	5895
33022		18481		405818	405818		5322022	254671		4884956	99850		4213740	35682		3550776	14776		2992912	6831
27861		12869		232331	232331		4415414	141661		4175534	56615		3808930	21532		3447573	10151		3111531	5375
26950		11866		215949	215949		5127896	128142		4908473	50048		4586278	19165		4261467	8969		3960481	4694
27453		13436		325569	325569		3953120	187623		3589247	49924		3241464	15894		2951859	6651		2717430	3287
23905		9724		191748	191748		3282841	97813		3109744	36259		2862717	12371		2642225	5392		2460597	2794
25064		10058		212264	212264		2932964	106029		2742367	37133		2490698	12734		2264897	5530		2072991	2796

## Sheet: Sheet1
		average	stdev	Lde-1	Lde-2	Lde-3	Lde-4	Lde-5	Lde-6	Lde-7	Lde-8	Lde9	Lde10	LT-1	LT-2	LT-3	LT-4	LT-5	LT-6	LT-7	LT-8	LT-9	LT-10
Raw Data	Total	4.22421e+06	971326	4709583	4814340	5067087	4060339	4591215	3809377	3136877	2403780	3664808	3845989	3281691	5794304	3098214	5189155	5794304	4706506	5460487	4338570	3526276	3191280
Raw Data	Distinct Tag	508460	183948	688492	501864	519047	482078	513034	885319	310695	301483	284669	281649	483144	806535	640106	731983	713185	414371	393472	550803	318945	348329
Clean Tag	Total	3.84525e+06	910395	4233958	4465001	4706547	3694014	4211993	3116426	2908962	2157111	3430462	3617816	2955595	5080215	2615631	4677028	5322022	4415414	5127896	3953120	3282841	2932964
Clean Tag	Distinct Tag	156609	56632.8	221204	166691	176480	150424	172668	203377	99444	74054	73522	77221	163466	238668	164823	234207	254671	141661	128142	187623	97813	106029
All Tag Mapping to Gene	Total	3.02125e+06	672801	3108550	3469467	3671956	2889841	3254695	2440298	2402228	1822669	2882789	2942695	2197831	3770191	1967428	3480555	3902217	3585935	4306151	3125993	2751834	2451772
All Tag Mapping to Gene	Distinct Tag	80513.8	22400	106360	88208	92065	80228	89451	85532	60087	47017	43241	45770	87321	113758	89205	111080	117647	79039	73791	80447	58612	61417
Unambiguous Tag Mapping to Gene	Total	1.36181e+06	339163	1569418	1643032	1734097	1342685	1542202	1042178	986039	728702	1176907	1235583	1106381	1784047	929348	1645367	1878415	1610676	1796517	1334856	1116349	1033373
Unambiguous Tag Mapping to Gene	Distinct Tag	52860.7	15558.1	71948	58318	61224	52754	59111	53508	39394	30023	26701	28611	60100	75151	58814	73668	78965	51618	48204	51487	38106	39508
Unknown Tag	Total	798158	294179	1115728	982978	1020957	788352	939485	648624	476892	316734	522378	657701	741011	1287988	639378	1176623	1392197	776520	756860	787215	493313	442221
Unknown Tag	Distinct Tag	75913.3	35227.3	114755	78359	84263	70058	83042	117629	39125	26847	29984	31199	76061	124791	75511	123002	136856	62374	54010	106948	39025	44427
All Tag Mapping to Sense Gene	Total	2.67959e+06	592645	2651385	3001987	3192230	2525915	2833647	2203956	2213554	1668331	2579545	2598647	1869854	3282458	1722555	3035751	3425723	3232949	3956546	2814314	2525185	2257196
All Tag Mapping to Sense Gene	Distinct Tag	60673.6	17094.5	79842	65654	68734	60590	67188	65377	46492	36431	29882	31060	65650	85949	69050	83560	87681	60594	56761	60270	44945	47762
Unambiguous Tag Mapping to Sense Gene	Total	1.09033e+06	257831	1187586	1257269	1336990	1041434	1198820	858990	840661	614457	957916	994186	834904	1391033	731660	1290792	1494374	1323511	1509021	1114349	943206	885378
Unambiguous Tag Mapping to Sense Gene	Distinct Tag	37251.7	11102.4	50646	40286	42444	36990	41217	38009	28729	21879	17005	18059	42583	53131	42588	51952	55303	37003	34538	36175	27507	28989
All Tag Mapping to Anti-Sense Gene	Total	341668	108036	457165	467480	479726	363926	421048	236342	188674	154338	303244	344048	327977	487733	244873	444804	476494	352986	349605	311679	226649	194576
All Tag Mapping to Anti-Sense Gene	Distinct Tag	19840.2	5515.09	26518	22554	23331	19638	22263	20155	13595	10586	13359	14710	21671	27809	20155	27520	29966	18445	17030	20177	13667	13655
Unambiguous Tag Mapping to Anti-Sense Gene	Total	271482	93742.8	381832	385763	397107	301251	343382	183188	145378	114245	218991	241397	271477	393014	197688	354575	384041	287165	287496	220507	173143	147995
Unambiguous Tag Mapping to Anti-Sense Gene	Distinct Tag	15609	4573.54	21302	18032	18780	15764	17894	15499	10665	8144	9696	10552	17517	22020	16226	21716	23662	14615	13666	15312	10599	10519
Tag CopyNum <2	Total	306270	121620	419248	292168	294791	276844	282471	642246	184220	195730	189699	180770	276363	430624	430878	445663	405818	232331	215949	325569	191748	212264
Tag CopyNum <2	Distinct Tag	306270	121620	419248	292168	294791	276844	282471	642246	184220	195730	189699	180770	276363	430624	430878	445663	405818	232331	215949	325569	191748	212264
CopyNum >=2	Total	3.84525e+06	910395	4233958	4465001	4706547	3694014	4211993	3116426	2908962	2157111	3430462	3617816	2955595	5080215	2615631	4677028	5322022	4415414	5127896	3953120	3282841	2932964
CopyNum >=2	Distinct Tag	156609	56632.8	221204	166691	176480	150424	172668	203377	99444	74054	73522	77221	163466	238668	164823	234207	254671	141661	128142	187623	97813	106029
CopyNum >5	Total	3.5699e+06	859265	3854953	4180162	4405024	3433129	3912154	2719456	2733110	2022512	3300856	3483221	2678466	4672396	2321774	4270479	4884956	4175534	4908473	3589247	3109744	2742367
CopyNum >5	Distinct Tag	57258.2	22026.6	85592	64645	69114	56756	65102	50741	36944	26200	26284	28587	65761	92061	60319	87229	99850	56615	50048	49924	36259	37133
CopyNum >10	Total	3.40377e+06	826294	3611860	4005148	4213208	3271795	3727339	2556872	2619789	1940717	3227859	3403655	2486279	4412758	2131205	4020425	4597358	4017598	4769386	3430877	3000670	2630600
CopyNum >10	Distinct Tag	35344.6	14041.4	53659	41549	43817	35450	40739	29163	21952	15340	16645	18103	40469	57919	35191	54283	61943	35782	31702	28960	21842	22383
CopyNum >20	Total	3.18745e+06	782980	3283002	3771555	3963054	3063747	3486483	2367035	2478374	1840113	3131830	3300953	2232305	4057857	1890122	3678672	4213740	3808930	4586278	3241464	2862717	2490698
CopyNum >20	Distinct Tag	20529	8259.86	31241	25573	26686	21198	24284	16109	12235	8440	10078	11108	23053	33656	18637	30904	35682	21532	19165	15894	12371	12734
CopyNum >50	Total	2.82116e+06	713162	2713616	3344498	3512030	2697967	3065144	2069413	2255136	1687024	2965891	3120648	1799598	3442641	1526598	3104150	3550776	3447573	4261467	2951859	2642225	2264897
CopyNum >50	Distinct Tag	8950.65	3514.46	13190	12176	12534	9669	11072	6660	5137	3566	4895	5451	9302	14229	6968	12695	14776	10151	8969	6651	5392	5530
CopyNum >100	Total	2.5015e+06	661350	2214932	2929542	3083420	2354055	2669670	1827841	2075066	1569065	2805067	2946614	1436710	2921235	1252247	2628636	2992912	3111531	3960481	2717430	2460597	2072991
CopyNum >100	Distinct Tag	4394.4	1644.2	6062	6290	6436	4770	5439	3208	2569	1874	2623	2967	4155	6802	3021	5895	6831	5375	4694	3287	2794	2796
All Tag-mapped Genes		30733.2	3993.58	35754	33186	33755	31829	33175	30752	27239	23663	24447	24354	33927	35468	31944	35127	35900	30668	29760	30089	26134	27494
Unambiguous Tag-mapped Genes		17596.8	3471.88	21956	19839	20309	18621	19861	17878	14471	11640	12212	12276	20182	21711	18499	21415	22236	17392	16538	16942	13464	14494
Sense Tag-mapped Genes		27994	3746.11	32698	30180	30615	28752	30171	27956	24804	21577	21847	21961	30945	32586	29209	32324	33022	27861	26950	27453	23905	25064
Unambiguous Sense Tag-mapped Genes		14734.8	3114.01	18672	16637	16962	15396	16612	14849	12013	9591	9727	9931	17100	18544	15645	18385	19059	14493	13641	14186	11221	12031
Anti-Sense Tag-mapped Genes		13406.9	2866.55	16740	15272	15621	13841	14849	13295	9976	8082	10801	11189	14753	17211	13070	17003	18481	12869	11866	13436	9724	10058
Unambiguous Anti-Sense Tag-mapped Genes		8503.55	2024.72	11021	9893	10143	8914	9720	8277	6194	4890	6329	6634	9608	11126	8454	10929	11903	8070	7611	8250	5961	6144

## Sheet: Sheet3
Table 1.Major characteristics of 20 DGE libraries and tag mapping to the UniGene transcript database.
	Raw Data			Clean Tag			All Tag Mapping to Gene			Unknown Tag			All Tag Mapping to Sense Gene			All Tag Mapping to Anti-Sense Gene			Tag CopyNum <2			CopyNum >=2			CopyNum >5			CopyNum >10			CopyNum >50			CopyNum >100			All Tag-mapped Genes		Sense Tag-mapped Genes		Anti-Sense Tag-mapped Genes
	Total	Distinct Tag		Total	Distinct Tag		Total	Distinct Tag		Total	Distinct Tag		Total	Distinct Tag		Total	Distinct Tag		Total	Distinct Tag		Total	Distinct Tag		Total	Distinct Tag		Total	Distinct Tag		Total	Distinct Tag		Total	Distinct Tag
average	4.22421e+06	508460		3.84525e+06	156609		3.02125e+06	80513.8		798158	75913.3		2.67959e+06	60673.6		341668	19840.2		306270	306270		3.84525e+06	156609		3.5699e+06	57258.2		3.40377e+06	35344.6		2.82116e+06	8950.65		2.5015e+06	4394.4		30733.2		27994		13406.9
stdev	971326	183948		910395	56632.8		672801	22400		294179	35227.3		592645	17094.5		108036	5515.09		121620	121620		910395	56632.8		859265	22026.6		826294	14041.4		713162	3514.46		661350	1644.2		3993.58		3746.11		2866.55
Lde-1	4709583	688492		4233958	221204		3108550	106360		1115728	114755		2651385	79842		457165	26518		419248	419248		4233958	221204		3854953	85592		3611860	53659		2713616	13190		2214932	6062		35754		32698		16740
Lde-2	4814340	501864		4465001	166691		3469467	88208		982978	78359		3001987	65654		467480	22554		292168	292168		4465001	166691		4180162	64645		4005148	41549		3344498	12176		2929542	6290		33186		30180		15272
Lde-3	5067087	519047		4706547	176480		3671956	92065		1020957	84263		3192230	68734		479726	23331		294791	294791		4706547	176480		4405024	69114		4213208	43817		3512030	12534		3083420	6436		33755		30615		15621
Lde-4	4060339	482078		3694014	150424		2889841	80228		788352	70058		2525915	60590		363926	19638		276844	276844		3694014	150424		3433129	56756		3271795	35450		2697967	9669		2354055	4770		31829		28752		13841
Lde-5	4591215	513034		4211993	172668		3254695	89451		939485	83042		2833647	67188		421048	22263		282471	282471		4211993	172668		3912154	65102		3727339	40739		3065144	11072		2669670	5439		33175		30171		14849
Lde-6	3809377	885319		3116426	203377		2440298	85532		648624	117629		2203956	65377		236342	20155		642246	642246		3116426	203377		2719456	50741		2556872	29163		2069413	6660		1827841	3208		30752		27956		13295
Lde-7	3136877	310695		2908962	99444		2402228	60087		476892	39125		2213554	46492		188674	13595		184220	184220		2908962	99444		2733110	36944		2619789	21952		2255136	5137		2075066	2569		27239		24804		9976
Lde-8	2403780	301483		2157111	74054		1822669	47017		316734	26847		1668331	36431		154338	10586		195730	195730		2157111	74054		2022512	26200		1940717	15340		1687024	3566		1569065	1874		23663		21577		8082
Lde-9	3664808	284669		3430462	73522		2882789	43241		522378	29984		2579545	29882		303244	13359		189699	189699		3430462	73522		3300856	26284		3227859	16645		2965891	4895		2805067	2623		24447		21847		10801
Lde10	3845989	281649		3617816	77221		2942695	45770		657701	31199		2598647	31060		344048	14710		180770	180770		3617816	77221		3483221	28587		3403655	18103		3120648	5451		2946614	2967		24354		21961		11189
LT-1	3281691	483144		2955595	163466		2197831	87321		741011	76061		1869854	65650		327977	21671		276363	276363		2955595	163466		2678466	65761		2486279	40469		1799598	9302		1436710	4155		33927		30945		14753
LT-2	5794304	806535		5080215	238668		3770191	113758		1287988	124791		3282458	85949		487733	27809		430624	430624		5080215	238668		4672396	92061		4412758	57919		3442641	14229		2921235	6802		35468		32586		17211
LT-3	3098214	640106		2615631	164823		1967428	89205		639378	75511		1722555	69050		244873	20155		430878	430878		2615631	164823		2321774	60319		2131205	35191		1526598	6968		1252247	3021		31944		29209		13070
LT-4	5189155	731983		4677028	234207		3480555	111080		1176623	123002		3035751	83560		444804	27520		445663	445663		4677028	234207		4270479	87229		4020425	54283		3104150	12695		2628636	5895		35127		32324		17003
LT-5	5794304	713185		5322022	254671		3902217	117647		1392197	136856		3425723	87681		476494	29966		405818	405818		5322022	254671		4884956	99850		4597358	61943		3550776	14776		2992912	6831		35900		33022		18481
LT-6	4706506	414371		4415414	141661		3585935	79039		776520	62374		3232949	60594		352986	18445		232331	232331		4415414	141661		4175534	56615		4017598	35782		3447573	10151		3111531	5375		30668		27861		12869
LT-7	5460487	393472		5127896	128142		4306151	73791		756860	54010		3956546	56761		349605	17030		215949	215949		5127896	128142		4908473	50048		4769386	31702		4261467	8969		3960481	4694		29760		26950		11866
LT-8	4338570	550803		3953120	187623		3125993	80447		787215	106948		2814314	60270		311679	20177		325569	325569		3953120	187623		3589247	49924		3430877	28960		2951859	6651		2717430	3287		30089		27453		13436
LT-9	3526276	318945		3282841	97813		2751834	58612		493313	39025		2525185	44945		226649	13667		191748	191748		3282841	97813		3109744	36259		3000670	21842		2642225	5392		2460597	2794		26134		23905		9724
LT-10	3191280	348329		2932964	106029		2451772	61417		442221	44427		2257196	47762		194576	13655		212264	212264		2932964	106029		2742367	37133		2630600	22383		2264897	5530		2072991	2796		27494		25064		10058
Lde,Landrace;LT,Lantang.1-10 represent libraries from prental day 35 to postnatal day 180.
