# Supplementary material for: Comparative Analyses by Sequencing of Transcriptomes during Skeletal Muscle Development between Pig Breeds Differing in Muscle Growth Rate and Fatness
Source: PLoS One. 2011 May 26;6(5):e19774. doi: 10.1371/journal.pone.0019774 (PMC3102668; doi:10.1371/journal.pone.0019774)
Supplement: Table S2 — Summary of differentially expressed (DE) genes identified. (XLS) [file pone.0019774.s014.xls]

## Sheet: LR-49 dpc VS LR-35 dpc
#gene identifier	Description	LR-1_raw(4233958)	LR-1_norm(TPM)	LR-2_raw(4465001)	LR-2_norm(TPM)	log2 Ratio(LR2/LR1)	Up-Down-Regulation(LR2/LR1)	pvalue	FDR
gnl|UG|Ssc#S17513916	BX668485 Sus Scrofa library (scac) Sus scrofa cDNA clone scac0025.l.17 5prim, mRNA sequence /clone=scac0025.l.17 /clone_end=5' /gb=BX668485 /gi=90246483 /ug=Ssc.19233 /len=777	638	150.69	0	0.01	-13.8793	down	0	0.00648953
gi|51592101|ref|NM_001004028.1|	Sus scrofa hyaluronan and proteoglycan link protein 1 (HAPLN1), mRNA	248	58.57	0	0.01	-12.5159	down	0	0.0106799
gi|47523843|ref|NM_214395.1|	Sus scrofa serpin peptidase inhibitor, clade A (alpha-1 antiproteinase, antitrypsin), member 1 (SERPINA1), mRNA	247	58.34	0	0.01	-12.5103	down	0	0.0107771
gnl|UG|Ssc#S23765833	1123745 MARC 4PIG Sus scrofa cDNA 5', mRNA sequence /clone_end=5' /gb=DN123452 /gi=59817731 /ug=Ssc.38013 /len=703	210	49.6	0	0.01	-12.2761	down	0	0.0116593
gi|164394|gb|L10363.1|PIGBSP	Porcine bone sialoprotein mRNA, partial cds	176	41.57	0	0.01	-12.0213	down	0	0.0127611
gi|47523699|ref|NM_214317.1|	Sus scrofa alpha-fetoprotein (AFP), mRNA	150	35.43	0	0.01	-11.7908	down	0	0.0137023
gnl|UG|Ssc#S17514582	BX669151 Sus Scrofa library (scac) Sus scrofa cDNA clone scac0030.h.07 5prim, mRNA sequence /clone=scac0030.h.07 /clone_end=5' /gb=BX669151 /gi=90227688 /ug=Ssc.54557 /len=762	143	33.77	0	0.01	-11.7215	down	0	0.0138602
gnl|UG|Ssc#S17517636	BX672205 Sus Scrofa library (scac) Sus scrofa cDNA clone scac0035.k.15 5prim, mRNA sequence /clone=scac0035.k.15 /clone_end=5' /gb=BX672205 /gi=90233530 /ug=Ssc.8421 /len=921	143	33.77	0	0.01	-11.7215	down	0	0.0138602
gnl|UG|Ssc#S18546597	BX915248 Sus Scrofa library (scan) Sus scrofa cDNA clone scan0029.i.06 5prim, mRNA sequence /clone=scan0029.i.06 /clone_end=5' /gb=BX915248 /gi=90242989 /ug=Ssc.26147 /len=857	127	30	0	0.01	-11.5507	down	0	0.0145659
gnl|UG|Ssc#S19542401	947295 MARC 4PIG Sus scrofa cDNA 5', mRNA sequence /clone_end=5' /gb=CN158497 /gi=46172927 /ug=Ssc.2598 /len=894	93	21.97	0	0.01	-11.1013	down	0	0.0164945
gnl|UG|Ssc#S31103357	1510638 MARC 3PIG Sus scrofa cDNA 5', mRNA sequence /clone_end=5' /gb=DY407195 /gi=87208498 /ug=Ssc.71001 /len=695	91	21.49	0	0.01	-11.0694	down	0	0.0168077
gnl|UG|Ssc#S40335794	rnca31b_a14.y1 nca Sus scrofa cDNA 5', mRNA sequence /clone_end=5' /gb=EW430401 /gi=182707324 /ug=Ssc.60396 /len=643	91	21.49	0	0.01	-11.0694	down	0	0.0168077
gnl|UG|Ssc#S18360061	916090 MARC 4PIG Sus scrofa cDNA 5', mRNA sequence /clone_end=5' /gb=CK455502 /gi=40802716 /ug=Ssc.5243 /len=866	85	20.08	0	0.01	-10.9715	down	2e-06	0.0171434
gnl|UG|Ssc#S34533729	DB801818 full-length enriched swine cDNA library, adult skin Sus scrofa cDNA clone SKNB10034B09 5', mRNA sequence /clone=SKNB10034B09 /clone_end=5' /gb=DB801818 /gi=112781392 /ug=Ssc.28811 /len=775	81	19.13	0	0.01	-10.9016	down	4e-06	0.0175043
gi|194041956|ref|XM_001929320.1|	PREDICTED: Sus scrofa similar to internexin neuronal intermediate filament protein, alpha (LOC100153400), mRNA	74	17.48	0	0.01	-10.7715	down	5e-06	0.0183165
gnl|UG|Ssc#S18268314	BP164805 full-length enriched swine cDNA library, adult thymus Sus scrofa cDNA clone THY010066E05 5', mRNA sequence /clone=THY010066E05 /clone_end=5' /gb=BP164805 /gi=40414278 /ug=Ssc.71678 /len=851	74	17.48	0	0.01	-10.7715	down	5e-06	0.0183165
gnl|UG|Ssc#S17514632	BX669201 Sus Scrofa library (scac) Sus scrofa cDNA clone scac0028.l.22 5prim, mRNA sequence /clone=scac0028.l.22 /clone_end=5' /gb=BX669201 /gi=90227671 /ug=Ssc.17324 /len=968	73	17.24	0	0.01	-10.7515	down	5e-06	0.0183165
gnl|UG|Ssc#S17526944	BX675902 Sus Scrofa library (scac) Sus scrofa cDNA clone scac0034.o.06 3prim, mRNA sequence /clone=scac0034.o.06 /clone_end=3' /gb=BX675902 /gi=90235287 /ug=Ssc.8049 /len=848	72	17.01	0	0.01	-10.7322	down	5e-06	0.0183165
gnl|UG|Ssc#S35166842	Sus scrofa mRNA, clone:THY010107F05, expressed in thymus /gb=AK239491 /gi=115552897 /ug=Ssc.53698 /len=1009	71	16.77	0	0.01	-10.7117	down	5e-06	0.0183165
gnl|UG|Ssc#S19540568	944077 MARC 4PIG Sus scrofa cDNA 5', mRNA sequence /clone_end=5' /gb=CN156664 /gi=46171094 /ug=Ssc.26581 /len=852	70	16.53	0	0.01	-10.6909	down	5e-06	0.0183165
gnl|UG|Ssc#S19547874	994156 MARC 4PIG Sus scrofa cDNA 5', mRNA sequence /clone_end=5' /gb=CN164041 /gi=46178471 /ug=Ssc.2027 /len=883	65	15.35	0	0.01	-10.584	down	3e-05	0.019281
gnl|UG|Ssc#S39992206	recc2819c_k21.y1 ecc Sus scrofa cDNA 5', mRNA sequence /clone_end=5' /gb=EW087115 /gi=181223447 /ug=Ssc.7841 /len=615	65	15.35	0	0.01	-10.584	down	3e-05	0.019281
gi|194034719|ref|XM_001925911.1|	PREDICTED: Sus scrofa similar to MGC166329 protein (LOC100154760), mRNA	64	15.12	0	0.01	-10.5622	down	3e-05	0.019281
gnl|UG|Ssc#S18546970	BX915621 Sus Scrofa library (scan) Sus scrofa cDNA clone scan0030.c.04 5prim, mRNA sequence /clone=scan0030.c.04 /clone_end=5' /gb=BX915621 /gi=90244826 /ug=Ssc.55914 /len=868	64	15.12	0	0.01	-10.5622	down	3e-05	0.019281
gnl|UG|Ssc#S19549069	995587 MARC 4PIG Sus scrofa cDNA 5', mRNA sequence /clone_end=5' /gb=CN165181 /gi=46179611 /ug=Ssc.52050 /len=932	64	15.12	0	0.01	-10.5622	down	3e-05	0.019281
gi|47523343|ref|NM_213746.1|	Sus scrofa calcitonin receptor-stimulating peptide-3 (LOC396573), mRNA	62	14.64	0	0.01	-10.5157	down	3e-05	0.019281
gnl|UG|Ssc#S34516476	DB786768 full-length enriched swine cDNA library, adult adrenal gland Sus scrofa cDNA clone ADR010059E10 5', mRNA sequence /clone=ADR010059E10 /clone_end=5' /gb=DB786768 /gi=112770812 /ug=Ssc.3779 /len=857	62	14.64	0	0.01	-10.5157	down	3e-05	0.019281
gnl|UG|Ssc#S18381759	932633 MARC 4PIG Sus scrofa cDNA 5', mRNA sequence /clone_end=5' /gb=CK461875 /gi=40833156 /ug=Ssc.43626 /len=903	60	14.17	0	0.01	-10.4686	down	6e-05	0.0198368
gi|194034272|ref|XM_001924582.1|	PREDICTED: Sus scrofa similar to ELAV-like 2 (LOC100153303), mRNA	59	13.93	0	0.01	-10.444	down	6e-05	0.0198368
gnl|UG|Ssc#S17518379	BX672949 Sus Scrofa library (scac) Sus scrofa cDNA clone scac0040.j.05 5prim, mRNA sequence /clone=scac0040.j.05 /clone_end=5' /gb=BX672949 /gi=90237994 /ug=Ssc.9118 /len=839	59	13.93	0	0.01	-10.444	down	6e-05	0.0198368
gnl|UG|Ssc#S39995545	recc2817c_a7.y1 ecc Sus scrofa cDNA 5', mRNA sequence /clone_end=5' /gb=EW090454 /gi=181298837 /ug=Ssc.66875 /len=656	59	13.93	0	0.01	-10.444	down	6e-05	0.0198368
gi|113931658|ref|NM_001044598.2|	Sus scrofa DIRAS family, GTP-binding RAS-like 3 (DIRAS3), mRNA	57	13.46	0	0.01	-10.3945	down	0.000125	0.0204537
gi|50657387|ref|NM_001002824.1|	Sus scrofa myogenic differentiation 1 (MYOD1), mRNA	57	13.46	0	0.01	-10.3945	down	0.000125	0.0204537
gnl|UG|Ssc#S19541354	946161 MARC 4PIG Sus scrofa cDNA 5', mRNA sequence /clone_end=5' /gb=CN157450 /gi=46171880 /ug=Ssc.6994 /len=908	57	13.46	0	0.01	-10.3945	down	0.000125	0.0204537
gi|194044574|ref|XM_001928737.1|	PREDICTED: Sus scrofa similar to V-set and transmembrane domain containing 2 like (LOC100153299), mRNA	55	12.99	0	0.01	-10.3432	down	0.000125	0.0204537
gnl|UG|Ssc#S18553917	BX922568 Sus Scrofa library (scan) Sus scrofa cDNA clone scan0018.k.14 5prim, mRNA sequence /clone=scan0018.k.14 /clone_end=5' /gb=BX922568 /gi=90239744 /ug=Ssc.4965 /len=863	55	12.99	0	0.01	-10.3432	down	0.000125	0.0204537
gnl|UG|Ssc#S19541682	946507 MARC 4PIG Sus scrofa cDNA 5', mRNA sequence /clone_end=5' /gb=CN157778 /gi=46172208 /ug=Ssc.58903 /len=857	54	12.75	0	0.01	-10.3163	down	0.000125	0.0204537
gnl|UG|Ssc#S18272408	BP168899 full-length enriched swine cDNA library, adult thymus Sus scrofa cDNA clone THY010060H08 5', mRNA sequence /clone=THY010060H08 /clone_end=5' /gb=BP168899 /gi=40418372 /ug=Ssc.72134 /len=818	53	12.52	0	0.01	-10.29	down	0.000125	0.0204537
gnl|UG|Ssc#S40003133	rece14c_b15.y1 ece Sus scrofa cDNA 5', mRNA sequence /clone_end=5' /gb=EW098042 /gi=181233177 /ug=Ssc.5343 /len=615	53	12.52	0	0.01	-10.29	down	0.000125	0.0204537
gi|194037750|ref|XM_001926886.1|	PREDICTED: Sus scrofa similar to protein tyrosine phosphatase, receptor type, R (LOC100154962), partial mRNA	51	12.05	0	0.01	-10.2348	down	0.000256	0.0211441
gi|194040347|ref|XM_001926869.1|	PREDICTED: Sus scrofa similar to signal peptide, CUB domain, EGF-like 3 (LOC100152993), mRNA	50	11.81	0	0.01	-10.2058	down	0.000256	0.0211441
gnl|UG|Ssc#S39993541	recc2825c_m14.y1 ecc Sus scrofa cDNA 5', mRNA sequence /clone_end=5' /gb=EW088450 /gi=181262242 /ug=Ssc.61743 /len=702	48	11.34	0	0.01	-10.1472	down	0.000531	0.0219242
gnl|UG|Ssc#S19545759	951185 MARC 4PIG Sus scrofa cDNA 5', mRNA sequence /clone_end=5' /gb=CN161855 /gi=46176285 /ug=Ssc.3739 /len=920	47	11.1	0	0.01	-10.1163	down	0.000531	0.0219242
gnl|UG|Ssc#S40488267	rspl40_m9.y1 spl Sus scrofa cDNA 5', mRNA sequence /clone_end=5' /gb=EW582873 /gi=183079321 /ug=Ssc.65148 /len=662	47	11.1	0	0.01	-10.1163	down	0.000531	0.0219242
gi|47522709|ref|NM_213885.1|	Sus scrofa Man9-mannosidase (MAN1A), mRNA	46	10.86	0	0.01	-10.0848	down	0.000531	0.0219242
gnl|UG|Ssc#S19545946	951389 MARC 4PIG Sus scrofa cDNA 5', mRNA sequence /clone_end=5' /gb=CN162042 /gi=46176472 /ug=Ssc.27295 /len=921	45	10.63	0	0.01	-10.0539	down	0.000531	0.0219242
gnl|UG|Ssc#S23695220	1103694 MARC 4PIG Sus scrofa cDNA 5', mRNA sequence /clone_end=5' /gb=DN106323 /gi=59781586 /ug=Ssc.8830 /len=824	45	10.63	0	0.01	-10.0539	down	0.000531	0.0219242
gi|194041329|ref|XM_001928735.1|	PREDICTED: Sus scrofa similar to Transmembrane protein 111 (LOC100154665), mRNA	44	10.39	0	0.01	-10.021	down	0.000922	0.0228154
gnl|UG|Ssc#S23695912	1104431 MARC 4PIG Sus scrofa cDNA 5', mRNA sequence /clone_end=5' /gb=DN107015 /gi=59782278 /ug=Ssc.56872 /len=867	44	10.39	0	0.01	-10.021	down	0.000922	0.0228154
gi|115552127|dbj|AK239320.1|	Sus scrofa mRNA, clone:THY010092F09, expressed in thymus	43	10.16	0	0.01	-9.98868	down	0.000922	0.0228154
gi|47522943|ref|NM_214064.1|	Sus scrofa flavin containing monooxygenase 1 (FMO1), mRNA	43	10.16	0	0.01	-9.98868	down	0.000922	0.0228154
gnl|UG|Ssc#S23689699	1000185 MARC 4PIG Sus scrofa cDNA 5', mRNA sequence /clone_end=5' /gb=DN100798 /gi=59773191 /ug=Ssc.44983 /len=917	43	10.16	0	0.01	-9.98868	down	0.000922	0.0228154
gi|115547045|dbj|AK231100.1|	Sus scrofa mRNA, clone:AMP010093F10, expressed in alveolar macrophage	42	9.92	0	0.01	-9.9542	down	0.000922	0.0228154
gnl|UG|Ssc#S18296629	BP148354 full-length enriched swine cDNA library, adult ovary Sus scrofa cDNA clone OVRM10058C10 5', mRNA sequence /clone=OVRM10058C10 /clone_end=5' /gb=BP148354 /gi=40397825 /ug=Ssc.44110 /len=748	42	9.92	0	0.01	-9.9542	down	0.000922	0.0228154
gnl|UG|Ssc#S34529832	DB803904 full-length enriched swine cDNA library, adult skin Sus scrofa cDNA clone SKNB10064F10 5', mRNA sequence /clone=SKNB10064F10 /clone_end=5' /gb=DB803904 /gi=112756492 /ug=Ssc.24701 /len=798	42	9.92	0	0.01	-9.9542	down	0.000922	0.0228154
gnl|UG|Ssc#S17518692	BX673262 Sus Scrofa library (scac) Sus scrofa cDNA clone scac0043.g.10 5prim, mRNA sequence /clone=scac0043.g.10 /clone_end=5' /gb=BX673262 /gi=90238579 /ug=Ssc.6837 /len=823	41	9.68	0	0.01	-9.91886	down	0.000922	0.0228154
gnl|UG|Ssc#S23213478	Sus scrofa clone Clu_138.scr.msk.p1.Contig3, mRNA sequence /gb=AY609499 /gi=52351094 /ug=Ssc.72725 /len=2443	41	9.68	0	0.01	-9.91886	down	0.000922	0.0228154
gi|194041930|ref|XM_001925953.1|	PREDICTED: Sus scrofa similar to PH and SEC7 domain-containing protein 1 (Pleckstrin homology and SEC7 domain-containing protein 1) (Exchange factor for ARF6) (LOC100152582), mRNA	40	9.45	0	0.01	-9.88417	down	0.001896	0.0238478
gnl|UG|Ssc#S18545724	BX914375 Sus Scrofa library (scan) Sus scrofa cDNA clone scan0001.o.17 5prim, mRNA sequence /clone=scan0001.o.17 /clone_end=5' /gb=BX914375 /gi=90234451 /ug=Ssc.2927 /len=811	40	9.45	0	0.01	-9.88417	down	0.001896	0.0238478
gnl|UG|Ssc#S31102082	1497453 MARC 3PIG Sus scrofa cDNA 5', mRNA sequence /clone_end=5' /gb=DY405920 /gi=87207223 /ug=Ssc.41123 /len=730	40	9.45	0	0.01	-9.88417	down	0.001896	0.0238478
gnl|UG|Ssc#S17516962	BX671531 Sus Scrofa library (scac) Sus scrofa cDNA clone scac0036.g.24 5prim, mRNA sequence /clone=scac0036.g.24 /clone_end=5' /gb=BX671531 /gi=126026185 /ug=Ssc.2543 /len=910	39	9.21	0	0.01	-9.84706	down	0.001896	0.0238478
gnl|UG|Ssc#S17524628	BX673769 Sus Scrofa library (scac) Sus scrofa cDNA clone scac0040.c.05 5prim, mRNA sequence /clone=scac0040.c.05 /clone_end=5' /gb=BX673769 /gi=90244283 /ug=Ssc.25979 /len=823	39	9.21	0	0.01	-9.84706	down	0.001896	0.0238478
gnl|UG|Ssc#S40086007	rfcc11b_i13.y1 fcc Sus scrofa cDNA 5', mRNA sequence /clone_end=5' /gb=EW180914 /gi=182470869 /ug=Ssc.13517 /len=524	39	9.21	0	0.01	-9.84706	down	0.001896	0.0238478
gnl|UG|Ssc#S18357529	908645 MARC 4PIG Sus scrofa cDNA 5', mRNA sequence /clone_end=5' /gb=CK452970 /gi=40800184 /ug=Ssc.57629 /len=845	38	8.98	0	0.01	-9.81057	down	0.001896	0.0238478
gnl|UG|Ssc#S31118355	1540567 MARC 3PIG Sus scrofa cDNA 3', mRNA sequence /clone_end=3' /gb=DY422193 /gi=87223496 /ug=Ssc.25251 /len=684	38	8.98	0	0.01	-9.81057	down	0.001896	0.0238478
gnl|UG|Ssc#S40288165	rmed23c_e16.y1 med Sus scrofa cDNA 5', mRNA sequence /clone_end=5' /gb=EW383072 /gi=182850053 /ug=Ssc.60179 /len=487	38	8.98	0	0.01	-9.81057	down	0.001896	0.0238478
gi|115547599|dbj|AK231257.1|	Sus scrofa mRNA, clone:ITT010025A10, expressed in intestine	37	8.74	0	0.01	-9.77149	down	0.001896	0.0238478
gi|194045056|ref|XM_001924869.1|	PREDICTED: Sus scrofa similar to Transcription elongation factor A protein-like 4 (TCEA-like protein 4) (Transcription elongation factor S-II protein-like 4) (LOC100153499), mRNA	37	8.74	0	0.01	-9.77149	down	0.001896	0.0238478
gnl|UG|Ssc#S23691825	1097936 MARC 4PIG Sus scrofa cDNA 5', mRNA sequence /clone_end=5' /gb=DN102924 /gi=59775700 /ug=Ssc.8196 /len=769	37	8.74	0	0.01	-9.77149	down	0.001896	0.0238478
gi|115554233|dbj|AK240028.1|	Sus scrofa mRNA, clone:UTR010022G10, expressed in uterus	36	8.5	0	0.01	-9.73132	down	0.001896	0.0238478
gi|194018691|ref|NM_001129967.1|	Sus scrofa lymphoid enhancer-binding factor 1 (LEF1), mRNA	36	8.5	0	0.01	-9.73132	down	0.001896	0.0238478
gnl|UG|Ssc#S23758834	1116025 MARC 4PIG Sus scrofa cDNA 5', mRNA sequence /clone_end=5' /gb=DN116453 /gi=59810713 /ug=Ssc.41567 /len=892	36	8.5	0	0.01	-9.73132	down	0.001896	0.0238478
gnl|UG|Ssc#S39839881	rche27_c13.y1 che Sus scrofa cDNA 5', mRNA sequence /clone_end=5' /gb=EV934963 /gi=178532215 /ug=Ssc.72615 /len=606	36	8.5	0	0.01	-9.73132	down	0.001896	0.0238478
gnl|UG|Ssc#S40237707	rpliv0133_b23.y1 liv Sus scrofa cDNA 5', mRNA sequence /clone_end=5' /gb=EW332614 /gi=182784915 /ug=Ssc.34632 /len=635	36	8.5	0	0.01	-9.73132	down	0.001896	0.0238478
gi|115546432|dbj|AK230951.1|	Sus scrofa mRNA, clone:AMP010068C04, expressed in alveolar macrophage	35	8.27	0	0.01	-9.69174	down	0.003836	0.0250635
gnl|UG|Ssc#S19545689	951106 MARC 4PIG Sus scrofa cDNA 5', mRNA sequence /clone_end=5' /gb=CN161785 /gi=46176215 /ug=Ssc.49114 /len=921	35	8.27	0	0.01	-9.69174	down	0.003836	0.0250635
gnl|UG|Ssc#S19546199	951666 MARC 4PIG Sus scrofa cDNA 5', mRNA sequence /clone_end=5' /gb=CN162295 /gi=46176725 /ug=Ssc.26947 /len=882	35	8.27	0	0.01	-9.69174	down	0.003836	0.0250635
gnl|UG|Ssc#S31114548	1533511 MARC 3PIG Sus scrofa cDNA 5', mRNA sequence /clone_end=5' /gb=DY418386 /gi=87219689 /ug=Ssc.64044 /len=765	35	8.27	0	0.01	-9.69174	down	0.003836	0.0250635
gi|194043630|ref|XM_001926758.1|	PREDICTED: Sus scrofa similar to Origin recognition complex, subunit 4-like (yeast) (LOC100153297), mRNA	34	8.03	0	0.01	-9.64926	down	0.003836	0.0250635
gnl|UG|Ssc#S18270450	BP166941 full-length enriched swine cDNA library, adult thymus Sus scrofa cDNA clone THY010014G02 5', mRNA sequence /clone=THY010014G02 /clone_end=5' /gb=BP166941 /gi=40416414 /ug=Ssc.31594 /len=720	34	8.03	0	0.01	-9.64926	down	0.003836	0.0250635
gnl|UG|Ssc#S18551614	BX920265 Sus Scrofa library (scan) Sus scrofa cDNA clone scan0003.b.15 5prim, mRNA sequence /clone=scan0003.b.15 /clone_end=5' /gb=BX920265 /gi=90241237 /ug=Ssc.33264 /len=868	34	8.03	0	0.01	-9.64926	down	0.003836	0.0250635
gnl|UG|Ssc#S18558287	BX926938 Sus Scrofa library (scan) Sus scrofa cDNA clone scan0014.i.08 5prim, mRNA sequence /clone=scan0014.i.08 /clone_end=5' /gb=BX926938 /gi=90231044 /ug=Ssc.62577 /len=870	34	8.03	0	0.01	-9.64926	down	0.003836	0.0250635
gnl|UG|Ssc#S23763197	1120864 MARC 4PIG Sus scrofa cDNA 5', mRNA sequence /clone_end=5' /gb=DN120816 /gi=59815095 /ug=Ssc.55536 /len=813	34	8.03	0	0.01	-9.64926	down	0.003836	0.0250635
gnl|UG|Ssc#S23768340	1139844 MARC 4PIG Sus scrofa cDNA 3', mRNA sequence /clone_end=3' /gb=DN125959 /gi=59820238 /ug=Ssc.15433 /len=807	34	8.03	0	0.01	-9.64926	down	0.003836	0.0250635
gnl|UG|Ssc#S23776942	999784 MARC 4PIG Sus scrofa cDNA 3', mRNA sequence /clone_end=3' /gb=DN134561 /gi=59828878 /ug=Ssc.44441 /len=754	34	8.03	0	0.01	-9.64926	down	0.003836	0.0250635
gi|194033899|ref|XM_001928651.1|	PREDICTED: Sus scrofa alpha-1-microglobulin/bikunin precursor (AMBP), mRNA	33	7.79	0	0.01	-9.60548	down	0.003836	0.0250635
gnl|UG|Ssc#S17515082	BX669651 Sus Scrofa library (scac) Sus scrofa cDNA clone scac0030.c.20 5prim, mRNA sequence /clone=scac0030.c.20 /clone_end=5' /gb=BX669651 /gi=117784256 /ug=Ssc.51134 /len=857	33	7.79	0	0.01	-9.60548	down	0.003836	0.0250635
gnl|UG|Ssc#S23690435	1096363 MARC 4PIG Sus scrofa cDNA 5', mRNA sequence /clone_end=5' /gb=DN101534 /gi=59774310 /ug=Ssc.16033 /len=867	33	7.79	0	0.01	-9.60548	down	0.003836	0.0250635
gnl|UG|Ssc#S23701220	1111502 MARC 4PIG Sus scrofa cDNA 5', mRNA sequence /clone_end=5' /gb=DN112323 /gi=59790989 /ug=Ssc.25710 /len=870	33	7.79	0	0.01	-9.60548	down	0.003836	0.0250635
gnl|UG|Ssc#S31131596	1571483 MARC 3PIG Sus scrofa cDNA 3', mRNA sequence /clone_end=3' /gb=DY435434 /gi=87236737 /ug=Ssc.59725 /len=657	33	7.79	0	0.01	-9.60548	down	0.003836	0.0250635
gnl|UG|Ssc#S40092912	rfce32c_b8.y1 fce Sus scrofa cDNA 5', mRNA sequence /clone_end=5' /gb=EW187819 /gi=182561792 /ug=Ssc.73354 /len=633	33	7.79	0	0.01	-9.60548	down	0.003836	0.0250635
gnl|UG|Ssc#S40239854	rpliv0126_n8.y1 liv Sus scrofa cDNA 5', mRNA sequence /clone_end=5' /gb=EW334761 /gi=182714029 /ug=Ssc.12385 /len=643	33	7.79	0	0.01	-9.60548	down	0.003836	0.0250635
gnl|UG|Ssc#S6073842	UNL-P-FN-am-f-12-0-UNL.s1 UNL-P-FN Sus scrofa cDNA clone UNL-P-FN-am-f-12-0-UNL 3', mRNA sequence /clone=UNL-P-FN-am-f-12-0-UNL /clone_end=3' /gb=BI181520 /gi=14655929 /ug=Ssc.27009 /len=835	33	7.79	0	0.01	-9.60548	down	0.003836	0.0250635
gnl|UG|Ssc#S17509834	BX664860 Sus Scrofa library (scag) Sus scrofa cDNA clone scag0005.b.10 5prim, mRNA sequence /clone=scag0005.b.10 /clone_end=5' /gb=BX664860 /gi=126026145 /ug=Ssc.11563 /len=924	32	7.56	0	0.01	-9.56224	down	0.003836	0.0250635
gnl|UG|Ssc#S17518685	BX673255 Sus Scrofa library (scac) Sus scrofa cDNA clone scac0043.g.02 5prim, mRNA sequence /clone=scac0043.g.02 /clone_end=5' /gb=BX673255 /gi=90238572 /ug=Ssc.45346 /len=851	32	7.56	0	0.01	-9.56224	down	0.003836	0.0250635
gnl|UG|Ssc#S23694918	1102369 MARC 4PIG Sus scrofa cDNA 3', mRNA sequence /clone_end=3' /gb=DN106021 /gi=59781284 /ug=Ssc.4251 /len=740	32	7.56	0	0.01	-9.56224	down	0.003836	0.0250635
gnl|UG|Ssc#S23699367	1108166 MARC 4PIG Sus scrofa cDNA 5', mRNA sequence /clone_end=5' /gb=DN110470 /gi=59788558 /ug=Ssc.43333 /len=510	32	7.56	0	0.01	-9.56224	down	0.003836	0.0250635
gnl|UG|Ssc#S23755686	1112571 MARC 4PIG Sus scrofa cDNA 3', mRNA sequence /clone_end=3' /gb=DN113305 /gi=59807038 /ug=Ssc.45093 /len=775	32	7.56	0	0.01	-9.56224	down	0.003836	0.0250635
gnl|UG|Ssc#S34510284	DB789553 full-length enriched swine cDNA library, adult adrenal gland Sus scrofa cDNA clone ADR010091B04 5', mRNA sequence /clone=ADR010091B04 /clone_end=5' /gb=DB789553 /gi=112746503 /ug=Ssc.9672 /len=865	32	7.56	0	0.01	-9.56224	down	0.003836	0.0250635
gnl|UG|Ssc#S40012957	reep31c_e6.y1 eep Sus scrofa cDNA 5', mRNA sequence /clone_end=5' /gb=EW107866 /gi=182513037 /ug=Ssc.60139 /len=627	32	7.56	0	0.01	-9.56224	down	0.003836	0.0250635
gnl|UG|Ssc#S40327511	rnca31b_h5.y1 nca Sus scrofa cDNA 5', mRNA sequence /clone_end=5' /gb=EW422118 /gi=182747531 /ug=Ssc.60993 /len=552	32	7.56	0	0.01	-9.56224	down	0.003836	0.0250635
gnl|UG|Ssc#S16769802	842138 MARC 3PIG Sus scrofa cDNA 5', mRNA sequence /clone_end=5' /gb=CF367397 /gi=34171902 /ug=Ssc.32881 /len=695	31	7.32	0	0.01	-9.5157	down	0.007749	0.0265254
gnl|UG|Ssc#S18379340	929637 MARC 4PIG Sus scrofa cDNA 5', mRNA sequence /clone_end=5' /gb=CK459449 /gi=40830730 /ug=Ssc.39747 /len=751	31	7.32	0	0.01	-9.5157	down	0.007749	0.0265254
gnl|UG|Ssc#S38480459	EST-AO206F11 Alveolar macrophage from PRRSV-infected pig Sus scrofa cDNA clone AO206F11, mRNA sequence /clone=AO206F11 /gb=ES445611 /gi=146287201 /ug=Ssc.12616 /len=786	31	7.32	0	0.01	-9.5157	down	0.007749	0.0265254
gnl|UG|Ssc#S41578369	PIC-B-0076 Sus Scrofa Adipocyte Zap Express Library Before differentiation Sus scrofa cDNA clone SS-AB-1-1a-T3_M18, mRNA sequence /clone=SS-AB-1-1a-T3_M18 /gb=EH009254 /gi=161425415 /ug=Ssc.59121 /len=674	31	7.32	0	0.01	-9.5157	down	0.007749	0.0265254
gi|194036052|ref|XM_001926689.1|	PREDICTED: Sus scrofa similar to pyruvate kinase, muscle, a (LOC100154270), mRNA	30	7.09	0	0.01	-9.46964	down	0.007749	0.0265254
gi|194036211|ref|XM_001927870.1|	PREDICTED: Sus scrofa tuftelin (TUFT1), partial mRNA	30	7.09	0	0.01	-9.46964	down	0.007749	0.0265254
gnl|UG|Ssc#S17517303	BX671872 Sus Scrofa library (scac) Sus scrofa cDNA clone scac0035.g.15 3prim, mRNA sequence /clone=scac0035.g.15 /clone_end=3' /gb=BX671872 /gi=90227623 /ug=Ssc.32410 /len=387	30	7.09	0	0.01	-9.46964	down	0.007749	0.0265254
gnl|UG|Ssc#S19547872	994154 MARC 4PIG Sus scrofa cDNA 5', mRNA sequence /clone_end=5' /gb=CN164039 /gi=46178469 /ug=Ssc.1534 /len=854	30	7.09	0	0.01	-9.46964	down	0.007749	0.0265254
gnl|UG|Ssc#S24610239	CR940070 Sus scrofa cDNA library (scaj) Sus scrofa cDNA clone scaj0018.n.14 5prim, mRNA sequence /clone=scaj0018.n.14 /clone_end=5' /gb=CR940070 /gi=62936419 /ug=Ssc.32558 /len=805	30	7.09	0	0.01	-9.46964	down	0.007749	0.0265254
gnl|UG|Ssc#S26396016	BW970609 full-length enriched swine cDNA library, adult periphral blood mononuclear cell Sus scrofa cDNA clone PBL010043D05 5', mRNA sequence /clone=PBL010043D05 /clone_end=5' /gb=BW970609 /gi=71953291 /ug=Ssc.44830 /len=890	30	7.09	0	0.01	-9.46964	down	0.007749	0.0265254
gnl|UG|Ssc#S29977062	PDUts1118A11 Porcine testis cDNA library I Sus scrofa cDNA clone PDUts1118A11 5', mRNA sequence /clone=PDUts1118A11 /clone_end=5' /gb=CV873720 /gi=84127680 /ug=Ssc.70238 /len=714	30	7.09	0	0.01	-9.46964	down	0.007749	0.0265254
gnl|UG|Ssc#S35331631	SusFleck_BF_0021_0024_5_pCNS_E05 SusFleck Backfat Sus scrofa cDNA clone 0021_0024_E05 5', mRNA sequence /clone=0021_0024_E05 /clone_end=5' /gb=DT330028 /gi=116344496 /ug=Ssc.54443 /len=865	30	7.09	0	0.01	-9.46964	down	0.007749	0.0265254
gnl|UG|Ssc#S39855926	rcki33_h23.y1 cki Sus scrofa cDNA 5', mRNA sequence /clone_end=5' /gb=EV951008 /gi=178552276 /ug=Ssc.39830 /len=577	30	7.09	0	0.01	-9.46964	down	0.007749	0.0265254
gi|115312275|ref|NM_001048232.1|	Sus scrofa nuclear factor of kappa light polypeptide gene enhancer in B-cells 1 (NFKB1), mRNA	29	6.85	0	0.01	-9.41996	down	0.007749	0.0265254
gnl|UG|Ssc#S17500067	855430 MARC 4PIG Sus scrofa cDNA 5', mRNA sequence /clone_end=5' /gb=CF787523 /gi=37792084 /ug=Ssc.23989 /len=466	29	6.85	0	0.01	-9.41996	down	0.007749	0.0265254
gnl|UG|Ssc#S18278819	BP434716 full-length enriched swine cDNA library, adult lung Sus scrofa cDNA clone LNG010004B10 5', mRNA sequence /clone=LNG010004B10 /clone_end=5' /gb=BP434716 /gi=40424783 /ug=Ssc.72367 /len=854	29	6.85	0	0.01	-9.41996	down	0.007749	0.0265254
gnl|UG|Ssc#S18551170	BX919821 Sus Scrofa library (scan) Sus scrofa cDNA clone scan0007.h.11 5prim, mRNA sequence /clone=scan0007.h.11 /clone_end=5' /gb=BX919821 /gi=90239207 /ug=Ssc.5226 /len=840	29	6.85	0	0.01	-9.41996	down	0.007749	0.0265254
gnl|UG|Ssc#S27600696	EST-AR164C03 Porcine Peripheral Blood Cell cDNA library Sus scrofa cDNA clone AR164C03, mRNA sequence /clone=AR164C03 /gb=DV226023 /gi=77593122 /ug=Ssc.35012 /len=686	29	6.85	0	0.01	-9.41996	down	0.007749	0.0265254
gnl|UG|Ssc#S35164631	Sus scrofa mRNA, clone:UTR010051F07, expressed in uterus /gb=AK240294 /gi=115555095 /ug=Ssc.72095 /len=1638	29	6.85	0	0.01	-9.41996	down	0.007749	0.0265254
gnl|UG|Ssc#S39990452	recc2834c_i10.y1 ecc Sus scrofa cDNA 5', mRNA sequence /clone_end=5' /gb=EW085361 /gi=181359684 /ug=Ssc.60144 /len=612	29	6.85	0	0.01	-9.41996	down	0.007749	0.0265254
gi|194035852|ref|XM_001929031.1|	PREDICTED: Sus scrofa Na,K-ATPase alpha 2 subunit (LOC396828), mRNA	28	6.61	0	0.01	-9.36851	down	0.007749	0.0265254
gnl|UG|Ssc#S17510300	BX665326 Sus Scrofa library (scag) Sus scrofa cDNA clone scag0006.c.04 5prim, mRNA sequence /clone=scag0006.c.04 /clone_end=5' /gb=BX665326 /gi=90227910 /ug=Ssc.49715 /len=895	28	6.61	0	0.01	-9.36851	down	0.007749	0.0265254
gnl|UG|Ssc#S18546322	BX914973 Sus Scrofa library (scan) Sus scrofa cDNA clone scan0027.l.14 5prim, mRNA sequence /clone=scan0027.l.14 /clone_end=5' /gb=BX914973 /gi=90239908 /ug=Ssc.19298 /len=867	28	6.61	0	0.01	-9.36851	down	0.007749	0.0265254
gnl|UG|Ssc#S23758306	1115453 MARC 4PIG Sus scrofa cDNA 5', mRNA sequence /clone_end=5' /gb=DN115925 /gi=59810185 /ug=Ssc.70214 /len=720	28	6.61	0	0.01	-9.36851	down	0.007749	0.0265254
gnl|UG|Ssc#S26715181	AJ951265 KN404_1 Sus scrofa cDNA clone C0007735i07 5', mRNA sequence /clone=C0007735i07 /clone_end=5' /gb=AJ951265 /gi=74368081 /ug=Ssc.27845 /len=877	28	6.61	0	0.01	-9.36851	down	0.007749	0.0265254
gnl|UG|Ssc#S31114631	1533596 MARC 3PIG Sus scrofa cDNA 5', mRNA sequence /clone_end=5' /gb=DY418469 /gi=87219772 /ug=Ssc.5767 /len=686	28	6.61	0	0.01	-9.36851	down	0.007749	0.0265254
gi|194037687|ref|XM_001927351.1|	PREDICTED: Sus scrofa similar to Epiphycan (LOC100155436), mRNA	423	99.91	3	0.67	-7.22032	down	0	0.00803159
gi|115550169|dbj|AK235648.1|	Sus scrofa mRNA, clone:OVRM10101B09, expressed in ovary	720	170.05	6	1.34	-6.98758	down	0	0.00607542
gi|52351111|gb|AY609516.1|	Sus scrofa clone Clu_146952.scr.msk.p1.Contig2, mRNA sequence	930	219.65	8	1.79	-6.9391	down	0	0.00529034
gnl|UG|Ssc#S40429630	rrec30_l11.y1 rec Sus scrofa cDNA 5', mRNA sequence /clone_end=5' /gb=EW524237 /gi=183094969 /ug=Ssc.65347 /len=582	294	69.44	3	0.67	-6.69546	down	0	0.00975458
gi|47523211|ref|NM_213815.1|	Sus scrofa CD55 molecule, decay accelerating factor for complement (Cromer blood group) (CD55), mRNA	355	83.85	5	1.12	-6.22624	down	0	0.00880053
gnl|UG|Ssc#S40330262	rnca21b_e10.y1 nca Sus scrofa cDNA 5', mRNA sequence /clone_end=5' /gb=EW424869 /gi=182867157 /ug=Ssc.29204 /len=606	1508	356.17	22	4.93	-6.17483	down	0	0.00408834
gnl|UG|Ssc#S18284292	BP440189 full-length enriched swine cDNA library, adult lung Sus scrofa cDNA clone LNG010094H03 5', mRNA sequence /clone=LNG010094H03 /clone_end=5' /gb=BP440189 /gi=40430256 /ug=Ssc.19040 /len=757	114	26.93	2	0.45	-5.90315	down	0	0.0151912
gnl|UG|Ssc#S18279395	BP435292 full-length enriched swine cDNA library, adult lung Sus scrofa cDNA clone LNG010025C05 5', mRNA sequence /clone=LNG010025C05 /clone_end=5' /gb=BP435292 /gi=40425359 /ug=Ssc.57341 /len=897	158	37.32	3	0.67	-5.79964	down	0	0.0132652
gnl|UG|Ssc#S18284670	BP440567 full-length enriched swine cDNA library, adult lung Sus scrofa cDNA clone LNG010063H08 5', mRNA sequence /clone=LNG010063H08 /clone_end=5' /gb=BP440567 /gi=40430634 /ug=Ssc.30798 /len=787	104	24.56	2	0.45	-5.77024	down	0	0.015667
gnl|UG|Ssc#S26403765	BW973179 full-length enriched swine cDNA library, adult periphral blood mononuclear cell Sus scrofa cDNA clone PBL010079D03 5', mRNA sequence /clone=PBL010079D03 /clone_end=5' /gb=BW973179 /gi=71963392 /ug=Ssc.54018 /len=865	97	22.91	2	0.45	-5.66991	down	0	0.0162013
gnl|UG|Ssc#S19545704	951123 MARC 4PIG Sus scrofa cDNA 5', mRNA sequence /clone_end=5' /gb=CN161800 /gi=46176230 /ug=Ssc.19959 /len=930	143	33.77	3	0.67	-5.65544	down	0	0.0137023
gi|194036768|ref|XM_001927459.1|	PREDICTED: Sus scrofa similar to DNA-binding protein (LOC100157992), mRNA	80	18.89	2	0.45	-5.39155	down	4e-06	0.0175043
gnl|UG|Ssc#S26721293	AJ957377 KN404_2 Sus scrofa cDNA clone C0007759i19 3', mRNA sequence /clone=C0007759i19 /clone_end=3' /gb=AJ957377 /gi=74374193 /ug=Ssc.36097 /len=884	79	18.66	2	0.45	-5.37388	down	4e-06	0.0175043
gnl|UG|Ssc#S21557354	UMC-pd20fet-005-b11 Day 20 fetus pd20fet Sus scrofa cDNA 3', mRNA sequence /clone_end=3' /gb=CO938694 /gi=51305453 /ug=Ssc.6905 /len=403	77	18.19	2	0.45	-5.33708	down	6e-06	0.017894
gnl|UG|Ssc#S23700414	1110646 MARC 4PIG Sus scrofa cDNA 5', mRNA sequence /clone_end=5' /gb=DN111517 /gi=59790183 /ug=Ssc.7449 /len=876	71	16.77	2	0.45	-5.21981	down	5e-06	0.0183165
gi|47523533|ref|NM_214229.1|	Sus scrofa endothelin receptor type A (EDNRA), mRNA	70	16.53	2	0.45	-5.19902	down	5e-06	0.0183165
gi|52351862|gb|AY610280.1|	Sus scrofa clone rcki03_g24.y1.abd, mRNA sequence	69	16.3	2	0.45	-5.1788	down	1.8e-05	0.0187768
gnl|UG|Ssc#S26721858	AJ957942 KN404_2 Sus scrofa cDNA clone C0007752a05 5', mRNA sequence /clone=C0007752a05 /clone_end=5' /gb=AJ957942 /gi=74374758 /ug=Ssc.18253 /len=857	102	24.09	3	0.67	-5.16813	down	1e-06	0.015667
gi|194036611|ref|XM_001926603.1|	PREDICTED: Sus scrofa similar to cysteine-rich secretory protein LCCL domain containing 1 (LOC100152961), mRNA	543	128.25	16	3.58	-5.16286	down	0	0.00696905
gi|115545756|dbj|AK234189.1|	Sus scrofa mRNA, clone:OVR010025C12, expressed in ovary	68	16.06	2	0.45	-5.1574	down	1.8e-05	0.0187768
gi|194044267|ref|XM_001925000.1|	PREDICTED: Sus scrofa similar to isthmin 1 (LOC100154170), mRNA	66	15.59	2	0.45	-5.11455	down	1.8e-05	0.0187768
gi|194044929|ref|XM_001925991.1|	PREDICTED: Sus scrofa similar to stromal antigen 2 (LOC100154944), partial mRNA	97	22.91	3	0.67	-5.09567	down	4e-06	0.0159261
gnl|UG|Ssc#S40397505	rpgl18_f15.y1 pgl Sus scrofa cDNA 5', mRNA sequence /clone_end=5' /gb=EW492112 /gi=182735635 /ug=Ssc.61043 /len=549	64	15.12	2	0.45	-5.07039	down	3e-05	0.019281
gnl|UG|Ssc#S18558087	BX926738 Sus Scrofa library (scan) Sus scrofa cDNA clone scan0014.p.02 5prim, mRNA sequence /clone=scan0014.p.02 /clone_end=5' /gb=BX926738 /gi=90231227 /ug=Ssc.54841 /len=867	125	29.52	4	0.9	-5.03562	down	0	0.0143772
gnl|UG|Ssc#S26728677	AJ964761 KN404_2 Sus scrofa cDNA clone C0007757i12 5', mRNA sequence /clone=C0007757i12 /clone_end=5' /gb=AJ964761 /gi=74381577 /ug=Ssc.16445 /len=789	61	14.41	2	0.45	-5.001	down	6e-05	0.0198368
gnl|UG|Ssc#S40490801	rspl04_e6.y1 spl Sus scrofa cDNA 5', mRNA sequence /clone_end=5' /gb=EW585407 /gi=183053864 /ug=Ssc.28064 /len=588	61	14.41	2	0.45	-5.001	down	6e-05	0.0198368
gnl|UG|Ssc#S40006504	reep26c_l9.y1 eep Sus scrofa cDNA 5', mRNA sequence /clone_end=5' /gb=EW101413 /gi=181360817 /ug=Ssc.71035 /len=655	59	13.93	2	0.45	-4.95213	down	6e-05	0.0198368
gnl|UG|Ssc#S34529144	DB803413 full-length enriched swine cDNA library, adult skin Sus scrofa cDNA clone SKNB10057E07 5', mRNA sequence /clone=SKNB10057E07 /clone_end=5' /gb=DB803413 /gi=112751134 /ug=Ssc.49294 /len=796	56	13.23	2	0.45	-4.87774	down	0.000125	0.0204537
gnl|UG|Ssc#S31122306	1545178 MARC 3PIG Sus scrofa cDNA 5', mRNA sequence /clone_end=5' /gb=DY426144 /gi=87227447 /ug=Ssc.47683 /len=711	996	235.24	36	8.06	-4.86721	down	0	0.00504284
gnl|UG|Ssc#S40336522	rnca02b_f16.y1 nca Sus scrofa cDNA 5', mRNA sequence /clone_end=5' /gb=EW431129 /gi=182850441 /ug=Ssc.69012 /len=209	82	19.37	3	0.67	-4.85352	down	1.9e-05	0.0171434
gi|194041401|ref|XM_001926294.1|	PREDICTED: Sus scrofa similar to Receptor tyrosine kinase-like orphan receptor 2 (LOC100154208), mRNA	55	12.99	2	0.45	-4.85133	down	0.000125	0.0204537
gnl|UG|Ssc#S17515091	BX669660 Sus Scrofa library (scac) Sus scrofa cDNA clone scac0028.a.19 5prim, mRNA sequence /clone=scac0028.a.19 /clone_end=5' /gb=BX669660 /gi=90234877 /ug=Ssc.20942 /len=754	55	12.99	2	0.45	-4.85133	down	0.000125	0.0204537
gnl|UG|Ssc#S40327466	rnca06b_p18.y1 nca Sus scrofa cDNA 5', mRNA sequence /clone_end=5' /gb=EW422073 /gi=182851284 /ug=Ssc.54966 /len=664	81	19.13	3	0.67	-4.83553	down	1.9e-05	0.0171434
gnl|UG|Ssc#S15981469	PBL_4_B08 Porcine Brain Library Sus scrofa cDNA clone PBL 5', mRNA sequence /clone=PBL /clone_end=5' /gb=CD572531 /gi=31663598 /ug=Ssc.25535 /len=753	53	12.52	2	0.45	-4.79817	down	0.000125	0.0204537
gnl|UG|Ssc#S16350384	AU295982 full-length enriched pig cDNA library, main and accessory olfactory bulb Sus scrofa cDNA clone olf_Con23 5', mRNA sequence /clone=olf_Con23 /clone_end=5' /gb=AU295982 /gi=32948545 /ug=Ssc.18926 /len=681	53	12.52	2	0.45	-4.79817	down	0.000125	0.0204537
gnl|UG|Ssc#S26391884	BW961291 full-length enriched swine cDNA library, adult alveolar macrophage Sus scrofa cDNA clone AMP010086G03 5', mRNA sequence /clone=AMP010086G03 /clone_end=5' /gb=BW961291 /gi=71970530 /ug=Ssc.72008 /len=789	52	12.28	2	0.45	-4.77024	down	0.000256	0.0211441
gnl|UG|Ssc#S26647414	BW978477 full-length enriched swine cDNA library, adult intestine Sus scrofa cDNA clone ITT010027H02 5', mRNA sequence /clone=ITT010027H02 /clone_end=5' /gb=BW978477 /gi=74255317 /ug=Ssc.55738 /len=832	52	12.28	2	0.45	-4.77024	down	0.000256	0.0211441
gi|115552176|dbj|AK230485.1|	Sus scrofa mRNA, clone:AMP010002A04, expressed in alveolar macrophage	77	18.19	3	0.67	-4.76284	down	3.9e-05	0.0175043
gnl|UG|Ssc#S18361249	921045 MARC 4PIG Sus scrofa cDNA 3', mRNA sequence /clone_end=3' /gb=CK456799 /gi=40804013 /ug=Ssc.17506 /len=785	51	12.05	2	0.45	-4.74296	down	0.000256	0.0211441
gnl|UG|Ssc#S23695171	1103643 MARC 4PIG Sus scrofa cDNA 5', mRNA sequence /clone_end=5' /gb=DN106274 /gi=59781537 /ug=Ssc.2013 /len=878	126	29.76	5	1.12	-4.7318	down	0	0.0143772
gnl|UG|Ssc#S23761029	1118423 MARC 4PIG Sus scrofa cDNA 5', mRNA sequence /clone_end=5' /gb=DN118648 /gi=59812908 /ug=Ssc.38112 /len=791	75	17.71	3	0.67	-4.72426	down	3.9e-05	0.0175043
gnl|UG|Ssc#S34514406	DB784748 full-length enriched swine cDNA library, adult adrenal gland Sus scrofa cDNA clone ADR010037B06 5', mRNA sequence /clone=ADR010037B06 /clone_end=5' /gb=DB784748 /gi=112760525 /ug=Ssc.18904 /len=681	124	29.29	5	1.12	-4.70884	down	0	0.0145659
gi|115553137|dbj|AK239723.1|	Sus scrofa mRNA, clone:THY010126A08, expressed in thymus	1069	252.48	44	9.85	-4.6799	down	0	0.00484555
gi|115554769|dbj|AK233581.1|	Sus scrofa mRNA, clone:LVRM10181E02, expressed in liver	243	57.39	10	2.24	-4.67923	down	0	0.0106799
gnl|UG|Ssc#S34524196	DB799325 full-length enriched swine cDNA library, adult immature dendritic cell Sus scrofa cDNA clone DCI010110E09 5', mRNA sequence /clone=DCI010110E09 /clone_end=5' /gb=DB799325 /gi=112765272 /ug=Ssc.63710 /len=736	71	16.77	3	0.67	-4.64558	down	9.1e-05	0.017894
gi|115555134|dbj|AK240334.1|	Sus scrofa mRNA, clone:UTR010055H03, expressed in uterus	166	39.21	7	1.57	-4.64239	down	0	0.012883
gnl|UG|Ssc#S39932918	rcst01_d14.y1 cst Sus scrofa cDNA 5', mRNA sequence /clone_end=5' /gb=EW027983 /gi=181303282 /ug=Ssc.51051 /len=619	47	11.1	2	0.45	-4.62449	down	0.000531	0.0219242
gi|47523317|ref|NM_213763.1|	Sus scrofa ubiquitin carboxyl-terminal esterase L1 (ubiquitin thiolesterase) (UCHL1), mRNA	1299	306.81	57	12.77	-4.58652	down	0	0.00435815
gnl|UG|Ssc#S17510761	BX666107 Sus Scrofa library (scag) Sus scrofa cDNA clone scag0007.a.07 3prim, mRNA sequence /clone=scag0007.a.07 /clone_end=3' /gb=BX666107 /gi=90235870 /ug=Ssc.1882 /len=861	68	16.06	3	0.67	-4.58317	down	0.000145	0.0183165
gi|47522773|ref|NM_213973.1|	Sus scrofa 90-kDa heat shock protein (HSP90), mRNA	203	47.95	9	2.02	-4.5691	down	0	0.0116593
gnl|UG|Ssc#S26729898	AJ940806 CSEQRAN17 Sus scrofa cDNA clone C0007308e18 3', mRNA sequence /clone=C0007308e18 /clone_end=3' /gb=AJ940806 /gi=74357622 /ug=Ssc.52708 /len=745	129	30.47	6	1.34	-4.50708	down	0	0.0143772
gi|194040884|ref|XM_001924115.1|	PREDICTED: Sus scrofa hypothetical protein LOC100157062 (LOC100157062), mRNA	43	10.16	2	0.45	-4.49683	down	0.000922	0.0228154
gnl|UG|Ssc#S26389653	BW961781 full-length enriched swine cDNA library, adult alveolar macrophage Sus scrofa cDNA clone AMP010092E09 5', mRNA sequence /clone=AMP010092E09 /clone_end=5' /gb=BW961781 /gi=71966661 /ug=Ssc.7563 /len=801	43	10.16	2	0.45	-4.49683	down	0.000922	0.0228154
gi|194036350|ref|XM_001926399.1|	PREDICTED: Sus scrofa similar to Neurogenic locus notch homolog protein 2 precursor (Notch 2) (hN2) (LOC100153369), partial mRNA	63	14.88	3	0.67	-4.47307	down	0.000274	0.0187768
gi|158262676|ref|NM_001109945.1|	Sus scrofa cadherin 13 (CDH13), mRNA	42	9.92	2	0.45	-4.46234	down	0.000922	0.0228154
gnl|UG|Ssc#S29987248	PDUts2060B11 Porcine testis cDNA library II Sus scrofa cDNA clone PDUts2060B11 5' similar to homologue to dbj|AK025214.1| Homo sapiens cDNA: FLJ21561 fis, clone COL06415, mRNA sequence /clone=PDUts2060B11 /clone_end=5' /gb=CX061722 /gi=84137864 /ug=Ssc.11801 /len=703	42	9.92	2	0.45	-4.46234	down	0.000922	0.0228154
gnl|UG|Ssc#S16350749	AU296347 full-length enriched pig cDNA library, main and accessory olfactory bulb Sus scrofa cDNA clone olf_091_A09 5', mRNA sequence /clone=olf_091_A09 /clone_end=5' /gb=AU296347 /gi=32948910 /ug=Ssc.12493 /len=651	62	14.64	3	0.67	-4.44961	down	0.000274	0.0187768
gnl|UG|Ssc#S17500137	855510 MARC 4PIG Sus scrofa cDNA 5', mRNA sequence /clone_end=5' /gb=CF787593 /gi=37792154 /ug=Ssc.47222 /len=754	62	14.64	3	0.67	-4.44961	down	0.000274	0.0187768
gnl|UG|Ssc#S5985980	47777 MARC 1PIG Sus scrofa cDNA 5', mRNA sequence /clone_end=5' /gb=AW360262 /gi=6864912 /ti=447565716 /ug=Ssc.60141 /len=481	62	14.64	3	0.67	-4.44961	down	0.000274	0.0187768
gnl|UG|Ssc#S6089318	MI-P-HO-ahw-b-02-1-UM.s1 MI-P-HO Sus scrofa cDNA clone MI-P-HO-ahw-b-02-1-UM 3', mRNA sequence /clone=MI-P-HO-ahw-b-02-1-UM /clone_end=3' /gb=BQ602177 /gi=21548903 /ug=Ssc.57496 /len=498	62	14.64	3	0.67	-4.44961	down	0.000274	0.0187768
gnl|UG|Ssc#S34530843	DB805308 full-length enriched swine cDNA library, adult skin Sus scrofa cDNA clone SKNB10087A12 5', mRNA sequence /clone=SKNB10087A12 /clone_end=5' /gb=DB805308 /gi=112762612 /ug=Ssc.24975 /len=960	222	52.43	11	2.46	-4.41366	down	0	0.0111932
gnl|UG|Ssc#S40385100	rova026_f17.y1 ova Sus scrofa cDNA 5', mRNA sequence /clone_end=5' /gb=EW479707 /gi=182731954 /ug=Ssc.71340 /len=616	182	42.99	9	2.02	-4.41157	down	0	0.0123719
gnl|UG|Ssc#S27600609	EST-AR127B06 Infected Porcine Thymus cDNA library Sus scrofa cDNA clone AR127B06, mRNA sequence /clone=AR127B06 /gb=DV225936 /gi=77593010 /ug=Ssc.44210 /len=722	60	14.17	3	0.67	-4.40253	down	0.000531	0.019281
gi|115550091|dbj|AK232326.1|	Sus scrofa mRNA, clone:LVR010021H09, expressed in liver	740	174.78	37	8.29	-4.39802	down	0	0.00586087
gnl|UG|Ssc#S16513635	805566 MARC 3PIG Sus scrofa cDNA 5', mRNA sequence /clone_end=5' /gb=CF177119 /gi=33288895 /ug=Ssc.72172 /len=667	40	9.45	2	0.45	-4.39232	down	0.001896	0.0238478
gnl|UG|Ssc#S40106937	rfhi4026b_b20.y1 fhi Sus scrofa cDNA 5', mRNA sequence /clone_end=5' /gb=EW201844 /gi=182502876 /ug=Ssc.67691 /len=604	40	9.45	2	0.45	-4.39232	down	0.001896	0.0238478
gnl|UG|Ssc#S40429450	rrec23_f21.y1 rec Sus scrofa cDNA 5', mRNA sequence /clone_end=5' /gb=EW524057 /gi=183024648 /ug=Ssc.61627 /len=614	40	9.45	2	0.45	-4.39232	down	0.001896	0.0238478
gi|194041160|ref|XM_001927391.1|	PREDICTED: Sus scrofa similar to WD repeat domain 56 (LOC100153543), mRNA	118	27.87	6	1.34	-4.37841	down	1e-06	0.0147639
gnl|UG|Ssc#S18356019	904641 MARC 4PIG Sus scrofa cDNA 5', mRNA sequence /clone_end=5' /gb=CK451464 /gi=40798678 /ug=Ssc.29014 /len=887	39	9.21	2	0.45	-4.3552	down	0.001896	0.0238478
gnl|UG|Ssc#S18380498	930897 MARC 4PIG Sus scrofa cDNA 5', mRNA sequence /clone_end=5' /gb=CK460607 /gi=40831888 /ug=Ssc.11067 /len=826	39	9.21	2	0.45	-4.3552	down	0.001896	0.0238478
gnl|UG|Ssc#S23776684	999500 MARC 4PIG Sus scrofa cDNA 5', mRNA sequence /clone_end=5' /gb=DN134303 /gi=59828620 /ug=Ssc.11671 /len=874	39	9.21	2	0.45	-4.3552	down	0.001896	0.0238478
gnl|UG|Ssc#S6083832	MI-P-NA-aet-h-12-1-UM.s1 MI-P-NA Sus scrofa cDNA clone MI-P-NA-aet-h-12-1-UM 3', mRNA sequence /clone=MI-P-NA-aet-h-12-1-UM /clone_end=3' /gb=BQ603067 /gi=21549793 /ug=Ssc.16830 /len=674	77	18.19	4	0.9	-4.33708	down	3.9e-05	0.0175043
gi|194040931|ref|XM_001926443.1|	PREDICTED: Sus scrofa collagen, type VIII, alpha 1 (COL8A1), mRNA	364	85.97	19	4.26	-4.33491	down	0	0.00853786
gnl|UG|Ssc#S23700560	1110804 MARC 4PIG Sus scrofa cDNA 5', mRNA sequence /clone_end=5' /gb=DN111663 /gi=59790329 /ug=Ssc.55462 /len=892	57	13.46	3	0.67	-4.32837	down	0.000952	0.0198368
gi|115547025|dbj|AK231080.1|	Sus scrofa mRNA, clone:AMP010090H08, expressed in alveolar macrophage	95	22.44	5	1.12	-4.3245	down	1e-06	0.0162013
gnl|UG|Ssc#S16516579	815153 MARC 3PIG Sus scrofa cDNA 3', mRNA sequence /clone_end=3' /gb=CF180093 /gi=33291869 /ug=Ssc.46524 /len=654	38	8.98	2	0.45	-4.31872	down	0.001896	0.0238478
gnl|UG|Ssc#S16764576	828560 MARC 3PIG Sus scrofa cDNA 5', mRNA sequence /clone_end=5' /gb=CF362171 /gi=34161566 /ug=Ssc.61295 /len=635	38	8.98	2	0.45	-4.31872	down	0.001896	0.0238478
gnl|UG|Ssc#S18383647	934709 MARC 4PIG Sus scrofa cDNA 3', mRNA sequence /clone_end=3' /gb=CK463780 /gi=40835061 /ug=Ssc.5055 /len=885	38	8.98	2	0.45	-4.31872	down	0.001896	0.0238478
gnl|UG|Ssc#S19547820	994098 MARC 4PIG Sus scrofa cDNA 5', mRNA sequence /clone_end=5' /gb=CN163987 /gi=46178417 /ug=Ssc.56046 /len=912	56	13.23	3	0.67	-4.30351	down	0.000952	0.0198368
gnl|UG|Ssc#S22276105	CJ012466 full-length enriched swine cDNA library, adult mesenteric lymph node Sus scrofa cDNA clone MLN01H050061 5', mRNA sequence /clone=MLN01H050061 /clone_end=5' /gb=CJ012466 /gi=54507318 /ug=Ssc.22487 /len=765	56	13.23	3	0.67	-4.30351	down	0.000952	0.0198368
gi|194041507|ref|XM_001924700.1|	PREDICTED: Sus scrofa neurofilament light polypeptide (LOC733642), mRNA	374	88.33	20	4.48	-4.30133	down	0	0.00843896
gnl|UG|Ssc#S23766544	1124985 MARC 4PIG Sus scrofa cDNA 5', mRNA sequence /clone_end=5' /gb=DN124163 /gi=59818442 /ug=Ssc.3563 /len=854	129	30.47	7	1.57	-4.27855	down	0	0.0141971
gnl|UG|Ssc#S39812694	rcbl0_014526.y1 cbl Sus scrofa cDNA 5', mRNA sequence /clone_end=5' /gb=EV907972 /gi=178645771 /ug=Ssc.64913 /len=648	55	12.99	3	0.67	-4.2771	down	0.000952	0.0198368
gnl|UG|Ssc#S23760026	1117334 MARC 4PIG Sus scrofa cDNA 3', mRNA sequence /clone_end=3' /gb=DN117645 /gi=59811905 /ug=Ssc.57231 /len=843	36	8.5	2	0.45	-4.23947	down	0.001896	0.0238478
gnl|UG|Ssc#S23767489	1138929 MARC 4PIG Sus scrofa cDNA 3', mRNA sequence /clone_end=3' /gb=DN125108 /gi=59819387 /ug=Ssc.43638 /len=881	36	8.5	2	0.45	-4.23947	down	0.001896	0.0238478
gi|115550476|dbj|AK238741.1|	Sus scrofa mRNA, clone:THY010023D05, expressed in thymus	232	54.8	13	2.91	-4.23508	down	0	0.0107771
gi|194033956|ref|XM_001926015.1|	PREDICTED: Sus scrofa similar to stomatin (LOC100154188), partial mRNA	142	33.54	8	1.79	-4.22785	down	0	0.0135508
gi|158262678|ref|NM_001109946.1|	Sus scrofa angiopoietin-like 2 (ANGPTL2), mRNA	35	8.27	2	0.45	-4.19989	down	0.003836	0.0250635
gi|80971505|ref|NM_001037147.1|	Sus scrofa caspase-15 (LOC641352), mRNA	35	8.27	2	0.45	-4.19989	down	0.003836	0.0250635
gnl|UG|Ssc#S19540541	944046 MARC 4PIG Sus scrofa cDNA 5', mRNA sequence /clone_end=5' /gb=CN156637 /gi=46171067 /ug=Ssc.22436 /len=848	35	8.27	2	0.45	-4.19989	down	0.003836	0.0250635
gnl|UG|Ssc#S31115826	1535255 MARC 3PIG Sus scrofa cDNA 5', mRNA sequence /clone_end=5' /gb=DY419664 /gi=87220967 /ug=Ssc.70142 /len=734	35	8.27	2	0.45	-4.19989	down	0.003836	0.0250635
gnl|UG|Ssc#S40214545	rpldo0111_m16.y1 ldo Sus scrofa cDNA 5', mRNA sequence /clone_end=5' /gb=EW309452 /gi=182716807 /ug=Ssc.73229 /len=635	35	8.27	2	0.45	-4.19989	down	0.003836	0.0250635
gi|194043780|ref|XM_001928673.1|	PREDICTED: Sus scrofa similar to cytosolic NADP-isocitrate dehydrogenase (LOC100156501), mRNA	87	20.55	5	1.12	-4.19757	down	4e-06	0.0164945
gi|115546327|dbj|AK230846.1|	Sus scrofa mRNA, clone:AMP010052G09, expressed in alveolar macrophage	52	12.28	3	0.67	-4.19601	down	0.001775	0.0204537
gnl|UG|Ssc#S40490912	rspl01_g23.y1 spl Sus scrofa cDNA 5', mRNA sequence /clone_end=5' /gb=EW585518 /gi=183092435 /ug=Ssc.62875 /len=599	52	12.28	3	0.67	-4.19601	down	0.001775	0.0204537
gi|178057228|ref|NM_001123071.1|	Sus scrofa activity-dependent neuroprotector (ADNP), mRNA	537	126.83	31	6.94	-4.19182	down	0	0.00691372
gnl|UG|Ssc#S22278936	CJ015297 full-length enriched swine cDNA library, adult mesenteric lymph node Sus scrofa cDNA clone MLN01E030095 5', mRNA sequence /clone=MLN01E030095 /clone_end=5' /gb=CJ015297 /gi=54513064 /ug=Ssc.5649 /len=875	138	32.59	8	1.79	-4.1864	down	0	0.0137023
gnl|UG|Ssc#S19549310	995841 MARC 4PIG Sus scrofa cDNA 5', mRNA sequence /clone_end=5' /gb=CN165422 /gi=46179852 /ug=Ssc.9609 /len=915	102	24.09	6	1.34	-4.16813	down	1e-06	0.015667
gi|115554452|dbj|AK233462.1|	Sus scrofa mRNA, clone:LVRM10152C10, expressed in liver	136	32.12	8	1.79	-4.16544	down	0	0.0138602
gnl|UG|Ssc#S18558114	BX926765 Sus Scrofa library (scan) Sus scrofa cDNA clone scan0015.a.13 5prim, mRNA sequence /clone=scan0015.a.13 /clone_end=5' /gb=BX926765 /gi=90231184 /ug=Ssc.21911 /len=868	85	20.08	5	1.12	-4.16419	down	1.1e-05	0.0168077
gnl|UG|Ssc#S17525079	BX674220 Sus Scrofa library (scac) Sus scrofa cDNA clone scac0042.d.12 5prim, mRNA sequence /clone=scac0042.d.12 /clone_end=5' /gb=BX674220 /gi=90246085 /ug=Ssc.2655 /len=842	34	8.03	2	0.45	-4.1574	down	0.003836	0.0250635
gnl|UG|Ssc#S18548374	BX917025 Sus Scrofa library (scan) Sus scrofa cDNA clone scan0034.b.07 5prim, mRNA sequence /clone=scan0034.b.07 /clone_end=5' /gb=BX917025 /gi=90237249 /ug=Ssc.35062 /len=869	34	8.03	2	0.45	-4.1574	down	0.003836	0.0250635
gnl|UG|Ssc#S16515995	813608 MARC 3PIG Sus scrofa cDNA 5', mRNA sequence /clone_end=5' /gb=CF179479 /gi=33291255 /ug=Ssc.9215 /len=696	84	19.84	5	1.12	-4.14684	down	1.1e-05	0.0168077
gi|194033594|ref|XM_001927795.1|	PREDICTED: Sus scrofa heat shock 70kDa protein 5 (HSPA5), partial mRNA	836	197.45	50	11.2	-4.13992	down	0	0.00547622
gi|115548435|dbj|AK235052.1|	Sus scrofa mRNA, clone:OVRM10045B09, expressed in ovary	33	7.79	2	0.45	-4.11363	down	0.003836	0.0250635
gnl|UG|Ssc#S19541250	946048 MARC 4PIG Sus scrofa cDNA 5', mRNA sequence /clone_end=5' /gb=CN157346 /gi=46171776 /ug=Ssc.46516 /len=910	33	7.79	2	0.45	-4.11363	down	0.003836	0.0250635
gnl|UG|Ssc#S26404602	BW972635 full-length enriched swine cDNA library, adult periphral blood mononuclear cell Sus scrofa cDNA clone PBL010073C01 5', mRNA sequence /clone=PBL010073C01 /clone_end=5' /gb=BW972635 /gi=71964229 /ug=Ssc.63483 /len=708	33	7.79	2	0.45	-4.11363	down	0.003836	0.0250635
gnl|UG|Ssc#S29971166	PDUts1047E10 Porcine testis cDNA library I Sus scrofa cDNA clone PDUts1047E10 5', mRNA sequence /clone=PDUts1047E10 /clone_end=5' /gb=CV867824 /gi=84121784 /ug=Ssc.60677 /len=535	33	7.79	2	0.45	-4.11363	down	0.003836	0.0250635
gnl|UG|Ssc#S27601831	EST-AR155H10 Porcine Peripheral Blood Cell cDNA library Sus scrofa cDNA clone AR155H10, mRNA sequence /clone=AR155H10 /gb=DV227158 /gi=77595269 /ug=Ssc.16561 /len=748	114	26.93	7	1.57	-4.10038	down	4e-06	0.0147639
gi|194271212|gb|EU714326.1|	Sus scrofa vascular endothelial growth factor receptor 2 mRNA, partial cds	130	30.7	8	1.79	-4.10021	down	0	0.014025
gnl|UG|Ssc#S23699860	1110040 MARC 4PIG Sus scrofa cDNA 5', mRNA sequence /clone_end=5' /gb=DN110963 /gi=59789562 /ug=Ssc.22060 /len=871	64	15.12	4	0.9	-4.07039	down	0.000274	0.0187768
gnl|UG|Ssc#S17513547	BX668116 Sus Scrofa library (scac) Sus scrofa cDNA clone scac0026.a.23 5prim, mRNA sequence /clone=scac0026.a.23 /clone_end=5' /gb=BX668116 /gi=90245948 /ug=Ssc.8084 /len=943	32	7.56	2	0.45	-4.07039	down	0.003836	0.0250635
gnl|UG|Ssc#S19545587	950995 MARC 4PIG Sus scrofa cDNA 5', mRNA sequence /clone_end=5' /gb=CN161683 /gi=46176113 /ug=Ssc.21871 /len=922	32	7.56	2	0.45	-4.07039	down	0.003836	0.0250635
gnl|UG|Ssc#S26722436	AJ958520 KN404_2 Sus scrofa cDNA clone C0007752a17 5', mRNA sequence /clone=C0007752a17 /clone_end=5' /gb=AJ958520 /gi=74375336 /ug=Ssc.62879 /len=792	32	7.56	2	0.45	-4.07039	down	0.003836	0.0250635
gnl|UG|Ssc#S26722585	AJ958669 KN404_2 Sus scrofa cDNA clone C0007751d23 3', mRNA sequence /clone=C0007751d23 /clone_end=3' /gb=AJ958669 /gi=74375485 /ug=Ssc.46308 /len=722	32	7.56	2	0.45	-4.07039	down	0.003836	0.0250635
gnl|UG|Ssc#S16764287	828250 MARC 3PIG Sus scrofa cDNA 5', mRNA sequence /clone_end=5' /gb=CF361882 /gi=34160982 /ug=Ssc.61841 /len=702	47	11.1	3	0.67	-4.05025	down	0.003303	0.0211441
gi|194037661|ref|XM_001928816.1|	PREDICTED: Sus scrofa similar to growth arrest-specific 2 like 3 (LOC100154381), mRNA	31	7.32	2	0.45	-4.02385	down	0.007749	0.0265254
gnl|UG|Ssc#S29977753	PDUts1126F05 Porcine testis cDNA library I Sus scrofa cDNA clone PDUts1126F05 5' similar to homologue to ref|NM_145715.1| Homo sapiens tigger transposable element derived 2 (TIGD2), mRNA, mRNA sequence /clone=PDUts1126F05 /clone_end=5' /gb=CV874411 /gi=84128371 /ug=Ssc.63841 /len=658	31	7.32	2	0.45	-4.02385	down	0.007749	0.0265254
gnl|UG|Ssc#S35324071	SusFleck_BF_0037_0040_5_pCNS_N12 SusFleck Backfat Sus scrofa cDNA clone 0037_0040_N12 5', mRNA sequence /clone=0037_0040_N12 /clone_end=5' /gb=DT322463 /gi=116340989 /ug=Ssc.4929 /len=769	31	7.32	2	0.45	-4.02385	down	0.007749	0.0265254
gnl|UG|Ssc#S40175618	risp36_f15.y1 isp Sus scrofa cDNA 5', mRNA sequence /clone_end=5' /gb=EW270525 /gi=182538569 /ug=Ssc.61559 /len=628	31	7.32	2	0.45	-4.02385	down	0.007749	0.0265254
gi|52352721|gb|AY609641.1|	Sus scrofa clone Clu_22932.scr.msk.p1.Contig1, mRNA sequence	123	29.05	8	1.79	-4.02051	down	0	0.0143772
gnl|UG|Ssc#S22316499	CJ039155 full-length enriched swine cDNA library, adult uterus Sus scrofa cDNA clone UTR01E090100 5', mRNA sequence /clone=UTR01E090100 /clone_end=5' /gb=CJ039155 /gi=54563050 /ug=Ssc.29774 /len=702	46	10.86	3	0.67	-4.01872	down	0.003303	0.0211441
gnl|UG|Ssc#S35324845	SusFleck_BFN_0001_0004_5_pCNS_I07 SusFleck Backfat Normalized Sus scrofa cDNA clone 0001_0004_I07 5', mRNA sequence /clone=0001_0004_I07 /clone_end=5' /gb=DT323237 /gi=116337180 /ug=Ssc.10184 /len=868	46	10.86	3	0.67	-4.01872	down	0.003303	0.0211441
gi|115546413|dbj|AK230932.1|	Sus scrofa mRNA, clone:AMP010066C10, expressed in alveolar macrophage	76	17.95	5	1.12	-4.00241	down	3.9e-05	0.0175043
gnl|UG|Ssc#S40039737	reru34c_o15.y1 eru Sus scrofa cDNA 5', mRNA sequence /clone_end=5' /gb=EW134644 /gi=182584215 /ug=Ssc.1449 /len=678	196	46.29	13	2.91	-3.99161	down	0	0.0118072
gi|115551411|dbj|AK236089.1|	Sus scrofa mRNA, clone:OVRM10151D07, expressed in ovary	45	10.63	3	0.67	-3.98784	down	0.003303	0.0211441
gnl|UG|Ssc#S34529627	DB803699 full-length enriched swine cDNA library, adult skin Sus scrofa cDNA clone SKNB10061G08 5', mRNA sequence /clone=SKNB10061G08 /clone_end=5' /gb=DB803699 /gi=112755094 /ug=Ssc.71660 /len=861	45	10.63	3	0.67	-3.98784	down	0.003303	0.0211441
gnl|UG|Ssc#S23760326	1117654 MARC 4PIG Sus scrofa cDNA 5', mRNA sequence /clone_end=5' /gb=DN117945 /gi=59812205 /ug=Ssc.60671 /len=867	120	28.34	8	1.79	-3.98481	down	0	0.0145659
gi|37050908|emb|AJ583708.1|	Sus scrofa partial mRNA for janus kinase 2 (JNK2 gene)	30	7.09	2	0.45	-3.97779	down	0.007749	0.0265254
gnl|UG|Ssc#S18354739	893805 MARC 4PIG Sus scrofa cDNA 5', mRNA sequence /clone_end=5' /gb=CK450180 /gi=40797394 /ug=Ssc.55838 /len=894	30	7.09	2	0.45	-3.97779	down	0.007749	0.0265254
gnl|UG|Ssc#S18387444	938869 MARC 4PIG Sus scrofa cDNA 5', mRNA sequence /clone_end=5' /gb=CK467557 /gi=40838834 /ug=Ssc.4046 /len=850	30	7.09	2	0.45	-3.97779	down	0.007749	0.0265254
gnl|UG|Ssc#S18556629	BX925280 Sus Scrofa library (scan) Sus scrofa cDNA clone scan0025.m.23 5prim, mRNA sequence /clone=scan0025.m.23 /clone_end=5' /gb=BX925280 /gi=90240806 /ug=Ssc.60605 /len=709	30	7.09	2	0.45	-3.97779	down	0.007749	0.0265254
gnl|UG|Ssc#S22279005	CJ015366 full-length enriched swine cDNA library, adult mesenteric lymph node Sus scrofa cDNA clone MLN01E040096 5', mRNA sequence /clone=MLN01E040096 /clone_end=5' /gb=CJ015366 /gi=54513217 /ug=Ssc.47935 /len=829	30	7.09	2	0.45	-3.97779	down	0.007749	0.0265254
gnl|UG|Ssc#S40215438	rpldo0106_a11.y1 ldo Sus scrofa cDNA 5', mRNA sequence /clone_end=5' /gb=EW310345 /gi=182798297 /ug=Ssc.61307 /len=651	30	7.09	2	0.45	-3.97779	down	0.007749	0.0265254
gnl|UG|Ssc#S6062152	MI-P-AY1-nri-b-06-0-UI.s1 MI-P-AY1 Sus scrofa cDNA clone MI-P-AY1-nri-b-06-0-UI 3', mRNA sequence /clone=MI-P-AY1-nri-b-06-0-UI /clone_end=3' /gb=BI398876 /gi=15177937 /ug=Ssc.9774 /len=369	30	7.09	2	0.45	-3.97779	down	0.007749	0.0265254
gi|115549321|dbj|AK232099.1|	Sus scrofa mRNA, clone:LNG010079F08, expressed in lung	417	98.49	28	6.27	-3.97344	down	0	0.00790792
gi|194037021|ref|XM_001926975.1|	PREDICTED: Sus scrofa similar to Phosphatidylserine synthase 1 (LOC100156809), mRNA	44	10.39	3	0.67	-3.95489	down	0.006269	0.0219242
gi|47522629|ref|NM_213928.1|	Sus scrofa glutamic-oxaloacetic transaminase 2, mitochondrial (aspartate aminotransferase 2) (GOT2), nuclear gene encoding mitochondrial protein, mRNA	188	44.4	13	2.91	-3.93147	down	0	0.0120954
gi|194040672|ref|XM_001925213.1|	PREDICTED: Sus scrofa similar to glypican 6 (LOC100153730), mRNA	29	6.85	2	0.45	-3.92811	down	0.007749	0.0265254
gnl|UG|Ssc#S14766801	CMD70_F01_12 UMNMPM3 Sus scrofa cDNA clone PPSUBLIB_56F01 5', mRNA sequence /clone=PPSUBLIB_56F01 /clone_end=5' /gb=CB287946 /gi=28578900 /ug=Ssc.70568 /len=610	29	6.85	2	0.45	-3.92811	down	0.007749	0.0265254
gnl|UG|Ssc#S31114839	1533819 MARC 3PIG Sus scrofa cDNA 5', mRNA sequence /clone_end=5' /gb=DY418677 /gi=87219980 /ug=Ssc.47404 /len=652	29	6.85	2	0.45	-3.92811	down	0.007749	0.0265254
gnl|UG|Ssc#S38481210	EST-AO216B02 Porcine Testis from PRRSV-infected pig Sus scrofa cDNA clone AO216B02, mRNA sequence /clone=AO216B02 /gb=ES446362 /gi=146287952 /ug=Ssc.15472 /len=739	29	6.85	2	0.45	-3.92811	down	0.007749	0.0265254
gi|115554588|dbj|AK236998.1|	Sus scrofa mRNA, clone:PBL010069E07, expressed in periphral blood mononuclear cell	620	146.44	43	9.63	-3.92663	down	0	0.00637842
gnl|UG|Ssc#S18282485	BP438382 full-length enriched swine cDNA library, adult lung Sus scrofa cDNA clone LNG010019F06 5', mRNA sequence /clone=LNG010019F06 /clone_end=5' /gb=BP438382 /gi=40428449 /ug=Ssc.4867 /len=777	43	10.16	3	0.67	-3.9226	down	0.006269	0.0219242
gnl|UG|Ssc#S40491599	rspl12_l22.y1 spl Sus scrofa cDNA 5', mRNA sequence /clone_end=5' /gb=EW586205 /gi=183041267 /ug=Ssc.48694 /len=585	43	10.16	3	0.67	-3.9226	down	0.006269	0.0219242
gnl|UG|Ssc#S6076883	UNL-P-FN-al-f-04-0-UNL.s1 UNL-P-FN Sus scrofa cDNA clone UNL-P-FN-al-f-04-0-UNL 3', mRNA sequence /clone=UNL-P-FN-al-f-04-0-UNL /clone_end=3' /gb=BI181508 /gi=14655917 /ug=Ssc.32692 /len=712	43	10.16	3	0.67	-3.9226	down	0.006269	0.0219242
gnl|UG|Ssc#S23699327	1108120 MARC 4PIG Sus scrofa cDNA 5', mRNA sequence /clone_end=5' /gb=DN110430 /gi=59788476 /ug=Ssc.1131 /len=818	85	20.08	6	1.34	-3.90545	down	1.1e-05	0.0168077
gnl|UG|Ssc#S26392759	BW958109 full-length enriched swine cDNA library, adult alveolar macrophage Sus scrofa cDNA clone AMP010044E04 5', mRNA sequence /clone=AMP010044E04 /clone_end=5' /gb=BW958109 /gi=71971985 /ug=Ssc.52351 /len=656	156	36.84	11	2.46	-3.90454	down	0	0.0131304
gi|115551503|dbj|AK238967.1|	Sus scrofa mRNA, clone:THY010052E09, expressed in thymus	128	30.23	9	2.02	-3.90355	down	0	0.0141971
gi|194033624|ref|XM_001924823.1|	PREDICTED: Sus scrofa similar to syntaxin binding protein 1 (LOC100157141), mRNA	57	13.46	4	0.9	-3.90261	down	0.000952	0.0198368
gnl|UG|Ssc#S39793738	rcad22b_o13.y1 cag Sus scrofa cDNA 5', mRNA sequence /clone_end=5' /gb=EV889016 /gi=178491490 /ug=Ssc.64734 /len=412	42	9.92	3	0.67	-3.88811	down	0.006269	0.0219242
gi|115547984|dbj|AK237968.1|	Sus scrofa mRNA, clone:TCH010021G07, expressed in trachea	56	13.23	4	0.9	-3.87774	down	0.000952	0.0198368
gi|153791354|ref|NM_001099940.1|	Sus scrofa epithelial membrane protein 1 (EMP1), mRNA	56	13.23	4	0.9	-3.87774	down	0.000952	0.0198368
gi|47523537|ref|NM_214231.1|	Sus scrofa polypyrimidine tract binding protein 1 (PTBP1), mRNA	28	6.61	2	0.45	-3.87665	down	0.007749	0.0265254
gnl|UG|Ssc#S6076069	UNL-P-FN-ce-f-01-0-UNL.s2 UNL-P-FN Sus scrofa cDNA clone UNL-P-FN-ce-f-01-0-UNL 3', mRNA sequence /clone=UNL-P-FN-ce-f-01-0-UNL /clone_end=3' /gb=BI186233 /gi=14660642 /ug=Ssc.1674 /len=795	28	6.61	2	0.45	-3.87665	down	0.007749	0.0265254
gi|194035434|ref|XM_001926912.1|	PREDICTED: Sus scrofa similar to hairy/enhancer-of-split related with YRPW motif 2 (LOC100152404), mRNA	69	16.3	5	1.12	-3.8633	down	0.000145	0.0183165
gnl|UG|Ssc#S18387794	939253 MARC 4PIG Sus scrofa cDNA 5', mRNA sequence /clone_end=5' /gb=CK467907 /gi=40839184 /ug=Ssc.70366 /len=867	385	90.93	28	6.27	-3.85822	down	0	0.0082055
gnl|UG|Ssc#S18549214	BX917865 Sus Scrofa library (scan) Sus scrofa cDNA clone scan0038.j.23 5prim, mRNA sequence /clone=scan0038.j.23 /clone_end=5' /gb=BX917865 /gi=90243372 /ug=Ssc.22394 /len=892	96	22.67	7	1.57	-3.85195	down	6e-06	0.015667
gi|194034713|ref|XM_001925291.1|	PREDICTED: Sus scrofa extracellular related kinase 3 (SUSERK3), mRNA	218	51.49	16	3.58	-3.84626	down	0	0.0110849
gnl|UG|Ssc#S38483118	EST-AO201G02 MARC-145 cell line - PRRSV-exposed Sus scrofa cDNA clone AO201G02, mRNA sequence /clone=AO201G02 /gb=ES448270 /gi=146289860 /ug=Ssc.59106 /len=681	80	18.89	6	1.34	-3.81732	down	1.9e-05	0.0171434
gi|115550882|dbj|AK235957.1|	Sus scrofa mRNA, clone:OVRM10128H08, expressed in ovary	66	15.59	5	1.12	-3.79905	down	0.000145	0.0183165
gnl|UG|Ssc#S23766410	1124404 MARC 4PIG Sus scrofa cDNA 3', mRNA sequence /clone_end=3' /gb=DN124029 /gi=59818308 /ug=Ssc.37960 /len=802	66	15.59	5	1.12	-3.79905	down	0.000145	0.0183165
gi|115548230|dbj|AK231444.1|	Sus scrofa mRNA, clone:ITT010064F12, expressed in intestine	195	46.06	15	3.36	-3.77698	down	0	0.0118072
gi|115547606|dbj|AK231264.1|	Sus scrofa mRNA, clone:ITT010026A02, expressed in intestine	52	12.28	4	0.9	-3.77024	down	0.001775	0.0204537
gnl|UG|Ssc#S34514135	DB784279 full-length enriched swine cDNA library, adult adrenal gland Sus scrofa cDNA clone ADR010031H03 5', mRNA sequence /clone=ADR010031H03 /clone_end=5' /gb=DB784279 /gi=112758207 /ug=Ssc.57215 /len=844	52	12.28	4	0.9	-3.77024	down	0.001775	0.0204537
gi|57527981|ref|NM_001009576.1|	Sus scrofa radixin (RDX), mRNA	245	57.87	19	4.26	-3.76389	down	0	0.0104028
gnl|UG|Ssc#S17510588	BX665614 Sus Scrofa library (scag) Sus scrofa cDNA clone scag0007.f.01 5prim, mRNA sequence /clone=scag0007.f.01 /clone_end=5' /gb=BX665614 /gi=90233858 /ug=Ssc.27307 /len=895	77	18.19	6	1.34	-3.76284	down	3.9e-05	0.0175043
gnl|UG|Ssc#S26735527	AJ946071 CSEQRAN17 Sus scrofa cDNA clone C0007306j14 5', mRNA sequence /clone=C0007306j14 /clone_end=5' /gb=AJ946071 /gi=74364109 /ug=Ssc.26219 /len=858	230	54.32	18	4.03	-3.75263	down	0	0.0107771
gnl|UG|Ssc#S18381735	932606 MARC 4PIG Sus scrofa cDNA 5', mRNA sequence /clone_end=5' /gb=CK461851 /gi=40833132 /ug=Ssc.58219 /len=867	63	14.88	5	1.12	-3.7318	down	0.000274	0.0187768
gnl|UG|Ssc#S6072690	UNL-P-FN-bd-g-10-0-UNL.s1 UNL-P-FN Sus scrofa cDNA clone UNL-P-FN-bd-g-10-0-UNL 3', mRNA sequence /clone=UNL-P-FN-bd-g-10-0-UNL /clone_end=3' /gb=BI182120 /gi=14656529 /ug=Ssc.8785 /len=898	63	14.88	5	1.12	-3.7318	down	0.000274	0.0187768
gi|178056709|ref|NM_001123194.1|	Sus scrofa serpin peptidase inhibitor, clade G (C1 inhibitor), member 1 (SERPING1), mRNA	199	47	16	3.58	-3.71463	down	0	0.0115376
gnl|UG|Ssc#S26725357	AJ961441 KN404_2 Sus scrofa cDNA clone C0007748d17 3', mRNA sequence /clone=C0007748d17 /clone_end=3' /gb=AJ961441 /gi=74378257 /ug=Ssc.53412 /len=885	50	11.81	4	0.9	-3.71394	down	0.001775	0.0204537
gnl|UG|Ssc#S26734160	AJ945142 CSEQRAN17 Sus scrofa cDNA clone C0007308h04 5', mRNA sequence /clone=C0007308h04 /clone_end=5' /gb=AJ945142 /gi=74361884 /ug=Ssc.6325 /len=809	62	14.64	5	1.12	-3.70834	down	0.000274	0.0187768
gi|194043399|ref|XM_001929569.1|	PREDICTED: Sus scrofa similar to Phosphatidylinositol 4-kinase alpha (PI4-kinase alpha) (PtdIns-4-kinase alpha) (PI4K-alpha) (LOC100157143), mRNA	148	34.96	12	2.69	-3.70003	down	0	0.0132652
gi|194043626|ref|XM_001926661.1|	PREDICTED: Sus scrofa hypothetical protein LOC100158166 (LOC100158166), mRNA	394	93.06	32	7.17	-3.69812	down	0	0.00807406
gnl|UG|Ssc#S23755367	1112228 MARC 4PIG Sus scrofa cDNA 5', mRNA sequence /clone_end=5' /gb=DN112991 /gi=59806724 /ug=Ssc.38303 /len=817	476	112.42	39	8.73	-3.68677	down	0	0.00729804
gnl|UG|Ssc#S26732732	AJ943714 CSEQRAN17 Sus scrofa cDNA clone C0007316d13 5', mRNA sequence /clone=C0007316d13 /clone_end=5' /gb=AJ943714 /gi=74360456 /ug=Ssc.13239 /len=795	73	17.24	6	1.34	-3.68545	down	9.1e-05	0.017894
gnl|UG|Ssc#S34521528	DB797980 full-length enriched swine cDNA library, adult immature dendritic cell Sus scrofa cDNA clone DCI010095B11 5', mRNA sequence /clone=DCI010095B11 /clone_end=5' /gb=DB797980 /gi=112757317 /ug=Ssc.37492 /len=782	49	11.57	4	0.9	-3.68432	down	0.001775	0.0204537
gnl|UG|Ssc#S18289737	BP141462 full-length enriched swine cDNA library, adult ovary Sus scrofa cDNA clone OVR010040A06 5', mRNA sequence /clone=OVR010040A06 /clone_end=5' /gb=BP141462 /gi=40390933 /ug=Ssc.7487 /len=867	132	31.18	11	2.46	-3.66389	down	0	0.014025
gnl|UG|Ssc#S16517655	817941 MARC 3PIG Sus scrofa cDNA 5', mRNA sequence /clone_end=5' /gb=CF181139 /gi=33292915 /ug=Ssc.57833 /len=745	216	51.02	18	4.03	-3.66221	down	0	0.0110849
gnl|UG|Ssc#S18291250	BP142975 full-length enriched swine cDNA library, adult ovary Sus scrofa cDNA clone OVR010031D11 5', mRNA sequence /clone=OVR010031D11 /clone_end=5' /gb=BP142975 /gi=40392446 /ug=Ssc.53006 /len=807	60	14.17	5	1.12	-3.66127	down	0.000531	0.019281
gnl|UG|Ssc#S19539303	942692 MARC 4PIG Sus scrofa cDNA 5', mRNA sequence /clone_end=5' /gb=CN155399 /gi=46169829 /ug=Ssc.26350 /len=798	83	19.6	7	1.57	-3.64202	down	6.7e-05	0.0164945
gnl|UG|Ssc#S40290915	rmed18c_o15.y1 med Sus scrofa cDNA 5', mRNA sequence /clone_end=5' /gb=EW385522 /gi=182727033 /ug=Ssc.68732 /len=570	82	19.37	7	1.57	-3.62499	down	0.000123	0.0168077
gnl|UG|Ssc#S18361504	921203 MARC 4PIG Sus scrofa cDNA 3', mRNA sequence /clone_end=3' /gb=CK456945 /gi=40804159 /ug=Ssc.42933 /len=878	70	16.53	6	1.34	-3.62478	down	9.1e-05	0.017894
gi|194044905|ref|XM_001926512.1|	PREDICTED: Sus scrofa similar to lysosomal-associated membrane protein 2, transcript variant 2 (LOC100154598), mRNA	47	11.1	4	0.9	-3.62449	down	0.003303	0.0211441
gnl|UG|Ssc#S39980075	rebs04c_c14.y1 ebs Sus scrofa cDNA 5', mRNA sequence /clone_end=5' /gb=EW075140 /gi=181317847 /ug=Ssc.63418 /len=611	47	11.1	4	0.9	-3.62449	down	0.003303	0.0211441
gnl|UG|Ssc#S29983177	PDUts2015H12 Porcine testis cDNA library II Sus scrofa cDNA clone PDUts2015H12 5' similar to homologue to ref|NM_003829.1| Homo sapiens multiple PDZ domain protein (MPDZ), mRNA, mRNA sequence /clone=PDUts2015H12 /clone_end=5' /gb=CX057653 /gi=84133795 /ug=Ssc.5448 /len=660	93	21.97	8	1.79	-3.6175	down	2.5e-05	0.0159261
gnl|UG|Ssc#S39780074	rpbfe0101_d8.y1 bfe Sus scrofa cDNA 5', mRNA sequence /clone_end=5' /gb=EV875352 /gi=178512720 /ug=Ssc.62994 /len=403	69	16.3	6	1.34	-3.60457	down	0.000145	0.0183165
gnl|UG|Ssc#S18284924	BP440821 full-length enriched swine cDNA library, adult lung Sus scrofa cDNA clone LNG010066H11 5', mRNA sequence /clone=LNG010066H11 /clone_end=5' /gb=BP440821 /gi=40430888 /ug=Ssc.38061 /len=857	46	10.86	4	0.9	-3.59296	down	0.003303	0.0211441
gnl|UG|Ssc#S19545994	951440 MARC 4PIG Sus scrofa cDNA 5', mRNA sequence /clone_end=5' /gb=CN162090 /gi=46176520 /ug=Ssc.7198 /len=727	46	10.86	4	0.9	-3.59296	down	0.003303	0.0211441
gnl|UG|Ssc#S22288091	CJ030827 full-length enriched swine cDNA library, adult testis Sus scrofa cDNA clone TES01G110012 5', mRNA sequence /clone=TES01G110012 /clone_end=5' /gb=CJ030827 /gi=54554722 /ug=Ssc.4851 /len=852	68	16.06	6	1.34	-3.58317	down	0.000145	0.0183165
gnl|UG|Ssc#S34532931	DB801220 full-length enriched swine cDNA library, adult skin Sus scrofa cDNA clone SKNB10023D05 5', mRNA sequence /clone=SKNB10023D05 /clone_end=5' /gb=DB801220 /gi=112775674 /ug=Ssc.32967 /len=827	68	16.06	6	1.34	-3.58317	down	0.000145	0.0183165
gi|115552285|dbj|AK230594.1|	Sus scrofa mRNA, clone:AMP010013H09, expressed in alveolar macrophage	45	10.63	4	0.9	-3.56207	down	0.003303	0.0211441
gnl|UG|Ssc#S16769298	841599 MARC 3PIG Sus scrofa cDNA 5', mRNA sequence /clone_end=5' /gb=CF366893 /gi=34170914 /ug=Ssc.60297 /len=726	45	10.63	4	0.9	-3.56207	down	0.003303	0.0211441
gnl|UG|Ssc#S18357377	908483 MARC 4PIG Sus scrofa cDNA 5', mRNA sequence /clone_end=5' /gb=CK452818 /gi=40800032 /ug=Ssc.24347 /len=752	45	10.63	4	0.9	-3.56207	down	0.003303	0.0211441
gnl|UG|Ssc#S23764348	1122134 MARC 4PIG Sus scrofa cDNA 5', mRNA sequence /clone_end=5' /gb=DN121967 /gi=59816246 /ug=Ssc.19368 /len=816	45	10.63	4	0.9	-3.56207	down	0.003303	0.0211441
gnl|UG|Ssc#S17510046	BX665072 Sus Scrofa library (scag) Sus scrofa cDNA clone scag0010.b.02 5prim, mRNA sequence /clone=scag0010.b.02 /clone_end=5' /gb=BX665072 /gi=90227093 /ug=Ssc.1045 /len=898	178	42.04	16	3.58	-3.55373	down	0	0.0122352
gnl|UG|Ssc#S26649787	BW980850 full-length enriched swine cDNA library, adult intestine Sus scrofa cDNA clone ITT010055A07 5', mRNA sequence /clone=ITT010055A07 /clone_end=5' /gb=BW980850 /gi=74257690 /ug=Ssc.41233 /len=906	78	18.42	7	1.57	-3.55244	down	0.000231	0.0171434
gnl|UG|Ssc#S39872348	rpigca0_010456.y1 clu Sus scrofa cDNA 5', mRNA sequence /clone_end=5' /gb=EV967430 /gi=178503444 /ug=Ssc.28949 /len=631	78	18.42	7	1.57	-3.55244	down	0.000231	0.0171434
gnl|UG|Ssc#S31119321	1541667 MARC 3PIG Sus scrofa cDNA 3', mRNA sequence /clone_end=3' /gb=DY423159 /gi=87224462 /ug=Ssc.53488 /len=639	66	15.59	6	1.34	-3.54032	down	0.000145	0.0183165
gnl|UG|Ssc#S18550295	BX918946 Sus Scrofa library (scan) Sus scrofa cDNA clone scan0010.k.23 5prim, mRNA sequence /clone=scan0010.k.23 /clone_end=5' /gb=BX918946 /gi=90231654 /ug=Ssc.61290 /len=842	55	12.99	5	1.12	-3.53583	down	0.000952	0.0198368
gi|197251933|ref|NM_001134354.1|	Sus scrofa ARP2 actin-related protein 2 homolog (yeast) (ACTR2), mRNA	99	23.38	9	2.02	-3.53285	down	6e-06	0.015667
gi|115548691|dbj|AK231676.1|	Sus scrofa mRNA, clone:LNG010007A11, expressed in lung	44	10.39	4	0.9	-3.52913	down	0.006269	0.0219242
gnl|UG|Ssc#S18554829	BX923480 Sus Scrofa library (scan) Sus scrofa cDNA clone scan0018.e.20 5prim, mRNA sequence /clone=scan0018.e.20 /clone_end=5' /gb=BX923480 /gi=90241446 /ug=Ssc.7777 /len=870	44	10.39	4	0.9	-3.52913	down	0.006269	0.0219242
gnl|UG|Ssc#S26711451	AJ947409 KN404_1 Sus scrofa cDNA clone C0007741b07 3', mRNA sequence /clone=C0007741b07 /clone_end=3' /gb=AJ947409 /gi=74364351 /ug=Ssc.56543 /len=846	163	38.5	15	3.36	-3.51833	down	0	0.0127611
gnl|UG|Ssc#S18552112	BX920763 Sus Scrofa library (scan) Sus scrofa cDNA clone scan0006.e.20 5prim, mRNA sequence /clone=scan0006.e.20 /clone_end=5' /gb=BX920763 /gi=90244642 /ug=Ssc.58154 /len=855	217	51.25	20	4.48	-3.51598	down	0	0.0110849
gi|115551465|dbj|AK236143.1|	Sus scrofa mRNA, clone:OVRM10156F12, expressed in ovary	206	48.65	19	4.26	-3.51351	down	0	0.0113047
gnl|UG|Ssc#S23757023	1114025 MARC 4PIG Sus scrofa cDNA 5', mRNA sequence /clone_end=5' /gb=DN114642 /gi=59808630 /ug=Ssc.38243 /len=895	97	22.91	9	2.02	-3.50355	down	6e-06	0.015667
gi|84490432|ref|NM_001038631.1|	Sus scrofa microsomal prostaglandin E synthase-1 (LOC654407), mRNA	43	10.16	4	0.9	-3.49683	down	0.006269	0.0219242
gi|194036601|ref|XM_001929330.1|	PREDICTED: Sus scrofa similar to RNA-binding region (RNP1, RRM) containing 3 (LOC100152639), mRNA	127	30	12	2.69	-3.47928	down	1e-06	0.014025
gi|115551644|dbj|AK239108.1|	Sus scrofa mRNA, clone:THY010064B06, expressed in thymus	74	17.48	7	1.57	-3.47687	down	0.000372	0.0175043
gi|115548140|dbj|AK238124.1|	Sus scrofa mRNA, clone:TCH010048A12, expressed in trachea	63	14.88	6	1.34	-3.47307	down	0.000274	0.0187768
gnl|UG|Ssc#S27602719	EST-AR176A03 Infected Porcine Peripheral Blood Cell cDNA library Sus scrofa cDNA clone AR176A03, mRNA sequence /clone=AR176A03 /gb=DV228046 /gi=77596854 /ug=Ssc.26471 /len=712	126	29.76	12	2.69	-3.4677	down	1e-06	0.014025
gnl|UG|Ssc#S18356685	907769 MARC 4PIG Sus scrofa cDNA 3', mRNA sequence /clone_end=3' /gb=CK452170 /gi=40799384 /ug=Ssc.23943 /len=881	42	9.92	4	0.9	-3.46234	down	0.006269	0.0219242
gnl|UG|Ssc#S39982735	rebs23c_l2.y1 ebs Sus scrofa cDNA 5', mRNA sequence /clone_end=5' /gb=EW077800 /gi=181276695 /ug=Ssc.66865 /len=607	42	9.92	4	0.9	-3.46234	down	0.006269	0.0219242
gi|56792886|gb|AY705919.1|	Sus scrofa clone sus_zm45 unknown mRNA	73	17.24	7	1.57	-3.45692	down	0.000372	0.0175043
gnl|UG|Ssc#S31124728	1552962 MARC 3PIG Sus scrofa cDNA 5', mRNA sequence /clone_end=5' /gb=DY428566 /gi=87229869 /ug=Ssc.39917 /len=702	394	93.06	38	8.51	-3.45093	down	0	0.00798975
gi|201066355|ref|NM_001134967.1|	Sus scrofa EPH receptor A4 (EPHA4), mRNA	62	14.64	6	1.34	-3.44961	down	0.000274	0.0187768
gi|52351085|gb|AY609490.1|	Sus scrofa clone Clu_1336.scr.msk.p1.Contig5, mRNA sequence	113	26.69	11	2.46	-3.43957	down	4e-06	0.0147639
gnl|UG|Ssc#S40438133	rret36_g14.y1 ret Sus scrofa cDNA 5', mRNA sequence /clone_end=5' /gb=EW532739 /gi=183092060 /ug=Ssc.36913 /len=594	123	29.05	12	2.69	-3.43286	down	0	0.0141971
gnl|UG|Ssc#S31121510	1544279 MARC 3PIG Sus scrofa cDNA 5', mRNA sequence /clone_end=5' /gb=DY425348 /gi=87226651 /ug=Ssc.61311 /len=635	133	31.41	13	2.91	-3.43213	down	1e-06	0.0138602
gnl|UG|Ssc#S23766271	1124249 MARC 4PIG Sus scrofa cDNA 3', mRNA sequence /clone_end=3' /gb=DN123890 /gi=59818169 /ug=Ssc.72665 /len=819	41	9.68	4	0.9	-3.42701	down	0.006269	0.0219242
gnl|UG|Ssc#S43495814	BP999716 full-length enriched pig cDNA library, main and accessory lymphocyte Sus scrofa cDNA clone HY_GammaDelta_14.4_F09 5', mRNA sequence /clone=HY_GammaDelta_14.4_F09 /clone_end=5' /gb=BP999716 /gi=179429008 /ug=Ssc.61111 /len=684	61	14.41	6	1.34	-3.42677	down	0.000531	0.019281
gnl|UG|Ssc#S40349544	rnep28c_p10.y1 nep Sus scrofa cDNA 5', mRNA sequence /clone_end=5' /gb=EW444151 /gi=182751643 /ug=Ssc.64277 /len=322	1679	396.56	165	36.95	-3.42389	down	0	0.00370806
gnl|UG|Ssc#S26651687	BW982750 full-length enriched swine cDNA library, adult intestine Sus scrofa cDNA clone ITT010076C07 5', mRNA sequence /clone=ITT010076C07 /clone_end=5' /gb=BW982750 /gi=74259590 /ug=Ssc.29024 /len=835	81	19.13	8	1.79	-3.41781	down	0.000123	0.0168077
gnl|UG|Ssc#S26728785	AJ964869 KN404_2 Sus scrofa cDNA clone C0007752h24 5', mRNA sequence /clone=C0007752h24 /clone_end=5' /gb=AJ964869 /gi=74381685 /ug=Ssc.27562 /len=839	81	19.13	8	1.79	-3.41781	down	0.000123	0.0168077
gnl|UG|Ssc#S23775239	996290 MARC 4PIG Sus scrofa cDNA 5', mRNA sequence /clone_end=5' /gb=DN132858 /gi=59827139 /ug=Ssc.21060 /len=864	91	21.49	9	2.02	-3.41124	down	3.2e-05	0.0162013
gi|47522769|ref|NM_213971.1|	Sus scrofa clusterin (CLU), mRNA	131	30.94	13	2.91	-3.41038	down	1e-06	0.0138602
gi|115554977|dbj|AK240176.1|	Sus scrofa mRNA, clone:UTR010038C09, expressed in uterus	161	38.03	16	3.58	-3.40911	down	0	0.0127611
gi|194035207|ref|XM_001925835.1|	PREDICTED: Sus scrofa similar to TSPY-like 1 (LOC100155400), mRNA	201	47.47	20	4.48	-3.40545	down	0	0.0115376
gnl|UG|Ssc#S29970127	PDUts1035A08 Porcine testis cDNA library I Sus scrofa cDNA clone PDUts1035A08 5' similar to homologue to ref|NM_006369.3| Homo sapiens MUF1 protein (MUF1), mRNA, mRNA sequence /clone=PDUts1035A08 /clone_end=5' /gb=CV866785 /gi=84120745 /ug=Ssc.29387 /len=572	60	14.17	6	1.34	-3.40253	down	0.000531	0.019281
gnl|UG|Ssc#S18358217	909385 MARC 4PIG Sus scrofa cDNA 5', mRNA sequence /clone_end=5' /gb=CK453658 /gi=40800872 /ug=Ssc.10386 /len=876	100	23.62	10	2.24	-3.39844	down	5e-06	0.0154224
gnl|UG|Ssc#S39779823	rpbfe0113_d17.y1 bfe Sus scrofa cDNA 5', mRNA sequence /clone_end=5' /gb=EV875101 /gi=178532446 /ug=Ssc.62529 /len=699	50	11.81	5	1.12	-3.39844	down	0.001775	0.0204537
gnl|UG|Ssc#S6048306	388647 MARC 2PIG Sus scrofa cDNA 5', mRNA sequence /clone_end=5' /gb=BI360659 /gi=15056687 /ti=470954118 /ug=Ssc.42813 /len=567	50	11.81	5	1.12	-3.39844	down	0.001775	0.0204537
gi|115546153|dbj|AK240391.1|	Sus scrofa mRNA, clone:UTR010062B07, expressed in uterus	70	16.53	7	1.57	-3.39625	down	0.000372	0.0175043
gnl|UG|Ssc#S18388327	939833 MARC 4PIG Sus scrofa cDNA 5', mRNA sequence /clone_end=5' /gb=CK468440 /gi=40839717 /ug=Ssc.56364 /len=759	70	16.53	7	1.57	-3.39625	down	0.000372	0.0175043
gi|115550430|dbj|AK238695.1|	Sus scrofa mRNA, clone:THY010018B08, expressed in thymus	90	21.26	9	2.02	-3.39571	down	3.2e-05	0.0162013
gi|194033632|ref|XM_001927932.1|	PREDICTED: Sus scrofa similar to Cip1-interacting zinc finger protein (LOC100157558), mRNA	90	21.26	9	2.02	-3.39571	down	3.2e-05	0.0162013
gi|47523785|ref|NM_214364.1|	Sus scrofa voltage-dependent anion channel 5, pseudogene (VDAC5P), mRNA	129	30.47	13	2.91	-3.3883	down	1e-06	0.014025
gi|194037339|ref|XM_001924386.1|	PREDICTED: Sus scrofa retinoic acid receptor, alpha (RARA), mRNA	69	16.3	7	1.57	-3.37604	down	0.000719	0.017894
gi|125630305|ref|NM_214281.2|	Sus scrofa fumarate hydratase (FH), nuclear gene encoding mitochondrial protein, mRNA	98	23.15	10	2.24	-3.36944	down	6e-06	0.015667
gnl|UG|Ssc#S39959676	rpigcb_6625.y1 cty Sus scrofa cDNA 5', mRNA sequence /clone_end=5' /gb=EW054741 /gi=181259003 /ug=Ssc.27709 /len=645	49	11.57	5	1.12	-3.36882	down	0.001775	0.0204537
gnl|UG|Ssc#S39935005	rcst37_e14.y1 cst Sus scrofa cDNA 5', mRNA sequence /clone_end=5' /gb=EW030070 /gi=181318054 /ug=Ssc.41540 /len=717	117	27.63	12	2.69	-3.36056	down	1e-06	0.0143772
gnl|UG|Ssc#S18360885	917060 MARC 4PIG Sus scrofa cDNA 3', mRNA sequence /clone_end=3' /gb=CK456387 /gi=40803601 /ug=Ssc.4236 /len=891	623	147.14	64	14.33	-3.36008	down	0	0.00627263
gi|115551807|dbj|AK236213.1|	Sus scrofa mRNA, clone:OVRM10164B11, expressed in ovary	48	11.34	5	1.12	-3.33985	down	0.003303	0.0211441
gnl|UG|Ssc#S18558052	BX926703 Sus Scrofa library (scan) Sus scrofa cDNA clone scan0017.o.10 5prim, mRNA sequence /clone=scan0017.o.10 /clone_end=5' /gb=BX926703 /gi=90230220 /ug=Ssc.49656 /len=848	48	11.34	5	1.12	-3.33985	down	0.003303	0.0211441
gnl|UG|Ssc#S23695118	1103588 MARC 4PIG Sus scrofa cDNA 5', mRNA sequence /clone_end=5' /gb=DN106221 /gi=59781484 /ug=Ssc.3176 /len=851	144	34.01	15	3.36	-3.33943	down	0	0.0134052
gi|52351363|gb|AY609793.1|	Sus scrofa clone Clu_3136.scr.msk.p1.Contig1, mRNA sequence	86	20.31	9	2.02	-3.32976	down	6.7e-05	0.0164945
gi|115547647|dbj|AK231305.1|	Sus scrofa mRNA, clone:ITT010034B04, expressed in intestine	104	24.56	11	2.46	-3.31958	down	2e-06	0.0151912
gnl|UG|Ssc#S31128151	1556802 MARC 3PIG Sus scrofa cDNA 5', mRNA sequence /clone_end=5' /gb=DY431989 /gi=87233292 /ug=Ssc.26464 /len=587	104	24.56	11	2.46	-3.31958	down	2e-06	0.0151912
gi|194034692|ref|XM_001928709.1|	PREDICTED: Sus scrofa similar to Cell cycle progression protein 1 (Cell cycle progression restoration protein 8) (LOC100156919), partial mRNA	123	29.05	13	2.91	-3.31945	down	0	0.0141971
gnl|UG|Ssc#S26711201	AJ947285 KN404_1 Sus scrofa cDNA clone C0007744m12 3', mRNA sequence /clone=C0007744m12 /clone_end=3' /gb=AJ947285 /gi=74364027 /ug=Ssc.72215 /len=649	85	20.08	9	2.02	-3.31333	down	6.7e-05	0.0164945
gi|115546889|dbj|AK237735.1|	Sus scrofa mRNA, clone:SPL010086G07, expressed in spleen	66	15.59	7	1.57	-3.31178	down	0.000719	0.017894
gnl|UG|Ssc#S17517701	BX672270 Sus Scrofa library (scac) Sus scrofa cDNA clone scac0035.m.17 5prim, mRNA sequence /clone=scac0035.m.17 /clone_end=5' /gb=BX672270 /gi=90234113 /ug=Ssc.45319 /len=905	47	11.1	5	1.12	-3.30899	down	0.003303	0.0211441
gnl|UG|Ssc#S6052686	AP 218-r Pig anterior pituitary cDNA Sus scrofa cDNA, mRNA sequence /gb=BE241031 /gi=9081738 /ug=Ssc.6751 /len=709	47	11.1	5	1.12	-3.30899	down	0.003303	0.0211441
gi|51592116|ref|NM_001004034.1|	Sus scrofa high-mobility group box 1 (HMGB1), mRNA	178	42.04	19	4.26	-3.30284	down	0	0.0122352
gi|51592146|ref|NM_001004050.1|	Sus scrofa prolyl endopeptidase (PREP), mRNA	139	32.83	15	3.36	-3.28848	down	0	0.0135508
gnl|UG|Ssc#S18547326	BX915977 Sus Scrofa library (scan) Sus scrofa cDNA clone scan0032.g.04 5prim, mRNA sequence /clone=scan0032.g.04 /clone_end=5' /gb=BX915977 /gi=90229721 /ug=Ssc.27430 /len=875	120	28.34	13	2.91	-3.28375	down	1e-06	0.0143772
gnl|UG|Ssc#S18553314	BX921965 Sus Scrofa library (scan) Sus scrofa cDNA clone scan0011.o.10 5prim, mRNA sequence /clone=scan0011.o.10 /clone_end=5' /gb=BX921965 /gi=90232619 /ug=Ssc.40681 /len=855	46	10.86	5	1.12	-3.27745	down	0.003303	0.0211441
gnl|UG|Ssc#S18558154	BX926805 Sus Scrofa library (scan) Sus scrofa cDNA clone scan0015.i.07 5prim, mRNA sequence /clone=scan0015.i.07 /clone_end=5' /gb=BX926805 /gi=90231162 /ug=Ssc.54609 /len=809	46	10.86	5	1.12	-3.27745	down	0.003303	0.0211441
gi|115554993|dbj|AK240192.1|	Sus scrofa mRNA, clone:UTR010039E08, expressed in uterus	55	12.99	6	1.34	-3.2771	down	0.000952	0.0198368
gnl|UG|Ssc#S23696834	1105417 MARC 4PIG Sus scrofa cDNA 5', mRNA sequence /clone_end=5' /gb=DN107937 /gi=59783369 /ug=Ssc.56490 /len=877	321	75.82	35	7.84	-3.27365	down	0	0.00885591
gnl|UG|Ssc#S18269927	BP166418 full-length enriched swine cDNA library, adult thymus Sus scrofa cDNA clone THY010008F09 5', mRNA sequence /clone=THY010008F09 /clone_end=5' /gb=BP166418 /gi=40415891 /ug=Ssc.28451 /len=859	91	21.49	10	2.24	-3.26209	down	3.2e-05	0.0162013
gi|194036925|ref|XM_001925464.1|	PREDICTED: Sus scrofa similar to oxidation resistance 1 (LOC100153332), mRNA	99	23.38	11	2.46	-3.24854	down	6e-06	0.015667
gi|115553764|dbj|AK236768.1|	Sus scrofa mRNA, clone:PBL010002C07, expressed in periphral blood mononuclear cell	45	10.63	5	1.12	-3.24657	down	0.003303	0.0211441
gnl|UG|Ssc#S19540021	943480 MARC 4PIG Sus scrofa cDNA 5', mRNA sequence /clone_end=5' /gb=CN156117 /gi=46170547 /ug=Ssc.6515 /len=784	45	10.63	5	1.12	-3.24657	down	0.003303	0.0211441
gnl|UG|Ssc#S40131124	rgul0110_k3.y1 gul Sus scrofa cDNA 5', mRNA sequence /clone_end=5' /gb=EW226031 /gi=182555641 /ug=Ssc.40980 /len=577	45	10.63	5	1.12	-3.24657	down	0.003303	0.0211441
gi|77745211|gb|DQ222847.1|	Sus scrofa procollagen-lysine 2-oxoglutarate 5-dioxygenase 2 (Plod2) mRNA, partial cds	126	29.76	14	3.14	-3.24454	down	1e-06	0.014025
gnl|UG|Ssc#S19545599	951009 MARC 4PIG Sus scrofa cDNA 5', mRNA sequence /clone_end=5' /gb=CN161695 /gi=46176125 /ug=Ssc.6737 /len=863	125	29.52	14	3.14	-3.23286	down	1e-06	0.014025
gnl|UG|Ssc#S17516064	BX670633 Sus Scrofa library (scac) Sus scrofa cDNA clone scac0033.e.24 5prim, mRNA sequence /clone=scac0033.e.24 /clone_end=5' /gb=BX670633 /gi=90243670 /ug=Ssc.6130 /len=883	107	25.27	12	2.69	-3.23175	down	1.4e-05	0.014972
gnl|UG|Ssc#S23758940	1116138 MARC 4PIG Sus scrofa cDNA 5', mRNA sequence /clone_end=5' /gb=DN116559 /gi=59810819 /ug=Ssc.40234 /len=772	89	21.02	10	2.24	-3.23019	down	3.2e-05	0.0162013
gnl|UG|Ssc#S39957439	rpigcb_1741.y1 cty Sus scrofa cDNA 5', mRNA sequence /clone_end=5' /gb=EW052504 /gi=181290899 /ug=Ssc.41350 /len=693	133	31.41	15	3.36	-3.22469	down	1e-06	0.0138602
gnl|UG|Ssc#S6010568	346962 MARC 1PIG Sus scrofa cDNA 5', mRNA sequence /clone_end=5' /gb=BG733214 /gi=14019498 /ti=448055796 /ug=Ssc.55498 /len=507	53	12.52	6	1.34	-3.22393	down	0.000952	0.0198368
gnl|UG|Ssc#S26728925	AJ939833 CSEQRAN17 Sus scrofa cDNA clone C0007306o01 3', mRNA sequence /clone=C0007306o01 /clone_end=3' /gb=AJ939833 /gi=74356649 /ug=Ssc.27671 /len=714	106	25.04	12	2.69	-3.21856	down	1.4e-05	0.014972
gnl|UG|Ssc#S5995726	127427 MARC 1PIG Sus scrofa cDNA 5', mRNA sequence /clone_end=5' /gb=BE015207 /gi=8276252 /ti=447574776 /ug=Ssc.60304 /len=526	150	35.43	17	3.81	-3.21711	down	0	0.0131304
gi|115551885|dbj|AK236292.1|	Sus scrofa mRNA, clone:OVRM10174A06, expressed in ovary	79	18.66	9	2.02	-3.20752	down	0.000123	0.0168077
gnl|UG|Ssc#S18336060	BP463307 full-length enriched swine cDNA library, adult uterus Sus scrofa cDNA clone UTR010060C03 5', mRNA sequence /clone=UTR010060C03 /clone_end=5' /gb=BP463307 /gi=40481895 /ug=Ssc.57636 /len=843	79	18.66	9	2.02	-3.20752	down	0.000123	0.0168077
gnl|UG|Ssc#S31111456	1527357 MARC 3PIG Sus scrofa cDNA 3', mRNA sequence /clone_end=3' /gb=DY415294 /gi=87216597 /ug=Ssc.64064 /len=622	131	30.94	15	3.36	-3.20294	down	1e-06	0.0138602
gnl|UG|Ssc#S40049940	rese05c_a16.y1 ese Sus scrofa cDNA 5', mRNA sequence /clone_end=5' /gb=EW144847 /gi=182570141 /ug=Ssc.60075 /len=570	61	14.41	7	1.57	-3.19823	down	0.002277	0.0187768
gnl|UG|Ssc#S29987869	PDUts2066H09 Porcine testis cDNA library II Sus scrofa cDNA clone PDUts2066H09 5', mRNA sequence /clone=PDUts2066H09 /clone_end=5' /gb=CX062343 /gi=84138485 /ug=Ssc.52081 /len=667	122	28.81	14	3.14	-3.19773	down	0	0.0141971
gnl|UG|Ssc#S23696666	1105242 MARC 4PIG Sus scrofa cDNA 5', mRNA sequence /clone_end=5' /gb=DN107769 /gi=59783056 /ug=Ssc.6254 /len=863	294	69.44	34	7.61	-3.1898	down	0	0.00927397
gnl|UG|Ssc#S34518323	DB788467 full-length enriched swine cDNA library, adult adrenal gland Sus scrofa cDNA clone ADR010078G04 5', mRNA sequence /clone=ADR010078G04 /clone_end=5' /gb=DB788467 /gi=112782031 /ug=Ssc.6206 /len=870	95	22.44	11	2.46	-3.18934	down	2.5e-05	0.0159261
gi|52351137|gb|AY609542.1|	Sus scrofa clone Clu_1670.scr.msk.p1.Contig1, mRNA sequence	121	28.58	14	3.14	-3.18617	down	0	0.0141971
gnl|UG|Ssc#S35323988	SusFleck_BF_0053_0056_5_pCNS_L06 SusFleck Backfat Sus scrofa cDNA clone 0053_0056_L06 5', mRNA sequence /clone=0053_0056_L06 /clone_end=5' /gb=DT322380 /gi=116340955 /ug=Ssc.64275 /len=716	181	42.75	21	4.7	-3.18519	down	0	0.0119526
gnl|UG|Ssc#S23758929	1116126 MARC 4PIG Sus scrofa cDNA 5', mRNA sequence /clone_end=5' /gb=DN116548 /gi=59810808 /ug=Ssc.56239 /len=746	241	56.92	28	6.27	-3.1824	down	0	0.0103149
gnl|UG|Ssc#S23762445	1120046 MARC 4PIG Sus scrofa cDNA 5', mRNA sequence /clone_end=5' /gb=DN120064 /gi=59814332 /ug=Ssc.27373 /len=754	43	10.16	5	1.12	-3.18133	down	0.006269	0.0219242
gnl|UG|Ssc#S26719940	AJ956024 KN404_2 Sus scrofa cDNA clone C0007752d09 3', mRNA sequence /clone=C0007752d09 /clone_end=3' /gb=AJ956024 /gi=74372840 /ug=Ssc.43945 /len=822	43	10.16	5	1.12	-3.18133	down	0.006269	0.0219242
gnl|UG|Ssc#S5991729	116119 MARC 1PIG Sus scrofa cDNA 5', mRNA sequence /clone_end=5' /gb=AW785225 /gi=7842001 /ti=447569954 /ug=Ssc.48724 /len=222	43	10.16	5	1.12	-3.18133	down	0.006269	0.0219242
gnl|UG|Ssc#S18383234	934241 MARC 4PIG Sus scrofa cDNA 5', mRNA sequence /clone_end=5' /gb=CK463343 /gi=40834624 /ug=Ssc.17121 /len=786	223	52.67	26	5.82	-3.17789	down	0	0.0106799
gnl|UG|Ssc#S26391783	BW961190 full-length enriched swine cDNA library, adult alveolar macrophage Sus scrofa cDNA clone AMP010085E12 5', mRNA sequence /clone=AMP010085E12 /clone_end=5' /gb=BW961190 /gi=71970429 /ug=Ssc.41079 /len=682	60	14.17	7	1.57	-3.174	down	0.002277	0.0187768
gi|115550482|dbj|AK238747.1|	Sus scrofa mRNA, clone:THY010026A04, expressed in thymus	51	12.05	6	1.34	-3.16873	down	0.001775	0.0204537
gi|47523093|ref|NM_213884.1|	Sus scrofa topoisomersae II (TOPOII), mRNA	1107	261.46	131	29.34	-3.15565	down	0	0.00459162
gnl|UG|Ssc#S31128135	1556784 MARC 3PIG Sus scrofa cDNA 5', mRNA sequence /clone_end=5' /gb=DY431973 /gi=87233276 /ug=Ssc.33606 /len=685	42	9.92	5	1.12	-3.14684	down	0.006269	0.0219242
gnl|UG|Ssc#S18264158	BP160649 full-length enriched swine cDNA library, adult thymus Sus scrofa cDNA clone THY010096B01 5', mRNA sequence /clone=THY010096B01 /clone_end=5' /gb=BP160649 /gi=40410122 /ug=Ssc.20199 /len=805	67	15.82	8	1.79	-3.14372	down	0.000719	0.017894
gnl|UG|Ssc#S39853219	rcki10_b10.y1 cki Sus scrofa cDNA 5', mRNA sequence /clone_end=5' /gb=EV948301 /gi=178550407 /ug=Ssc.63110 /len=474	67	15.82	8	1.79	-3.14372	down	0.000719	0.017894
gnl|UG|Ssc#S23695768	1104281 MARC 4PIG Sus scrofa cDNA 5', mRNA sequence /clone_end=5' /gb=DN106871 /gi=59782134 /ug=Ssc.21672 /len=870	50	11.81	6	1.34	-3.1397	down	0.001775	0.0204537
gnl|UG|Ssc#S23768511	1140039 MARC 4PIG Sus scrofa cDNA 5', mRNA sequence /clone_end=5' /gb=DN126130 /gi=59820409 /ug=Ssc.28194 /len=729	50	11.81	6	1.34	-3.1397	down	0.001775	0.0204537
gnl|UG|Ssc#S26732528	AJ943510 CSEQRAN17 Sus scrofa cDNA clone C0007316m19 5', mRNA sequence /clone=C0007316m19 /clone_end=5' /gb=AJ943510 /gi=74360252 /ug=Ssc.2719 /len=769	50	11.81	6	1.34	-3.1397	down	0.001775	0.0204537
gnl|UG|Ssc#S26720873	AJ956957 KN404_2 Sus scrofa cDNA clone C0007755l17 5', mRNA sequence /clone=C0007755l17 /clone_end=5' /gb=AJ956957 /gi=74373773 /ug=Ssc.54042 /len=814	142	33.54	17	3.81	-3.13802	down	0	0.0132652
gi|115552593|dbj|AK232798.1|	Sus scrofa mRNA, clone:LVRM10028H06, expressed in liver	83	19.6	10	2.24	-3.12928	down	6.7e-05	0.0164945
gnl|UG|Ssc#S18552418	BX921069 Sus Scrofa library (scan) Sus scrofa cDNA clone scan0004.h.07 5prim, mRNA sequence /clone=scan0004.h.07 /clone_end=5' /gb=BX921069 /gi=90229409 /ug=Ssc.1631 /len=857	58	13.7	7	1.57	-3.12534	down	0.002277	0.0187768
gnl|UG|Ssc#S39943227	rpigcf0_016729.y1 ctl Sus scrofa cDNA 5', mRNA sequence /clone_end=5' /gb=EW038292 /gi=181237127 /ug=Ssc.3065 /len=640	66	15.59	8	1.79	-3.12259	down	0.000719	0.017894
gnl|UG|Ssc#S40045387	reru34c_a15.y1 eru Sus scrofa cDNA 5', mRNA sequence /clone_end=5' /gb=EW140294 /gi=182519046 /ug=Ssc.60231 /len=571	107	25.27	13	2.91	-3.11833	down	1.4e-05	0.014972
gi|115549416|dbj|AK235438.1|	Sus scrofa mRNA, clone:OVRM10081H04, expressed in ovary	123	29.05	15	3.36	-3.11201	down	0	0.0141971
gi|115545783|dbj|AK234216.1|	Sus scrofa mRNA, clone:OVR010028E12, expressed in ovary	41	9.68	5	1.12	-3.11151	down	0.006269	0.0219242
gnl|UG|Ssc#S23765368	1123251 MARC 4PIG Sus scrofa cDNA 5', mRNA sequence /clone_end=5' /gb=DN122987 /gi=59817266 /ug=Ssc.59412 /len=799	41	9.68	5	1.12	-3.11151	down	0.006269	0.0219242
gi|52351402|gb|AY609832.1|	Sus scrofa clone Clu_33487.scr.msk.p1.Contig1, mRNA sequence	90	21.26	11	2.46	-3.11141	down	3.2e-05	0.0162013
gi|148231659|ref|NM_001097516.1|	Sus scrofa succinate dehydrogenase complex, subunit D, integral membrane protein (SDHD), nuclear gene encoding mitochondrial protein, mRNA	49	11.57	6	1.34	-3.11008	down	0.001775	0.0204537
gnl|UG|Ssc#S23689835	1000328 MARC 4PIG Sus scrofa cDNA 5', mRNA sequence /clone_end=5' /gb=DN100934 /gi=59773465 /ug=Ssc.41538 /len=746	236	55.74	29	6.49	-3.10242	down	0	0.0104028
gi|115547309|dbj|AK234682.1|	Sus scrofa mRNA, clone:OVRM10005H07, expressed in ovary	114	26.93	14	3.14	-3.10038	down	9e-06	0.0145659
gi|83616153|gb|DQ241739.1|	Sus scrofa vestigial-like 4 (VGLL4) mRNA, 3' UTR	57	13.46	7	1.57	-3.09984	down	0.004044	0.019281
gnl|UG|Ssc#S23766475	1124886 MARC 4PIG Sus scrofa cDNA 5', mRNA sequence /clone_end=5' /gb=DN124094 /gi=59818373 /ug=Ssc.57016 /len=887	243	57.39	30	6.72	-3.09427	down	0	0.0102292
gnl|UG|Ssc#S27598964	EST-AR154H05 Porcine Peripheral Blood Cell cDNA library Sus scrofa cDNA clone AR154H05, mRNA sequence /clone=AR154H05 /gb=DV224291 /gi=77589977 /ug=Ssc.70227 /len=733	81	19.13	10	2.24	-3.09427	down	0.000123	0.0168077
gnl|UG|Ssc#S6003000	142544 MARC 1PIG Sus scrofa cDNA 5', mRNA sequence /clone_end=5' /gb=BE235175 /gi=9019893 /ti=448047880 /ug=Ssc.29002 /len=526	73	17.24	9	2.02	-3.09333	down	0.000372	0.0175043
gi|194042436|ref|XM_001925357.1|	PREDICTED: Sus scrofa similar to 3-phosphoadenosine 5-phosphosulfate synthase 2 (LOC100156262), mRNA	113	26.69	14	3.14	-3.08746	down	9e-06	0.0145659
gnl|UG|Ssc#S31130713	1569627 MARC 3PIG Sus scrofa cDNA 5', mRNA sequence /clone_end=5' /gb=DY434551 /gi=87235854 /ug=Ssc.63744 /len=560	48	11.34	6	1.34	-3.08112	down	0.003303	0.0211441
gnl|UG|Ssc#S6077016	UNL-P-FN-br-a-05-0-UNL.s1 UNL-P-FN Sus scrofa cDNA clone UNL-P-FN-br-a-05-0-UNL 3', mRNA sequence /clone=UNL-P-FN-br-a-05-0-UNL /clone_end=3' /gb=BI182903 /gi=14657312 /ug=Ssc.57237 /len=850	48	11.34	6	1.34	-3.08112	down	0.003303	0.0211441
gnl|UG|Ssc#S18354820	899778 MARC 4PIG Sus scrofa cDNA 3', mRNA sequence /clone_end=3' /gb=CK450265 /gi=40797479 /ug=Ssc.6093 /len=909	136	32.12	17	3.81	-3.07561	down	2e-06	0.0135508
gnl|UG|Ssc#S6057912	MI-P-H3-afj-d-10-1-UM.s1 MI-P-H3 Sus scrofa cDNA clone MI-P-H3-afj-d-10-1-UM 3', mRNA sequence /clone=MI-P-H3-afj-d-10-1-UM /clone_end=3' /gb=BQ601414 /gi=21548140 /ug=Ssc.56661 /len=716	56	13.23	7	1.57	-3.07498	down	0.004044	0.019281
gnl|UG|Ssc#S17526940	BX675898 Sus Scrofa library (scac) Sus scrofa cDNA clone scac0034.n.21 3prim, mRNA sequence /clone=scac0034.n.21 /clone_end=3' /gb=BX675898 /gi=90235283 /ug=Ssc.20515 /len=895	127	30	16	3.58	-3.06693	down	2e-06	0.0138602
gi|194033456|ref|XM_001924731.1|	PREDICTED: Sus scrofa similar to methylenetetrahydrofolate dehydrogenase (NADP+ dependent) 1-like (LOC100154722), partial mRNA	103	24.33	13	2.91	-3.06365	down	3.1e-05	0.0151912
gi|115554167|dbj|AK239962.1|	Sus scrofa mRNA, clone:UTR010016B04, expressed in uterus	150	35.43	19	4.26	-3.05605	down	0	0.0131304
gnl|UG|Ssc#S18360059	916088 MARC 4PIG Sus scrofa cDNA 5', mRNA sequence /clone_end=5' /gb=CK455500 /gi=40802714 /ug=Ssc.24331 /len=866	189	44.64	24	5.38	-3.05266	down	0	0.0116593
gnl|UG|Ssc#S23699463	1108270 MARC 4PIG Sus scrofa cDNA 5', mRNA sequence /clone_end=5' /gb=DN110566 /gi=59788753 /ug=Ssc.44120 /len=878	173	40.86	22	4.93	-3.05103	down	0	0.0122352
gi|194035410|ref|XM_001926931.1|	PREDICTED: Sus scrofa similar to monooxygenase, DBH-like 1 (LOC100151998), mRNA	86	20.31	11	2.46	-3.04546	down	6.7e-05	0.0164945
gnl|UG|Ssc#S40205238	ruio11_m16.y1 kid Sus scrofa cDNA 5', mRNA sequence /clone_end=5' /gb=EW300145 /gi=182442068 /ug=Ssc.61658 /len=599	86	20.31	11	2.46	-3.04546	down	6.7e-05	0.0164945
gi|124558111|gb|EF154832.1|	Sus scrofa angiopoietin-like protein 6 (Angptl6) mRNA, partial cds	94	22.2	12	2.69	-3.04488	down	7.2e-05	0.015667
gnl|UG|Ssc#S18276715	BP173206 full-length enriched swine cDNA library, adult uterus Sus scrofa cDNA clone UTR010023H03 5', mRNA sequence /clone=UTR010023H03 /clone_end=5' /gb=BP173206 /gi=40422679 /ug=Ssc.927 /len=834	219	51.72	28	6.27	-3.04418	down	0	0.0107771
gnl|UG|Ssc#S18276175	BP172666 full-length enriched swine cDNA library, adult uterus Sus scrofa cDNA clone UTR010021G03 5', mRNA sequence /clone=UTR010021G03 /clone_end=5' /gb=BP172666 /gi=40422139 /ug=Ssc.3791 /len=857	62	14.64	8	1.79	-3.03188	down	0.001344	0.0183165
gi|115550900|dbj|AK238761.1|	Sus scrofa mRNA, clone:THY010027A06, expressed in thymus	271	64.01	35	7.84	-3.02937	down	0	0.00960999
gnl|UG|Ssc#S18549419	BX918070 Sus Scrofa library (scan) Sus scrofa cDNA clone scan0039.d.08 5prim, mRNA sequence /clone=scan0039.d.08 /clone_end=5' /gb=BX918070 /gi=90245008 /ug=Ssc.44346 /len=1102	46	10.86	6	1.34	-3.01872	down	0.003303	0.0211441
gnl|UG|Ssc#S19545319	950706 MARC 4PIG Sus scrofa cDNA 5', mRNA sequence /clone_end=5' /gb=CN161415 /gi=46175845 /ug=Ssc.26897 /len=868	46	10.86	6	1.34	-3.01872	down	0.003303	0.0211441
gnl|UG|Ssc#S6010002	347114 MARC 1PIG Sus scrofa cDNA 5', mRNA sequence /clone_end=5' /gb=BG733282 /gi=14019566 /ti=448055865 /ug=Ssc.28723 /len=580	46	10.86	6	1.34	-3.01872	down	0.003303	0.0211441
gnl|UG|Ssc#S19546116	951578 MARC 4PIG Sus scrofa cDNA 5', mRNA sequence /clone_end=5' /gb=CN162212 /gi=46176642 /ug=Ssc.8224 /len=937	92	21.73	12	2.69	-3.01401	down	7.2e-05	0.015667
gi|9802381|gb|AF281156.1|AF281156	Sus scrofa homeobox protein A10 mRNA, partial cds	69	16.3	9	2.02	-3.01244	down	0.000719	0.017894
gnl|UG|Ssc#S18292832	BP144557 full-length enriched swine cDNA library, adult ovary Sus scrofa cDNA clone OVR010019H05 5', mRNA sequence /clone=OVR010019H05 /clone_end=5' /gb=BP144557 /gi=40394028 /ug=Ssc.55119 /len=858	61	14.41	8	1.79	-3.00904	down	0.002277	0.0187768
gi|1920|emb|X15073.1|	Pig mRNA for endoplasmic-reticulum Ca(2+)-transport ATPase (class 1)	220	51.96	29	6.49	-3.00111	down	0	0.0107771
gnl|UG|Ssc#S6016211	6749 MARC 2PIG Sus scrofa cDNA 5', mRNA sequence /clone_end=5' /gb=AW312281 /gi=6728151 /ti=470921560 /ug=Ssc.4629 /len=173	83	19.6	11	2.46	-2.99412	down	6.7e-05	0.0164945
gi|115549624|dbj|AK238432.1|	Sus scrofa mRNA, clone:TES010017C11, expressed in testis	45	10.63	6	1.34	-2.98784	down	0.003303	0.0211441
gnl|UG|Ssc#S26721796	AJ957880 KN404_2 Sus scrofa cDNA clone C0007751h05 5', mRNA sequence /clone=C0007751h05 /clone_end=5' /gb=AJ957880 /gi=74374696 /ug=Ssc.44386 /len=607	45	10.63	6	1.34	-2.98784	down	0.003303	0.0211441
gnl|UG|Ssc#S23756069	1112989 MARC 4PIG Sus scrofa cDNA 5', mRNA sequence /clone_end=5' /gb=DN113688 /gi=59807421 /ug=Ssc.72739 /len=602	60	14.17	8	1.79	-2.98481	down	0.002277	0.0187768
gi|52351441|gb|AY609871.1|	Sus scrofa clone Clu_36963.scr.msk.p1.Contig1, mRNA sequence	344	81.25	46	10.3	-2.97972	down	0	0.008488
gi|115548575|dbj|AK231559.1|	Sus scrofa mRNA, clone:ITT010094B03, expressed in intestine	492	116.2	66	14.78	-2.97489	down	0	0.0069972
gnl|UG|Ssc#S19542771	947694 MARC 4PIG Sus scrofa cDNA 5', mRNA sequence /clone_end=5' /gb=CN158867 /gi=46173297 /ug=Ssc.21661 /len=893	67	15.82	9	2.02	-2.96932	down	0.000719	0.017894
gnl|UG|Ssc#S23697414	1106032 MARC 4PIG Sus scrofa cDNA 5', mRNA sequence /clone_end=5' /gb=DN108517 /gi=59784417 /ug=Ssc.54075 /len=862	67	15.82	9	2.02	-2.96932	down	0.000719	0.017894
gnl|UG|Ssc#S35327002	SusFleck_BFN_0021_0024_5_pCNS_F09 SusFleck Backfat Normalized Sus scrofa cDNA clone 0021_0024_F09 5', mRNA sequence /clone=0021_0024_F09 /clone_end=5' /gb=DT325394 /gi=116338437 /ug=Ssc.18221 /len=814	67	15.82	9	2.02	-2.96932	down	0.000719	0.017894
gi|194041034|ref|XM_001928236.1|	PREDICTED: Sus scrofa similar to Large subunit GTPase 1 homolog (S. cerevisiae) (LOC100155750), mRNA	104	24.56	14	3.14	-2.96747	down	1.4e-05	0.014972
gi|114326182|ref|NM_001048072.1|	Sus scrofa ADP-ribosylation factor family-like protein (LOC595108), mRNA	2581	609.6	348	77.94	-2.96743	down	0	0.0029045
gnl|UG|Ssc#S35329994	SusFleck_BF_0101_0104_5_pCNS_J19 SusFleck Backfat Sus scrofa cDNA clone 0101_0104_J19 5', mRNA sequence /clone=0101_0104_J19 /clone_end=5' /gb=DT328391 /gi=116348118 /ug=Ssc.32414 /len=728	59	13.93	8	1.79	-2.96016	down	0.002277	0.0187768
gnl|UG|Ssc#S18268289	BP164780 full-length enriched swine cDNA library, adult thymus Sus scrofa cDNA clone THY010039E05 5', mRNA sequence /clone=THY010039E05 /clone_end=5' /gb=BP164780 /gi=40414253 /ug=Ssc.49548 /len=850	44	10.39	6	1.34	-2.95489	down	0.006269	0.0219242
gnl|UG|Ssc#S19549096	995617 MARC 4PIG Sus scrofa cDNA 5', mRNA sequence /clone_end=5' /gb=CN165208 /gi=46179638 /ug=Ssc.19580 /len=741	44	10.39	6	1.34	-2.95489	down	0.006269	0.0219242
gi|194035475|ref|XM_001924744.1|	PREDICTED: Sus scrofa similar to ZNF34 protein (LOC100155690), mRNA	73	17.24	10	2.24	-2.94419	down	0.000372	0.0175043
gi|47522707|ref|NM_213889.1|	Sus scrofa signal transducer and activator of transcription 2 (STAT2), mRNA	58	13.7	8	1.79	-2.93614	down	0.002277	0.0187768
gnl|UG|Ssc#S6073264	UNL-P-FN-br-b-12-0-UNL.s1 UNL-P-FN Sus scrofa cDNA clone UNL-P-FN-br-b-12-0-UNL 3', mRNA sequence /clone=UNL-P-FN-br-b-12-0-UNL /clone_end=3' /gb=BI182964 /gi=14657373 /ug=Ssc.55454 /len=894	246	58.1	34	7.61	-2.93257	down	0	0.0100636
gi|194036122|ref|XM_001929505.1|	PREDICTED: Sus scrofa similar to Solute carrier family 39 (zinc transporter), member 1 (LOC100153098), mRNA	130	30.7	18	4.03	-2.92939	down	1e-06	0.0137023
gnl|UG|Ssc#S17525753	BX674894 Sus Scrofa library (scac) Sus scrofa cDNA clone scac0037.k.09 5prim, mRNA sequence /clone=scac0037.k.09 /clone_end=5' /gb=BX674894 /gi=90227346 /ug=Ssc.57956 /len=908	310	73.22	43	9.63	-2.92663	down	0	0.00891231
gnl|UG|Ssc#S40234755	rpliv0133_h7.y1 liv Sus scrofa cDNA 5', mRNA sequence /clone_end=5' /gb=EW329662 /gi=182754679 /ug=Ssc.73480 /len=529	65	15.35	9	2.02	-2.92581	down	0.001344	0.0183165
gnl|UG|Ssc#S31134214	1574291 MARC 3PIG Sus scrofa cDNA 5', mRNA sequence /clone_end=5' /gb=DY438052 /gi=87239355 /ug=Ssc.58144 /len=644	43	10.16	6	1.34	-2.9226	down	0.006269	0.0219242
gnl|UG|Ssc#S40007947	reep20c_e19.y1 eep Sus scrofa cDNA 5', mRNA sequence /clone_end=5' /gb=EW102856 /gi=181334492 /ug=Ssc.66955 /len=597	287	67.79	40	8.96	-2.9195	down	0	0.00927397
gi|147900501|ref|NM_001097506.1|	Sus scrofa zinc finger, AN1-type domain 5 (ZFAND5), mRNA	93	21.97	13	2.91	-2.91644	down	7.2e-05	0.015667
gnl|UG|Ssc#S18262357	BP158848 full-length enriched swine cDNA library, adult spleen Sus scrofa cDNA clone SPL010038G05 5', mRNA sequence /clone=SPL010038G05 /clone_end=5' /gb=BP158848 /gi=40408321 /ug=Ssc.3369 /len=755	93	21.97	13	2.91	-2.91644	down	7.2e-05	0.015667
gnl|UG|Ssc#S23689648	1000131 MARC 4PIG Sus scrofa cDNA 5', mRNA sequence /clone_end=5' /gb=DN100751 /gi=59773090 /ug=Ssc.58730 /len=861	114	26.93	16	3.58	-2.91118	down	2.1e-05	0.0143772
gnl|UG|Ssc#S26645293	BW983884 full-length enriched swine cDNA library, adult intestine Sus scrofa cDNA clone ITT010089C02 5', mRNA sequence /clone=ITT010089C02 /clone_end=5' /gb=BW983884 /gi=74253196 /ug=Ssc.9546 /len=757	71	16.77	10	2.24	-2.90431	down	0.000372	0.0175043
gnl|UG|Ssc#S26717032	AJ953116 KN404_1 Sus scrofa cDNA clone C0007736j15 3', mRNA sequence /clone=C0007736j15 /clone_end=3' /gb=AJ953116 /gi=74369932 /ug=Ssc.53336 /len=565	524	123.76	74	16.57	-2.9009	down	0	0.00672959
gnl|UG|Ssc#S23699859	1110039 MARC 4PIG Sus scrofa cDNA 5', mRNA sequence /clone_end=5' /gb=DN110962 /gi=59789559 /ug=Ssc.72559 /len=816	945	223.2	134	30.01	-2.89482	down	0	0.00493617
gi|77681320|dbj|AB236885.1|	Sus scrofa mRNA for hypothetical protein, partial cds, note: PCR product	134	31.65	19	4.26	-2.89328	down	2e-06	0.0135508
gnl|UG|Ssc#S17525080	BX674221 Sus Scrofa library (scac) Sus scrofa cDNA clone scac0042i.d.13 5prim, mRNA sequence /clone=scac0042.d.13 /clone_end=5' /gb=BX674221 /gi=38008173 /ug=Ssc.40544 /len=828	162	38.26	23	5.15	-2.89319	down	0	0.0126351
gi|115547290|dbj|AK234663.1|	Sus scrofa mRNA, clone:OVRM10004A02, expressed in ovary	42	9.92	6	1.34	-2.88811	down	0.006269	0.0219242
gi|47523675|ref|NM_214305.1|	Sus scrofa six transmembrane epithelial antigen of the prostate 1 (STEAP1), mRNA	42	9.92	6	1.34	-2.88811	down	0.006269	0.0219242
gnl|UG|Ssc#S39804944	rcbe09_h7.y1 cbe Sus scrofa cDNA 5', mRNA sequence /clone_end=5' /gb=EV900222 /gi=178519159 /ug=Ssc.63424 /len=647	42	9.92	6	1.34	-2.88811	down	0.006269	0.0219242
gnl|UG|Ssc#S18337624	BP464871 full-length enriched swine cDNA library, adult uterus Sus scrofa cDNA clone UTR010064H08 5', mRNA sequence /clone=UTR010064H08 /clone_end=5' /gb=BP464871 /gi=40485033 /ug=Ssc.26606 /len=796	91	21.49	13	2.91	-2.88457	down	0.00015	0.0159261
gnl|UG|Ssc#S26722332	AJ958416 KN404_2 Sus scrofa cDNA clone C0007751h10 5', mRNA sequence /clone=C0007751h10 /clone_end=5' /gb=AJ958416 /gi=74375232 /ug=Ssc.3295 /len=827	91	21.49	13	2.91	-2.88457	down	0.00015	0.0159261
gi|115552281|dbj|AK230590.1|	Sus scrofa mRNA, clone:AMP010013D11, expressed in alveolar macrophage	364	85.97	52	11.65	-2.8835	down	0	0.008161
gnl|UG|Ssc#S17524908	BX674049 Sus Scrofa library (scac) Sus scrofa cDNA clone scac0038.d.17 5prim, mRNA sequence /clone=scac0038.d.17 /clone_end=5' /gb=BX674049 /gi=90245246 /ug=Ssc.1537 /len=812	84	19.84	12	2.69	-2.88273	down	0.000282	0.0162013
gnl|UG|Ssc#S17516571	BX671140 Sus Scrofa library (scac) Sus scrofa cDNA clone scac0036.e.08 5prim, mRNA sequence /clone=scac0036.e.08 /clone_end=5' /gb=BX671140 /gi=90245770 /ug=Ssc.62032 /len=714	49	11.57	7	1.57	-2.88155	down	0.007218	0.0198368
gnl|UG|Ssc#S35331378	SusFleck_BFN_0017_0020_5_pCNS_F20 SusFleck Backfat Normalized Sus scrofa cDNA clone 0017_0020_F20 5', mRNA sequence /clone=0017_0020_F20 /clone_end=5' /gb=DT329775 /gi=116344348 /ug=Ssc.62820 /len=763	49	11.57	7	1.57	-2.88155	down	0.007218	0.0198368
gi|115548217|dbj|AK231527.1|	Sus scrofa mRNA, clone:ITT010086F03, expressed in intestine	63	14.88	9	2.02	-2.88095	down	0.001344	0.0183165
gnl|UG|Ssc#S23772512	1144441 MARC 4PIG Sus scrofa cDNA 3', mRNA sequence /clone_end=3' /gb=DN130131 /gi=59824412 /ug=Ssc.53969 /len=882	63	14.88	9	2.02	-2.88095	down	0.001344	0.0183165
gnl|UG|Ssc#S17504469	880289 MARC 4PIG Sus scrofa cDNA 5', mRNA sequence /clone_end=5' /gb=CF791925 /gi=37796486 /ug=Ssc.61931 /len=687	111	26.22	16	3.58	-2.87264	down	2.7e-05	0.0145659
gnl|UG|Ssc#S40439319	rret31_n22.y1 ret Sus scrofa cDNA 5', mRNA sequence /clone_end=5' /gb=EW533925 /gi=183141682 /ug=Ssc.49261 /len=677	243	57.39	35	7.84	-2.87187	down	0	0.0101454
gnl|UG|Ssc#S18546780	BX915431 Sus Scrofa library (scan) Sus scrofa cDNA clone scan0032.e.03 5prim, mRNA sequence /clone=scan0032.e.03 /clone_end=5' /gb=BX915431 /gi=90242839 /ug=Ssc.6996 /len=868	145	34.25	21	4.7	-2.86537	down	0	0.0131304
gnl|UG|Ssc#S18546732	BX915383 Sus Scrofa library (scan) Sus scrofa cDNA clone scan0031.p.19 5prim, mRNA sequence /clone=scan0031.p.19 /clone_end=5' /gb=BX915383 /gi=90242939 /ug=Ssc.54007 /len=865	124	29.29	18	4.03	-2.86156	down	5e-06	0.014025
gnl|UG|Ssc#S17500019	855377 MARC 4PIG Sus scrofa cDNA 5', mRNA sequence /clone_end=5' /gb=CF787475 /gi=37792036 /ug=Ssc.39841 /len=688	55	12.99	8	1.79	-2.85937	down	0.004044	0.019281
gnl|UG|Ssc#S31111249	1527110 MARC 3PIG Sus scrofa cDNA 3', mRNA sequence /clone_end=3' /gb=DY415087 /gi=87216390 /ug=Ssc.18815 /len=748	55	12.99	8	1.79	-2.85937	down	0.004044	0.019281
gi|38455773|gb|AY349420.1|	Sus scrofa complement C1qB mRNA, partial cds	41	9.68	6	1.34	-2.85277	down	0.006269	0.0219242
gnl|UG|Ssc#S40543017	rptbr0105_i18.y1 tbr Sus scrofa cDNA 5', mRNA sequence /clone_end=5' /gb=EW629732 /gi=183167202 /ug=Ssc.70821 /len=510	41	9.68	6	1.34	-2.85277	down	0.006269	0.0219242
gnl|UG|Ssc#S39789448	rdbla0118_l4.y1 bla Sus scrofa cDNA 5', mRNA sequence /clone_end=5' /gb=EV884726 /gi=178529804 /ug=Ssc.64708 /len=507	274	64.71	40	8.96	-2.85242	down	0	0.00947142
gi|115553496|dbj|AK236699.1|	Sus scrofa mRNA, clone:OVRM10217E11, expressed in ovary	388	91.64	57	12.77	-2.84322	down	0	0.00786791
gi|194043395|ref|XM_001929562.1|	PREDICTED: Sus scrofa similar to hypermethylated in cancer 2 (LOC100151900), mRNA	102	24.09	15	3.36	-2.8419	down	3.1e-05	0.0151912
gi|190360622|ref|NM_001128462.1|	Sus scrofa retinoic acid induced 14 (RAI14), mRNA	257	60.7	38	8.51	-2.83447	down	0	0.00975458
gnl|UG|Ssc#S26733997	AJ944979 CSEQRAN17 Sus scrofa cDNA clone C0007308g24 5', mRNA sequence /clone=C0007308g24 /clone_end=5' /gb=AJ944979 /gi=74361721 /ug=Ssc.56104 /len=802	241	56.92	36	8.06	-2.82008	down	0	0.0101454
gnl|UG|Ssc#S15981094	PBL_15_C08 Porcine Brain Library Sus scrofa cDNA clone PBL 5', mRNA sequence /clone=PBL /clone_end=5' /gb=CD572156 /gi=31663223 /ug=Ssc.34863 /len=581	100	23.62	15	3.36	-2.81348	down	3.1e-05	0.0151912
gi|115552412|dbj|AK236417.1|	Sus scrofa mRNA, clone:OVRM10190A02, expressed in ovary	60	14.17	9	2.02	-2.81041	down	0.002277	0.0187768
gnl|UG|Ssc#S26727063	AJ963147 KN404_2 Sus scrofa cDNA clone C0007760b04 5', mRNA sequence /clone=C0007760b04 /clone_end=5' /gb=AJ963147 /gi=74379963 /ug=Ssc.5800 /len=852	60	14.17	9	2.02	-2.81041	down	0.002277	0.0187768
gnl|UG|Ssc#S6009554	333187 MARC 1PIG Sus scrofa cDNA 5', mRNA sequence /clone_end=5' /gb=BG732470 /gi=14018753 /ti=448055051 /ug=Ssc.12819 /len=491	60	14.17	9	2.02	-2.81041	down	0.002277	0.0187768
gi|52351103|gb|AY609508.1|	Sus scrofa clone Clu_14389.scr.msk.p1.Contig2, mRNA sequence	113	26.69	17	3.81	-2.80844	down	2.1e-05	0.0143772
gnl|UG|Ssc#S26733681	AJ944663 CSEQRAN17 Sus scrofa cDNA clone C0007308b17 5', mRNA sequence /clone=C0007308b17 /clone_end=5' /gb=AJ944663 /gi=74361405 /ug=Ssc.62833 /len=802	106	25.04	16	3.58	-2.8062	down	5.8e-05	0.0147639
gnl|UG|Ssc#S26400566	BW973349 full-length enriched swine cDNA library, adult periphral blood mononuclear cell Sus scrofa cDNA clone PBL010081C03 5', mRNA sequence /clone=PBL010081C03 /clone_end=5' /gb=BW973349 /gi=71959599 /ug=Ssc.53127 /len=834	53	12.52	8	1.79	-2.8062	down	0.004044	0.019281
gnl|UG|Ssc#S40482663	rspc028_a13.y1 spc Sus scrofa cDNA 5', mRNA sequence /clone_end=5' /gb=EW577269 /gi=183057101 /ug=Ssc.13457 /len=609	66	15.59	10	2.24	-2.79905	down	0.000719	0.017894
gnl|UG|Ssc#S23757528	1114579 MARC 4PIG Sus scrofa cDNA 5', mRNA sequence /clone_end=5' /gb=DN115147 /gi=59809393 /ug=Ssc.12059 /len=867	165	38.97	25	5.6	-2.79887	down	1e-06	0.0123719
gnl|UG|Ssc#S23701109	1111384 MARC 4PIG Sus scrofa cDNA 5', mRNA sequence /clone_end=5' /gb=DN112212 /gi=59790878 /ug=Ssc.47531 /len=865	533	125.89	81	18.14	-2.79492	down	0	0.0066549
gnl|UG|Ssc#S18383139	934138 MARC 4PIG Sus scrofa cDNA 5', mRNA sequence /clone_end=5' /gb=CK463248 /gi=40834529 /ug=Ssc.25008 /len=827	79	18.66	12	2.69	-2.79427	down	0.00049	0.0164945
gi|194044732|ref|XM_001927204.1|	PREDICTED: Sus scrofa similar to sulfatase 2 (LOC100152351), mRNA	414	97.78	63	14.11	-2.79282	down	0	0.00760328
gi|51592104|ref|NM_001004027.1|	Sus scrofa heme oxygenase (decycling) 1 (HMOX1), mRNA	92	21.73	14	3.14	-2.79085	down	7.2e-05	0.015667
gnl|UG|Ssc#S23696561	1105130 MARC 4PIG Sus scrofa cDNA 5', mRNA sequence /clone_end=5' /gb=DN107664 /gi=59782927 /ug=Ssc.26580 /len=899	72	17.01	11	2.46	-2.78965	down	0.000372	0.0175043
gnl|UG|Ssc#S18273087	BP169578 full-length enriched swine cDNA library, adult uterus Sus scrofa cDNA clone UTR010008A06 5', mRNA sequence /clone=UTR010008A06 /clone_end=5' /gb=BP169578 /gi=40419051 /ug=Ssc.27951 /len=820	52	12.28	8	1.79	-2.77828	down	0.007218	0.0198368
gnl|UG|Ssc#S19542447	947343 MARC 4PIG Sus scrofa cDNA 5', mRNA sequence /clone_end=5' /gb=CN158543 /gi=46172973 /ug=Ssc.61679 /len=910	188	44.4	29	6.49	-2.77427	down	0	0.0116593
gi|115553209|dbj|AK233007.1|	Sus scrofa mRNA, clone:LVRM10066G12, expressed in liver	1016	239.96	157	35.16	-2.77079	down	0	0.00472274
gi|115552216|dbj|AK230525.1|	Sus scrofa mRNA, clone:AMP010006B09, expressed in alveolar macrophage	71	16.77	11	2.46	-2.76915	down	0.000372	0.0175043
gi|194042396|ref|XM_001927868.1|	PREDICTED: Sus scrofa similar to Zinc finger protein 22 (Zinc finger protein KOX15) (Krox-26 protein) (LOC100156567), mRNA	213	50.31	33	7.39	-2.7672	down	0	0.010877
gi|52351064|gb|AY609469.1|	Sus scrofa clone Clu_126442.scr.msk.p1.Contig1, mRNA sequence	58	13.7	9	2.02	-2.76175	down	0.002277	0.0187768
gnl|UG|Ssc#S31114563	1533526 MARC 3PIG Sus scrofa cDNA 5', mRNA sequence /clone_end=5' /gb=DY418401 /gi=87219704 /ug=Ssc.56818 /len=688	58	13.7	9	2.02	-2.76175	down	0.002277	0.0187768
gnl|UG|Ssc#S35325457	SusFleck_BF_0153_0156_5_pCNS_K12 SusFleck Backfat Sus scrofa cDNA clone 0153_0156_K12 5', mRNA sequence /clone=0153_0156_K12 /clone_end=5' /gb=DT323849 /gi=116337537 /ug=Ssc.51970 /len=813	58	13.7	9	2.02	-2.76175	down	0.002277	0.0187768
gi|194035412|ref|XM_001925476.1|	PREDICTED: Sus scrofa ectonucleotide pyrophosphatase/phosphodiesterase 1 (ENPP1), mRNA	276	65.19	43	9.63	-2.75904	down	0	0.00940426
gnl|UG|Ssc#S35723183	YU-IC-1256 Sus Scrofa Testis Zap Express Library Sus scrofa cDNA clone SS-T-4-3a-T3_H11, mRNA sequence /clone=SS-T-4-3a-T3_H11 /gb=DV937835 /gi=118540101 /ug=Ssc.17313 /len=737	363	85.74	57	12.77	-2.74721	down	0	0.0081172
gnl|UG|Ssc#S23696033	1104555 MARC 4PIG Sus scrofa cDNA 5', mRNA sequence /clone_end=5' /gb=DN107136 /gi=59782399 /ug=Ssc.13853 /len=877	140	33.07	22	4.93	-2.74586	down	3e-06	0.0132652
gnl|UG|Ssc#S35171934	Sus scrofa mRNA, clone:OVRM10025H02, expressed in ovary /gb=AK234877 /gi=115547901 /ug=Ssc.73091 /len=1599	241	56.92	38	8.51	-2.7417	down	0	0.0100636
gnl|UG|Ssc#S40045135	reru01c_p1.y1 eru Sus scrofa cDNA 5', mRNA sequence /clone_end=5' /gb=EW140042 /gi=182553900 /ug=Ssc.63682 /len=599	95	22.44	15	3.36	-2.73954	down	7.2e-05	0.015667
gnl|UG|Ssc#S23764997	1122853 MARC 4PIG Sus scrofa cDNA 3', mRNA sequence /clone_end=3' /gb=DN122616 /gi=59816895 /ug=Ssc.11727 /len=808	177	41.8	28	6.27	-2.73697	down	1e-06	0.0119526
gnl|UG|Ssc#S26715223	AJ951307 KN404_1 Sus scrofa cDNA clone C0007741c18 5', mRNA sequence /clone=C0007741c18 /clone_end=5' /gb=AJ951307 /gi=74368123 /ug=Ssc.13336 /len=877	335	79.12	53	11.87	-2.73672	down	0	0.008488
gi|178056489|ref|NM_001123144.1|	Sus scrofa necdin (NECD), mRNA	202	47.71	32	7.17	-2.73425	down	0	0.0110849
gnl|UG|Ssc#S31104316	1511743 MARC 3PIG Sus scrofa cDNA 5', mRNA sequence /clone_end=5' /gb=DY408154 /gi=87209457 /ug=Ssc.19607 /len=675	63	14.88	10	2.24	-2.7318	down	0.001344	0.0183165
gi|52351898|gb|AY610316.1|	Sus scrofa clone rfcc27b_h3.y1.abd, mRNA sequence	69	16.3	11	2.46	-2.72814	down	0.000719	0.017894
gnl|UG|Ssc#S34530397	DB804667 full-length enriched swine cDNA library, adult skin Sus scrofa cDNA clone SKNB10077A05 5', mRNA sequence /clone=SKNB10077A05 /clone_end=5' /gb=DB804667 /gi=112760085 /ug=Ssc.1822 /len=892	69	16.3	11	2.46	-2.72814	down	0.000719	0.017894
gnl|UG|Ssc#S6077174	UNL-P-FN-cm-f-02-0-UNL.s1 UNL-P-FN Sus scrofa cDNA clone UNL-P-FN-cm-f-02-0-UNL 3', mRNA sequence /clone=UNL-P-FN-cm-f-02-0-UNL /clone_end=3' /gb=BI184334 /gi=14658743 /ug=Ssc.12093 /len=578	50	11.81	8	1.79	-2.72198	down	0.007218	0.0198368
gnl|UG|Ssc#S19546334	951812 MARC 4PIG Sus scrofa cDNA 5', mRNA sequence /clone_end=5' /gb=CN162430 /gi=46176860 /ug=Ssc.24718 /len=911	225	53.14	36	8.06	-2.72095	down	0	0.0104928
gi|212549654|ref|NM_001137635.1|	Sus scrofa POT1 protection of telomeres 1 homolog (S. pombe) (POT1), mRNA	75	17.71	12	2.69	-2.71889	down	0.000884	0.0168077
gnl|UG|Ssc#S17516685	BX671254 Sus Scrofa library (scac) Sus scrofa cDNA clone scac0032.i.15 3prim, mRNA sequence /clone=scac0032.i.15 /clone_end=3' /gb=BX671254 /gi=90246200 /ug=Ssc.20151 /len=796	81	19.13	13	2.91	-2.71675	down	0.00049	0.0164945
gnl|UG|Ssc#S40474257	rspc007_l17.y1 spc Sus scrofa cDNA 5', mRNA sequence /clone_end=5' /gb=EW568863 /gi=183020764 /ug=Ssc.70082 /len=662	137	32.36	22	4.93	-2.71455	down	4e-06	0.0134052
gnl|UG|Ssc#S17509925	BX664951 Sus Scrofa library (scag) Sus scrofa cDNA clone scag0008.c.08 5prim, mRNA sequence /clone=scag0008.c.08 /clone_end=5' /gb=BX664951 /gi=113721101 /ug=Ssc.7287 /len=875	180	42.51	29	6.49	-2.71151	down	0	0.0118072
gnl|UG|Ssc#S40483811	rspc003_p16.y1 spc Sus scrofa cDNA 5', mRNA sequence /clone_end=5' /gb=EW578417 /gi=183081544 /ug=Ssc.73192 /len=625	56	13.23	9	2.02	-2.71139	down	0.004044	0.019281
gnl|UG|Ssc#S17515868	BX670437 Sus Scrofa library (scac) Sus scrofa cDNA clone scac0033.i.04 3prim, mRNA sequence /clone=scac0033.i.04 /clone_end=3' /gb=BX670437 /gi=90241611 /ug=Ssc.57757 /len=878	68	16.06	11	2.46	-2.70674	down	0.000719	0.017894
gi|118403821|ref|NM_001078679.1|	Sus scrofa CD81 molecule (CD81), mRNA	364	85.97	59	13.21	-2.7022	down	0	0.0081172
gnl|UG|Ssc#S40452557	rsag10_j24.y1 sag Sus scrofa cDNA 5', mRNA sequence /clone_end=5' /gb=EW547163 /gi=183100145 /ug=Ssc.10578 /len=542	86	20.31	14	3.14	-2.69335	down	0.000282	0.0162013
gi|194042161|ref|XM_001925705.1|	PREDICTED: Sus scrofa similar to Non-SMC element 4 homolog A (S. cerevisiae) (LOC100153999), mRNA	227	53.61	37	8.29	-2.69306	down	0	0.0104028
gnl|UG|Ssc#S18553358	BX922009 Sus Scrofa library (scan) Sus scrofa cDNA clone scan0014.c.01 5prim, mRNA sequence /clone=scan0014.c.01 /clone_end=5' /gb=BX922009 /gi=90232589 /ug=Ssc.58691 /len=724	153	36.14	25	5.6	-2.6901	down	2e-06	0.0127611
gi|115549976|dbj|AK232211.1|	Sus scrofa mRNA, clone:LNG010104C04, expressed in lung	116	27.4	19	4.26	-2.68525	down	2.1e-05	0.0143772
gnl|UG|Ssc#S18558128	BX926779 Sus Scrofa library (scan) Sus scrofa cDNA clone scan0015d.b.05 5prim, mRNA sequence /clone=scan0015.b.05 /clone_end=5' /gb=BX926779 /gi=41143627 /ug=Ssc.7262 /len=824	79	18.66	13	2.91	-2.68086	down	0.00049	0.0164945
gnl|UG|Ssc#S17511213	BX667085 Sus Scrofa library (scag) Sus scrofa cDNA clone scag0010.b.09 3prim, mRNA sequence /clone=scag0010.b.09 /clone_end=3' /gb=BX667085 /gi=90238864 /ug=Ssc.22683 /len=803	91	21.49	15	3.36	-2.67713	down	0.00015	0.0159261
gnl|UG|Ssc#S18356022	904644 MARC 4PIG Sus scrofa cDNA 5', mRNA sequence /clone_end=5' /gb=CK451467 /gi=40798681 /ug=Ssc.4389 /len=895	242	57.16	40	8.96	-2.67344	down	0	0.0100636
gi|83816988|ref|NM_001037965.1|	Sus scrofa inhibitor of DNA binding 2 (ID2), mRNA	204	48.18	34	7.61	-2.66247	down	0	0.0109795
gnl|UG|Ssc#S18378241	922722 MARC 4PIG Sus scrofa cDNA 5', mRNA sequence /clone_end=5' /gb=CK458354 /gi=40829635 /ug=Ssc.5524 /len=863	120	28.34	20	4.48	-2.66127	down	1.1e-05	0.0141971
gi|194035243|ref|XM_001927441.1|	PREDICTED: Sus scrofa similar to trophoblast glycoprotein (LOC100158028), mRNA	671	158.48	112	25.08	-2.65969	down	0	0.00586087
gi|115546190|dbj|AK240428.1|	Sus scrofa mRNA, clone:UTR010068F03, expressed in uterus	54	12.75	9	2.02	-2.65807	down	0.004044	0.019281
gi|194037617|ref|XM_001927127.1|	PREDICTED: Sus scrofa similar to solute carrier family 38, member 2 (LOC100151955), mRNA	448	105.81	75	16.8	-2.65494	down	0	0.00723489
gnl|UG|Ssc#S17525713	BX674854 Sus Scrofa library (scac) Sus scrofa cDNA clone scac0037.i.08 5prim, mRNA sequence /clone=scac0037.i.08 /clone_end=5' /gb=BX674854 /gi=90227375 /ug=Ssc.54648 /len=844	101	23.85	17	3.81	-2.64613	down	9.4e-05	0.014972
gi|148747452|ref|NM_001098603.1|	Sus scrofa Hermansky-Pudlak syndrome 5 (HPS5), mRNA	65	15.35	11	2.46	-2.64151	down	0.001344	0.0183165
gi|115550345|dbj|AK238610.1|	Sus scrofa mRNA, clone:THY010006E03, expressed in thymus	71	16.77	12	2.69	-2.6402	down	0.001486	0.0171434
gnl|UG|Ssc#S18275000	BP171491 full-length enriched swine cDNA library, adult uterus Sus scrofa cDNA clone UTR010043D12 5', mRNA sequence /clone=UTR010043D12 /clone_end=5' /gb=BP171491 /gi=40420964 /ug=Ssc.19974 /len=919	266	62.83	45	10.08	-2.63996	down	0	0.00953998
gnl|UG|Ssc#S6072982	UNL-P-FN-bj-f-12-0-UNL.s1 UNL-P-FN Sus scrofa cDNA clone UNL-P-FN-bj-f-12-0-UNL 3', mRNA sequence /clone=UNL-P-FN-bj-f-12-0-UNL /clone_end=3' /gb=BI182545 /gi=14656954 /ug=Ssc.21451 /len=689	94	22.2	16	3.58	-2.63253	down	0.000305	0.0154224
gnl|UG|Ssc#S23699804	1109979 MARC 4PIG Sus scrofa cDNA 5', mRNA sequence /clone_end=5' /gb=DN110907 /gi=59789449 /ug=Ssc.71896 /len=846	176	41.57	30	6.72	-2.62901	down	0	0.0118072
gi|84490428|ref|NM_001038636.1|	Sus scrofa paralemmin-1 (LOC654410), mRNA	146	34.48	25	5.6	-2.62226	down	7e-06	0.0130005
gnl|UG|Ssc#S18359711	915700 MARC 4PIG Sus scrofa cDNA 5', mRNA sequence /clone_end=5' /gb=CK455152 /gi=40802366 /ug=Ssc.10341 /len=869	175	41.33	30	6.72	-2.62066	down	0	0.0119526
gi|115554002|dbj|AK233211.1|	Sus scrofa mRNA, clone:LVRM10103F04, expressed in liver	64	15.12	11	2.46	-2.61973	down	0.001344	0.0183165
gi|118403777|ref|NM_001078685.1|	Sus scrofa CLIM2 (LOC780436), mRNA	134	31.65	23	5.15	-2.61956	down	4e-06	0.0134052
gnl|UG|Ssc#S18546487	BX915138 Sus Scrofa library (scan) Sus scrofa cDNA clone scan0028.b.09 5prim, mRNA sequence /clone=scan0028.b.09 /clone_end=5' /gb=BX915138 /gi=90242288 /ug=Ssc.52280 /len=777	198	46.76	34	7.61	-2.61931	down	0	0.0110849
gnl|UG|Ssc#S18358663	911370 MARC 4PIG Sus scrofa cDNA 5', mRNA sequence /clone_end=5' /gb=CK454104 /gi=40801318 /ug=Ssc.24339 /len=768	262	61.88	45	10.08	-2.61798	down	0	0.00960999
gnl|UG|Ssc#S19542674	947582 MARC 4PIG Sus scrofa cDNA 5', mRNA sequence /clone_end=5' /gb=CN158770 /gi=46173200 /ug=Ssc.10886 /len=847	128	30.23	22	4.93	-2.61632	down	1.3e-05	0.0137023
gi|194044564|ref|XM_001925248.1|	PREDICTED: Sus scrofa similar to SAM domain and HD domain-containing protein 1 (Dendritic cell-derived IFNG-induced protein) (DCIP) (Monocyte protein 5) (MOP-5) (LOC100154500), mRNA	279	65.9	48	10.75	-2.61594	down	0	0.00927397
gnl|UG|Ssc#S23756925	1113922 MARC 4PIG Sus scrofa cDNA 5', mRNA sequence /clone_end=5' /gb=DN114544 /gi=59808520 /ug=Ssc.21223 /len=835	186	43.93	32	7.17	-2.61516	down	0	0.0115376
gnl|UG|Ssc#S19545449	950850 MARC 4PIG Sus scrofa cDNA 5', mRNA sequence /clone_end=5' /gb=CN161545 /gi=46175975 /ug=Ssc.18994 /len=903	615	145.25	106	23.74	-2.61315	down	0	0.00611343
gi|52352028|gb|AY610444.1|	Sus scrofa clone rmed03c_e6.y1.abd, mRNA sequence	87	20.55	15	3.36	-2.61261	down	0.00015	0.0159261
gi|194043830|ref|XM_001925246.1|	PREDICTED: Sus scrofa similar to zinc finger protein 142 (clone pHZ-49) (LOC100152736), partial mRNA	58	13.7	10	2.24	-2.61261	down	0.002277	0.0187768
gi|47522939|ref|NM_214062.1|	Sus scrofa dihydrolipoamide dehydrogenase (DLD), mRNA	416	98.25	72	16.13	-2.60671	down	0	0.00753227
gnl|UG|Ssc#S39959286	rpigcb_8757.y1 cty Sus scrofa cDNA 5', mRNA sequence /clone_end=5' /gb=EW054351 /gi=181286020 /ug=Ssc.65581 /len=512	52	12.28	9	2.02	-2.60388	down	0.007218	0.0198368
gnl|UG|Ssc#S40094148	rfce32c_j10.y1 fce Sus scrofa cDNA 5', mRNA sequence /clone_end=5' /gb=EW189055 /gi=182503974 /ug=Ssc.62673 /len=492	52	12.28	9	2.02	-2.60388	down	0.007218	0.0198368
gnl|UG|Ssc#S18553939	BX922590 Sus Scrofa library (scan) Sus scrofa cDNA clone scan0018.n.01 5prim, mRNA sequence /clone=scan0018.n.01 /clone_end=5' /gb=BX922590 /gi=90239725 /ug=Ssc.44267 /len=872	219	51.72	38	8.51	-2.60349	down	0	0.0104928
gnl|UG|Ssc#S18555410	BX924061 Sus Scrofa library (scan) Sus scrofa cDNA clone scan0018.i.17 5prim, mRNA sequence /clone=scan0018.i.17 /clone_end=5' /gb=BX924061 /gi=90230399 /ug=Ssc.54922 /len=842	772	182.34	134	30.01	-2.60312	down	0	0.0054212
gnl|UG|Ssc#S34527038	DB794356 full-length enriched swine cDNA library, adult immature dendritic cell Sus scrofa cDNA clone DCI010047C05 5', mRNA sequence /clone=DCI010047C05 /clone_end=5' /gb=DB794356 /gi=112776107 /ug=Ssc.1475 /len=755	69	16.3	12	2.69	-2.59919	down	0.002502	0.0175043
gnl|UG|Ssc#S40160168	rhyp17c_l5.y1 hyp Sus scrofa cDNA 5', mRNA sequence /clone_end=5' /gb=EW255075 /gi=182523270 /ug=Ssc.52447 /len=666	86	20.31	15	3.36	-2.59566	down	0.000282	0.0162013
gnl|UG|Ssc#S18356013	904635 MARC 4PIG Sus scrofa cDNA 5', mRNA sequence /clone_end=5' /gb=CK451458 /gi=40798672 /ug=Ssc.55733 /len=882	80	18.89	14	3.14	-2.58879	down	0.00049	0.0164945
gi|115548023|dbj|AK238007.1|	Sus scrofa mRNA, clone:TCH010027E01, expressed in trachea	74	17.48	13	2.91	-2.58661	down	0.001486	0.0171434
gnl|UG|Ssc#S17510408	BX665434 Sus Scrofa library (scag) Sus scrofa cDNA clone scag0006.h.02 5prim, mRNA sequence /clone=scag0006.h.02 /clone_end=5' /gb=BX665434 /gi=90233987 /ug=Ssc.44479 /len=910	164	38.73	29	6.49	-2.57716	down	1e-06	0.0123719
gnl|UG|Ssc#S16761675	819021 MARC 3PIG Sus scrofa cDNA 5', mRNA sequence /clone_end=5' /gb=CF359270 /gi=34155831 /ug=Ssc.34899 /len=738	51	12.05	9	2.02	-2.57661	down	0.007218	0.0198368
gnl|UG|Ssc#S17499549	854864 MARC 4PIG Sus scrofa cDNA 5', mRNA sequence /clone_end=5' /gb=CF787005 /gi=37791566 /ug=Ssc.45432 /len=713	51	12.05	9	2.02	-2.57661	down	0.007218	0.0198368
gnl|UG|Ssc#S34529604	DB803676 full-length enriched swine cDNA library, adult skin Sus scrofa cDNA clone SKNB10061E02 5', mRNA sequence /clone=SKNB10061E02 /clone_end=5' /gb=DB803676 /gi=112755071 /ug=Ssc.5830 /len=898	51	12.05	9	2.02	-2.57661	down	0.007218	0.0198368
gnl|UG|Ssc#S40483512	rspc005_a6.y1 spc Sus scrofa cDNA 5', mRNA sequence /clone_end=5' /gb=EW578118 /gi=183122110 /ug=Ssc.67101 /len=607	51	12.05	9	2.02	-2.57661	down	0.007218	0.0198368
gnl|UG|Ssc#S31130453	1569346 MARC 3PIG Sus scrofa cDNA 5', mRNA sequence /clone_end=5' /gb=DY434291 /gi=87235594 /ug=Ssc.22390 /len=538	62	14.64	11	2.46	-2.57319	down	0.001344	0.0183165
gi|115551364|dbj|AK236042.1|	Sus scrofa mRNA, clone:OVRM10147F11, expressed in ovary	96	22.67	17	3.81	-2.57292	down	0.000174	0.0151912
gnl|UG|Ssc#S6054625	MI-P-E4-abp-b-05-1-UM.s1 MI-P-E4 Sus scrofa cDNA clone MI-P-E4-abp-b-05-1-UM 3', mRNA sequence /clone=MI-P-E4-abp-b-05-1-UM /clone_end=3' /gb=BF703663 /gi=11989071 /ug=Ssc.56513 /len=285	124	29.29	22	4.93	-2.57075	down	1.2e-05	0.0138602
gi|194037039|ref|XM_001926976.1|	PREDICTED: Sus scrofa GTP binding protein overexpressed in skeletal muscle (GEM), mRNA	174	41.1	31	6.94	-2.56613	down	0	0.0119526
gnl|UG|Ssc#S23691229	1097240 MARC 4PIG Sus scrofa cDNA 5', mRNA sequence /clone_end=5' /gb=DN102328 /gi=59775104 /ug=Ssc.29079 /len=866	550	129.9	98	21.95	-2.56511	down	0	0.00646686
gi|194041134|ref|XM_001928893.1|	PREDICTED: Sus scrofa similar to procollagen C-endopeptidase enhancer 2 (LOC100156529), mRNA	56	13.23	10	2.24	-2.56224	down	0.004044	0.019281
gnl|UG|Ssc#S34524449	DB792839 full-length enriched swine cDNA library, adult immature dendritic cell Sus scrofa cDNA clone DCI010029A10 5', mRNA sequence /clone=DCI010029A10 /clone_end=5' /gb=DB792839 /gi=112766317 /ug=Ssc.30229 /len=402	56	13.23	10	2.24	-2.56224	down	0.004044	0.019281
gnl|UG|Ssc#S6065178	MI-P-A2-afe-f-01-1-UM.s1 MI-P-A2 Sus scrofa cDNA clone MI-P-A2-afe-f-01-1-UM 3', mRNA sequence /clone=MI-P-A2-afe-f-01-1-UM /clone_end=3' /gb=BQ597726 /gi=21544452 /ug=Ssc.10701 /len=554	67	15.82	12	2.69	-2.55607	down	0.002502	0.0175043
gnl|UG|Ssc#S40416565	rpro36_o3.y1 pro Sus scrofa cDNA 5', mRNA sequence /clone_end=5' /gb=EW511172 /gi=183048324 /ug=Ssc.60310 /len=661	89	21.02	16	3.58	-2.55373	down	0.000531	0.015667
gi|147905343|ref|NM_001097438.1|	Sus scrofa sphingomyelin synthase 1 (SGMS1), mRNA	72	17.01	13	2.91	-2.54729	down	0.001486	0.0171434
gnl|UG|Ssc#S23698294	1106979 MARC 4PIG Sus scrofa cDNA 3', mRNA sequence /clone_end=3' /gb=DN109397 /gi=59786379 /ug=Ssc.19236 /len=763	72	17.01	13	2.91	-2.54729	down	0.001486	0.0171434
gi|47522923|ref|NM_214054.1|	Sus scrofa plasminogen activator, tissue (PLAT), mRNA	133	31.41	24	5.38	-2.54555	down	8e-06	0.0135508
gnl|UG|Ssc#S23689635	1000116 MARC 4PIG Sus scrofa cDNA 5', mRNA sequence /clone_end=5' /gb=DN100738 /gi=59773065 /ug=Ssc.25216 /len=901	105	24.8	19	4.26	-2.54141	down	5.8e-05	0.0147639
gnl|UG|Ssc#S18557214	BX925865 Sus Scrofa library (scan) Sus scrofa cDNA clone scan0018.p.03 5prim, mRNA sequence /clone=scan0018.p.03 /clone_end=5' /gb=BX925865 /gi=90243203 /ug=Ssc.42049 /len=875	149	35.19	27	6.05	-2.54016	down	1e-06	0.012883
gnl|UG|Ssc#S18551577	BX920228 Sus Scrofa library (scan) Sus scrofa cDNA clone scan0002.m.24 5prim, mRNA sequence /clone=scan0002.m.24 /clone_end=5' /gb=BX920228 /gi=90241270 /ug=Ssc.50894 /len=1010	264	62.35	48	10.75	-2.53605	down	0	0.00953998
gi|194043488|ref|XM_001929645.1|	PREDICTED: Sus scrofa similar to DiGeorge syndrome critical region gene 8 (LOC100153089), mRNA	110	25.98	20	4.48	-2.53583	down	2.7e-05	0.0145659
gnl|UG|Ssc#S40050895	rese22c_b3.y1 ese Sus scrofa cDNA 5', mRNA sequence /clone_end=5' /gb=EW145802 /gi=182452481 /ug=Ssc.61955 /len=605	55	12.99	10	2.24	-2.53583	down	0.004044	0.019281
gi|194042611|ref|XM_001927098.1|	PREDICTED: Sus scrofa similar to Uncharacterized protein C1orf198 homolog (LOC100155899), mRNA	176	41.57	32	7.17	-2.5355	down	0	0.0118072
gnl|UG|Ssc#S6024301	227855 MARC 2PIG Sus scrofa cDNA 5', mRNA sequence /clone_end=5' /gb=BF077739 /gi=10871569 /ti=470930004 /ug=Ssc.29385 /len=528	77	18.19	14	3.14	-2.53431	down	0.000884	0.0168077
gnl|UG|Ssc#S23697317	1105931 MARC 4PIG Sus scrofa cDNA 5', mRNA sequence /clone_end=5' /gb=DN108420 /gi=59784212 /ug=Ssc.59058 /len=827	269	63.53	49	10.97	-2.53387	down	0	0.00940426
gi|89886174|ref|NM_001039749.1|	Sus scrofa dickkopf homolog 3 (DKK3), mRNA	126	29.76	23	5.15	-2.53073	down	1.3e-05	0.0137023
gnl|UG|Ssc#S34497945	DB814812 full-length enriched swine cDNA library, adult ovary Sus scrofa cDNA 3', mRNA sequence /clone=OVRM10185F12 /clone_end=3' /gb=DB814812 /gi=112748077 /ug=Ssc.32007 /len=769	93	21.97	17	3.81	-2.52767	down	0.000305	0.0154224
gnl|UG|Ssc#S39951768	rpigcb_1028.y1 cty Sus scrofa cDNA 5', mRNA sequence /clone_end=5' /gb=EW046833 /gi=181266362 /ug=Ssc.61427 /len=582	104	24.56	19	4.26	-2.52739	down	5.8e-05	0.0147639
gi|115553862|dbj|AK236867.1|	Sus scrofa mRNA, clone:PBL010029A10, expressed in periphral blood mononuclear cell	49	11.57	9	2.02	-2.51796	down	0.007218	0.0198368
gnl|UG|Ssc#S40367565	rnmm13c_e21.y1 nmm Sus scrofa cDNA 5', mRNA sequence /clone_end=5' /gb=EW462172 /gi=182780302 /ug=Ssc.43245 /len=607	49	11.57	9	2.02	-2.51796	down	0.007218	0.0198368
gnl|UG|Ssc#S23696659	1105234 MARC 4PIG Sus scrofa cDNA 5', mRNA sequence /clone_end=5' /gb=DN107762 /gi=59783025 /ug=Ssc.16652 /len=867	157	37.08	29	6.49	-2.51435	down	1e-06	0.0126351
gi|194041222|ref|XM_001925236.1|	PREDICTED: Sus scrofa similar to BRCA1 associated protein-1 (LOC100154798), mRNA	65	15.35	12	2.69	-2.51256	down	0.004284	0.017894
gnl|UG|Ssc#S40463925	rski0106_g17.y1 ski Sus scrofa cDNA 5', mRNA sequence /clone_end=5' /gb=EW558531 /gi=183162094 /ug=Ssc.69430 /len=349	81	19.13	15	3.36	-2.5093	down	0.00049	0.0164945
gi|194043177|ref|XM_001928608.1|	PREDICTED: Sus scrofa similar to mCG14699 (LOC100156911), mRNA	54	12.75	10	2.24	-2.50893	down	0.004044	0.019281
gnl|UG|Ssc#S23761842	1119380 MARC 4PIG Sus scrofa cDNA 5', mRNA sequence /clone_end=5' /gb=DN119461 /gi=59813721 /ug=Ssc.17605 /len=765	70	16.53	13	2.91	-2.506	down	0.001486	0.0171434
gnl|UG|Ssc#S35336616	SusFleck_BFN_0001_0004_5_pCNS_F18 SusFleck Backfat Normalized Sus scrofa cDNA clone 0001_0004_F18 5', mRNA sequence /clone=0001_0004_F18 /clone_end=5' /gb=DT335013 /gi=116350876 /ug=Ssc.54994 /len=833	70	16.53	13	2.91	-2.506	down	0.001486	0.0171434
gnl|UG|Ssc#S40288641	rmed34c_e12.y1 med Sus scrofa cDNA 5', mRNA sequence /clone_end=5' /gb=EW383548 /gi=182878370 /ug=Ssc.54948 /len=682	70	16.53	13	2.91	-2.506	down	0.001486	0.0171434
gnl|UG|Ssc#S22275082	CJ011443 full-length enriched swine cDNA library, adult mesenteric lymph node Sus scrofa cDNA clone MLN01D040049 5', mRNA sequence /clone=MLN01D040049 /clone_end=5' /gb=CJ011443 /gi=54505264 /ug=Ssc.57078 /len=899	199	47	37	8.29	-2.50322	down	0	0.0110849
gnl|UG|Ssc#S18267174	BP163665 full-length enriched swine cDNA library, adult thymus Sus scrofa cDNA clone THY010090D06 5', mRNA sequence /clone=THY010090D06 /clone_end=5' /gb=BP163665 /gi=40413138 /ug=Ssc.2925 /len=935	461	108.88	86	19.26	-2.49906	down	0	0.00708367
gi|194042479|ref|XM_001926556.1|	PREDICTED: Sus scrofa similar to tankyrase, TRF1-interacting ankyrin-related ADP-ribose polymerase 2 (LOC100154520), mRNA	107	25.27	20	4.48	-2.49586	down	5.8e-05	0.0147639
gnl|UG|Ssc#S17525768	BX674909 Sus Scrofa library (scac) Sus scrofa cDNA clone scac0037.l.03 5prim, mRNA sequence /clone=scac0037.l.03 /clone_end=5' /gb=BX674909 /gi=90227392 /ug=Ssc.61619 /len=926	75	17.71	14	3.14	-2.49573	down	0.000884	0.0168077
gnl|UG|Ssc#S6060797	MI-P-AY1-nqc-b-12-0-UI.s1 MI-P-AY1 Sus scrofa cDNA clone MI-P-AY1-nqc-b-12-0-UI 3', mRNA sequence /clone=MI-P-AY1-nqc-b-12-0-UI /clone_end=3' /gb=BF710168 /gi=12009645 /ug=Ssc.56777 /len=481	80	18.89	15	3.36	-2.49109	down	0.00049	0.0164945
gnl|UG|Ssc#S17525025	BX674166 Sus Scrofa library (scac) Sus scrofa cDNA clone scac0038.j.07 5prim, mRNA sequence /clone=scac0038.j.07 /clone_end=5' /gb=BX674166 /gi=90245150 /ug=Ssc.70645 /len=969	53	12.52	10	2.24	-2.48266	down	0.004044	0.019281
gnl|UG|Ssc#S19545494	950897 MARC 4PIG Sus scrofa cDNA 5', mRNA sequence /clone_end=5' /gb=CN161590 /gi=46176020 /ug=Ssc.56328 /len=887	58	13.7	11	2.46	-2.47745	down	0.002277	0.0187768
gnl|UG|Ssc#S21575274	UMC-pd3end2-002-a08 Endometrium gilt D3 of estrous cycle pd3end Sus scrofa cDNA 3', mRNA sequence /clone_end=3' /gb=CO988234 /gi=51347508 /ug=Ssc.59217 /len=333	58	13.7	11	2.46	-2.47745	down	0.002277	0.0187768
gnl|UG|Ssc#S26648597	BW979660 full-length enriched swine cDNA library, adult intestine Sus scrofa cDNA clone ITT010041A11 5', mRNA sequence /clone=ITT010041A11 /clone_end=5' /gb=BW979660 /gi=74256500 /ug=Ssc.2274 /len=846	58	13.7	11	2.46	-2.47745	down	0.002277	0.0187768
gnl|UG|Ssc#S18550712	BX919363 Sus Scrofa library (scan) Sus scrofa cDNA clone scan0002.j.24 5prim, mRNA sequence /clone=scan0002.j.24 /clone_end=5' /gb=BX919363 /gi=90233156 /ug=Ssc.3233 /len=993	153	36.14	29	6.49	-2.47731	down	2e-06	0.0127611
gi|47522821|ref|NM_213998.1|	Sus scrofa glycoprotein IIb (GPIIB), mRNA	74	17.48	14	3.14	-2.47687	down	0.001486	0.0171434
gnl|UG|Ssc#S39798692	rcad25b_m20.y1 cag Sus scrofa cDNA 5', mRNA sequence /clone_end=5' /gb=EV893970 /gi=178595607 /ug=Ssc.41030 /len=553	84	19.84	16	3.58	-2.47038	down	0.000919	0.0159261
gnl|UG|Ssc#S16764603	829443 MARC 3PIG Sus scrofa cDNA 3', mRNA sequence /clone_end=3' /gb=CF362198 /gi=34161620 /ug=Ssc.28803 /len=735	63	14.88	12	2.69	-2.4677	down	0.004284	0.017894
gnl|UG|Ssc#S18553622	BX922273 Sus Scrofa library (scan) Sus scrofa cDNA clone scan0015.e.19 5prim, mRNA sequence /clone=scan0015.e.19 /clone_end=5' /gb=BX922273 /gi=90235770 /ug=Ssc.62532 /len=716	283	66.84	54	12.09	-2.4669	down	0	0.00914876
gi|190352252|gb|EU780792.1|	Sus scrofa CHD3-like protein mRNA, partial cds	104	24.56	20	4.48	-2.45474	down	5.8e-05	0.0147639
gnl|UG|Ssc#S23772025	1143803 MARC 4PIG Sus scrofa cDNA 5', mRNA sequence /clone_end=5' /gb=DN129644 /gi=59823925 /ug=Ssc.44075 /len=720	52	12.28	10	2.24	-2.45474	down	0.007218	0.0198368
gnl|UG|Ssc#S40055771	rese15c_n18.y1 ese Sus scrofa cDNA 5', mRNA sequence /clone_end=5' /gb=EW150678 /gi=182578496 /ug=Ssc.65484 /len=427	52	12.28	10	2.24	-2.45474	down	0.007218	0.0198368
gnl|UG|Ssc#S6074397	UNL-P-FN-cc-h-07-0-UNL.s1 UNL-P-FN Sus scrofa cDNA clone UNL-P-FN-cc-h-07-0-UNL 3', mRNA sequence /clone=UNL-P-FN-cc-h-07-0-UNL /clone_end=3' /gb=BI183745 /gi=14658154 /ug=Ssc.11684 /len=685	52	12.28	10	2.24	-2.45474	down	0.007218	0.0198368
gnl|UG|Ssc#S40571777	rtra08_g5r1.y1 tra Sus scrofa cDNA 5', mRNA sequence /clone_end=5' /gb=EW658490 /gi=183085731 /ug=Ssc.51695 /len=504	83	19.6	16	3.58	-2.45282	down	0.000919	0.0159261
gnl|UG|Ssc#S40576057	rtra11_m24r1.y1 tra Sus scrofa cDNA 5', mRNA sequence /clone_end=5' /gb=EW662770 /gi=183101673 /ug=Ssc.26454 /len=664	57	13.46	11	2.46	-2.45195	down	0.004044	0.019281
gi|115546268|dbj|AK240506.1|	Sus scrofa mRNA, clone:UTR010085A02, expressed in uterus	62	14.64	12	2.69	-2.44424	down	0.004284	0.017894
gnl|UG|Ssc#S26732866	AJ943848 CSEQRAN17 Sus scrofa cDNA clone C0007319n14 5', mRNA sequence /clone=C0007319n14 /clone_end=5' /gb=AJ943848 /gi=74360590 /ug=Ssc.43366 /len=712	62	14.64	12	2.69	-2.44424	down	0.004284	0.017894
gi|178056662|ref|NM_001123124.1|	Sus scrofa hypoxia inducible factor 1, alpha subunit (basic helix-loop-helix transcription factor) (HIF1A), mRNA	201	47.47	39	8.73	-2.44296	down	0	0.0109795
gnl|UG|Ssc#S40471826	rsme21_e20.y1 sme Sus scrofa cDNA 5', mRNA sequence /clone_end=5' /gb=EW566432 /gi=183124011 /ug=Ssc.59150 /len=522	278	65.66	54	12.09	-2.4412	down	0	0.00921075
gnl|UG|Ssc#S26727288	AJ963372 KN404_2 Sus scrofa cDNA clone C0007749a09 3', mRNA sequence /clone=C0007749a09 /clone_end=3' /gb=AJ963372 /gi=74380188 /ug=Ssc.46559 /len=894	113	26.69	22	4.93	-2.43664	down	5.4e-05	0.0141971
gnl|UG|Ssc#S40044675	reru28c_i6.y1 eru Sus scrofa cDNA 5', mRNA sequence /clone_end=5' /gb=EW139582 /gi=182528728 /ug=Ssc.67161 /len=352	113	26.69	22	4.93	-2.43664	down	5.4e-05	0.0141971
gnl|UG|Ssc#S18353806	892803 MARC 4PIG Sus scrofa cDNA 5', mRNA sequence /clone_end=5' /gb=CK449251 /gi=40796465 /ug=Ssc.56393 /len=786	154	36.37	30	6.72	-2.43622	down	4e-06	0.0126351
gi|115549537|dbj|AK235559.1|	Sus scrofa mRNA, clone:OVRM10093C11, expressed in ovary	761	179.74	149	33.37	-2.42929	down	0	0.00540769
gi|186886351|gb|EU617320.1|	Sus scrofa small calcium-binding mitochondrial carrier 1 (SCAMC-1) mRNA, complete cds; nuclear gene for mitochondrial product	51	12.05	10	2.24	-2.42746	down	0.007218	0.0198368
gi|212549656|ref|NM_001137636.1|	Sus scrofa v-crk sarcoma virus CT10 oncogene homolog (avian) (CRK), mRNA	102	24.09	20	4.48	-2.42686	down	9.4e-05	0.014972
gi|115553396|dbj|AK236599.1|	Sus scrofa mRNA, clone:OVRM10207B02, expressed in ovary	117	27.63	23	5.15	-2.42359	down	2.6e-05	0.014025
gnl|UG|Ssc#S40334339	rnca11b_l3.y1 nca Sus scrofa cDNA 5', mRNA sequence /clone_end=5' /gb=EW428946 /gi=182732261 /ug=Ssc.70303 /len=696	127	30	25	5.6	-2.42146	down	3.9e-05	0.0135508
gi|115553216|dbj|AK233014.1|	Sus scrofa mRNA, clone:LVRM10068C09, expressed in liver	61	14.41	12	2.69	-2.42139	down	0.00743	0.0183165
gnl|UG|Ssc#S40091470	rfce05c_n7.y1 fce Sus scrofa cDNA 5', mRNA sequence /clone_end=5' /gb=EW186377 /gi=182537266 /ug=Ssc.60544 /len=654	467	110.3	92	20.6	-2.42072	down	0	0.0069972
gnl|UG|Ssc#S23760234	1117558 MARC 4PIG Sus scrofa cDNA 5', mRNA sequence /clone_end=5' /gb=DN117853 /gi=59812113 /ug=Ssc.56200 /len=877	223	52.67	44	9.85	-2.41879	down	0	0.0103149
gi|194038212|ref|XM_001927641.1|	PREDICTED: Sus scrofa similar to Leucine-rich repeat transmembrane protein FLRT2 precursor (Fibronectin-like domain-containing leucine-rich transmembrane protein 2) (LOC100151812), mRNA	126	29.76	25	5.6	-2.40988	down	3.9e-05	0.0135508
gi|194037857|ref|XM_001927835.1|	PREDICTED: Sus scrofa hypothetical protein LOC100152915 (LOC100152915), mRNA	156	36.84	31	6.94	-2.40827	down	4e-06	0.0125053
gi|115549562|dbj|AK238370.1|	Sus scrofa mRNA, clone:TCH010092H06, expressed in trachea	55	12.99	11	2.46	-2.40067	down	0.004044	0.019281
gnl|UG|Ssc#S31115857	1535290 MARC 3PIG Sus scrofa cDNA 5', mRNA sequence /clone_end=5' /gb=DY419695 /gi=87220998 /ug=Ssc.55931 /len=591	55	12.99	11	2.46	-2.40067	down	0.004044	0.019281
gnl|UG|Ssc#S26726574	AJ962658 KN404_2 Sus scrofa cDNA clone C0007759d20 3', mRNA sequence /clone=C0007759d20 /clone_end=3' /gb=AJ962658 /gi=74379474 /ug=Ssc.55736 /len=834	90	21.26	18	4.03	-2.39929	down	0.000531	0.015667
gnl|UG|Ssc#S35723730	YU-IC-1803 Sus Scrofa Testis Zap Express Library Sus scrofa cDNA clone SS-T-6-1a-T3_M09, mRNA sequence /clone=SS-T-6-1a-T3_M09 /gb=DV938382 /gi=118541092 /ug=Ssc.1050 /len=798	355	83.85	71	15.9	-2.39878	down	0	0.00807406
gnl|UG|Ssc#S18355994	904614 MARC 4PIG Sus scrofa cDNA 5', mRNA sequence /clone_end=5' /gb=CK451439 /gi=40798653 /ug=Ssc.20899 /len=888	50	11.81	10	2.24	-2.39844	down	0.007218	0.0198368
gnl|UG|Ssc#S22287912	CJ030648 full-length enriched swine cDNA library, adult testis Sus scrofa cDNA clone TES01B010010 5', mRNA sequence /clone=TES01B010010 /clone_end=5' /gb=CJ030648 /gi=54554543 /ug=Ssc.54733 /len=912	60	14.17	12	2.69	-2.39716	down	0.00743	0.0183165
gnl|UG|Ssc#S39991153	recc2803c_i15.y1 ecc Sus scrofa cDNA 5', mRNA sequence /clone_end=5' /gb=EW086062 /gi=181364208 /ug=Ssc.9998 /len=614	60	14.17	12	2.69	-2.39716	down	0.00743	0.0183165
gnl|UG|Ssc#S29485097	POSM0605010_D20R porcine skeletal muscle cDNA library (PoSM) Sus scrofa cDNA 3', mRNA sequence /clone_end=3' /gb=DV935382 /gi=83034098 /ug=Ssc.13426 /len=802	70	16.53	14	3.14	-2.39625	down	0.001486	0.0171434
gnl|UG|Ssc#S19542862	947964 MARC 4PIG Sus scrofa cDNA 5', mRNA sequence /clone_end=5' /gb=CN158958 /gi=46173388 /ug=Ssc.56434 /len=872	218	51.49	44	9.85	-2.3861	down	0	0.0104928
gnl|UG|Ssc#S17517759	BX672328 Sus Scrofa library (scac) Sus scrofa cDNA clone scac0036.i.23 3prim, mRNA sequence /clone=scac0036.i.23 /clone_end=3' /gb=BX672328 /gi=90234418 /ug=Ssc.5772 /len=809	104	24.56	21	4.7	-2.38558	down	0.000169	0.0145659
gi|194040969|ref|XM_001924529.1|	PREDICTED: Sus scrofa similar to fibronectin type III domain containing 3B (LOC100153395), mRNA	351	82.9	71	15.9	-2.38235	down	0	0.0081172
gi|138753472|emb|AM503091.1|	Sus scrofa partial mRNA for fibrillin 2 (FBN2 gene), breed Pietrain	420	99.2	85	19.04	-2.38131	down	0	0.00739582
gi|115545598|dbj|AK230713.1|	Sus scrofa mRNA, clone:AMP010030A10, expressed in alveolar macrophage	148	34.96	30	6.72	-2.37917	down	1.1e-05	0.0127611
gnl|UG|Ssc#S18550348	BX918999 Sus Scrofa library (scan) Sus scrofa cDNA clone scan0004.p.09 5prim, mRNA sequence /clone=scan0004.p.09 /clone_end=5' /gb=BX918999 /gi=90231625 /ug=Ssc.29631 /len=868	64	15.12	13	2.91	-2.37737	down	0.004284	0.017894
gnl|UG|Ssc#S26727906	AJ963990 KN404_2 Sus scrofa cDNA clone C0007754n22 3', mRNA sequence /clone=C0007754n22 /clone_end=3' /gb=AJ963990 /gi=74380806 /ug=Ssc.46584 /len=733	64	15.12	13	2.91	-2.37737	down	0.004284	0.017894
gi|194035414|ref|XM_001925502.1|	PREDICTED: Sus scrofa similar to Mediator of RNA polymerase II transcription subunit 23 (Mediator complex subunit 23) (CRSP complex subunit 3) (Cofactor required for Sp1 transcriptional activation subunit 3) (Transcriptional coactivator CRSP130) (Vitamin D3 receptor-int (LOC100156032), mRNA	133	31.41	27	6.05	-2.37622	down	2.8e-05	0.0134052
gi|115553187|dbj|AK232985.1|	Sus scrofa mRNA, clone:LVRM10062H10, expressed in liver	69	16.3	14	3.14	-2.37604	down	0.002502	0.0175043
gi|6581130|gb|AF210153.1|AF210153	Sus scrofa nuclear export factor CRM1 mRNA, partial cds	69	16.3	14	3.14	-2.37604	down	0.002502	0.0175043
gnl|UG|Ssc#S23698009	1106673 MARC 4PIG Sus scrofa cDNA 5', mRNA sequence /clone_end=5' /gb=DN109112 /gi=59785804 /ug=Ssc.22172 /len=899	69	16.3	14	3.14	-2.37604	down	0.002502	0.0175043
gi|190360658|ref|NM_001128471.1|	Sus scrofa mesoderm specific transcript (MEST), mRNA	403	95.18	82	18.37	-2.37331	down	0	0.00756753
gnl|UG|Ssc#S22314469	CJ022209 full-length enriched swine cDNA library, adult spleen Sus scrofa cDNA clone SPL01G070102 5', mRNA sequence /clone=SPL01G070102 /clone_end=5' /gb=CJ022209 /gi=54527266 /ug=Ssc.62244 /len=758	59	13.93	12	2.69	-2.37252	down	0.00743	0.0183165
gnl|UG|Ssc#S40558823	rthg32_j3.y1 thg Sus scrofa cDNA 5', mRNA sequence /clone_end=5' /gb=EW645536 /gi=183142749 /ug=Ssc.65782 /len=661	59	13.93	12	2.69	-2.37252	down	0.00743	0.0183165
gi|194033596|ref|XM_001927813.1|	PREDICTED: Sus scrofa similar to pre-B-cell leukemia homeobox 3 (LOC100152438), mRNA	98	23.15	20	4.48	-2.36944	down	0.000174	0.0151912
gi|164486|gb|M29072.1|PIGHEP1	Pig unidentified hepatic protein mRNA	367	86.68	75	16.8	-2.36724	down	0	0.00790792
gi|194044921|ref|XM_001927440.1|	PREDICTED: Sus scrofa similar to adenine nucleotide translocator 2 (LOC100158185), mRNA	298	70.38	61	13.66	-2.36521	down	0	0.00885591
gi|194041588|ref|XM_001927189.1|	PREDICTED: Sus scrofa similar to pleckstrin homology domain containing, family A (phosphoinositide binding specific) member 1 (LOC100157647), mRNA	117	27.63	24	5.38	-2.36056	down	2.6e-05	0.014025
gi|47523715|ref|NM_214327.1|	Sus scrofa UDP-GlcNAc:betaGal beta-1,3-N-acetylglucosaminyltransferase 5 (B3GNT5), mRNA	170	40.15	35	7.84	-2.35647	down	6e-06	0.0119526
gnl|UG|Ssc#S18357401	908509 MARC 4PIG Sus scrofa cDNA 5', mRNA sequence /clone_end=5' /gb=CK452842 /gi=40800056 /ug=Ssc.12733 /len=886	63	14.88	13	2.91	-2.35428	down	0.004284	0.017894
gnl|UG|Ssc#S38482262	EST-AO229D02 Alveolar macrophage from PRRSV-infected pig Sus scrofa cDNA clone AO229D02, mRNA sequence /clone=AO229D02 /gb=ES447414 /gi=146289004 /ug=Ssc.27978 /len=801	237	55.98	49	10.97	-2.35135	down	0	0.00998374
gnl|UG|Ssc#S17514217	BX668786 Sus Scrofa library (scac) Sus scrofa cDNA clone scac0029.k.05 5prim, mRNA sequence /clone=scac0029.k.05 /clone_end=5' /gb=BX668786 /gi=113721645 /ug=Ssc.48736 /len=887	92	21.73	19	4.26	-2.35076	down	0.000305	0.0154224
gnl|UG|Ssc#S18378493	922989 MARC 4PIG Sus scrofa cDNA 5', mRNA sequence /clone_end=5' /gb=CK458602 /gi=40829883 /ug=Ssc.17595 /len=881	87	20.55	18	4.03	-2.35029	down	0.000531	0.015667
gnl|UG|Ssc#S26394012	BW960629 full-length enriched swine cDNA library, adult alveolar macrophage Sus scrofa cDNA clone AMP010078E03 5', mRNA sequence /clone=AMP010078E03 /clone_end=5' /gb=BW960629 /gi=71973434 /ug=Ssc.37493 /len=777	53	12.52	11	2.46	-2.3475	down	0.004044	0.019281
gnl|UG|Ssc#S40292473	rmed15c_f16.y1 med Sus scrofa cDNA 5', mRNA sequence /clone_end=5' /gb=EW387080 /gi=182740535 /ug=Ssc.29543 /len=588	53	12.52	11	2.46	-2.3475	down	0.004044	0.019281
gnl|UG|Ssc#S18558146	BX926797 Sus Scrofa library (scan) Sus scrofa cDNA clone scan0015.c.04 5prim, mRNA sequence /clone=scan0015.c.04 /clone_end=5' /gb=BX926797 /gi=90231137 /ug=Ssc.40521 /len=861	82	19.37	17	3.81	-2.34596	down	0.001529	0.0162013
gnl|UG|Ssc#S18268722	BP165213 full-length enriched swine cDNA library, adult thymus Sus scrofa cDNA clone THY010069E09 5', mRNA sequence /clone=THY010069E09 /clone_end=5' /gb=BP165213 /gi=40414686 /ug=Ssc.50360 /len=800	77	18.19	16	3.58	-2.34511	down	0.00253	0.0164945
gnl|UG|Ssc#S34516523	DB786815 full-length enriched swine cDNA library, adult adrenal gland Sus scrofa cDNA clone ADR010060A09 5', mRNA sequence /clone=ADR010060A09 /clone_end=5' /gb=DB786815 /gi=112770859 /ug=Ssc.27211 /len=863	77	18.19	16	3.58	-2.34511	down	0.00253	0.0164945
gi|115550896|dbj|AK235971.1|	Sus scrofa mRNA, clone:OVRM10131C07, expressed in ovary	1237	292.16	257	57.56	-2.34362	down	0	0.00415596
gnl|UG|Ssc#S23691372	1097411 MARC 4PIG Sus scrofa cDNA 3', mRNA sequence /clone_end=3' /gb=DN102471 /gi=59775247 /ug=Ssc.56462 /len=879	173	40.86	36	8.06	-2.34184	down	1e-06	0.0118072
gnl|UG|Ssc#S23756108	1113030 MARC 4PIG Sus scrofa cDNA 5', mRNA sequence /clone_end=5' /gb=DN113727 /gi=59807460 /ug=Ssc.8622 /len=818	91	21.49	19	4.26	-2.33474	down	0.000531	0.015667
gi|194036739|ref|XM_001927255.1|	PREDICTED: Sus scrofa similar to Transcription elongation factor A (SII), 1 (LOC100157724), mRNA	314	74.16	66	14.78	-2.32699	down	0	0.00858858
gnl|UG|Ssc#S31131447	1570414 MARC 3PIG Sus scrofa cDNA 3', mRNA sequence /clone_end=3' /gb=DY435285 /gi=87236588 /ug=Ssc.32685 /len=379	271	64.01	57	12.77	-2.32554	down	0	0.00927397
gnl|UG|Ssc#S19542685	947594 MARC 4PIG Sus scrofa cDNA 5', mRNA sequence /clone_end=5' /gb=CN158781 /gi=46173211 /ug=Ssc.3575 /len=892	95	22.44	20	4.48	-2.3245	down	0.000305	0.0154224
gi|115552402|dbj|AK236407.1|	Sus scrofa mRNA, clone:OVRM10189A11, expressed in ovary	90	21.26	19	4.26	-2.31922	down	0.000531	0.015667
gnl|UG|Ssc#S18554258	BX922909 Sus Scrofa library (scan) Sus scrofa cDNA clone scan0022.m.21 5prim, mRNA sequence /clone=scan0022.m.21 /clone_end=5' /gb=BX922909 /gi=90240756 /ug=Ssc.44447 /len=888	141	33.3	30	6.72	-2.30899	down	1.5e-05	0.0130005
gi|194041219|ref|XM_001928126.1|	PREDICTED: Sus scrofa similar to stabilin 1 (LOC100153599), mRNA	94	22.2	20	4.48	-2.30899	down	0.000305	0.0154224
gnl|UG|Ssc#S6006110	306683 MARC 1PIG Sus scrofa cDNA 5', mRNA sequence /clone_end=5' /gb=BG385087 /gi=13309559 /ti=448052374 /ug=Ssc.60478 /len=621	61	14.41	13	2.91	-2.30798	down	0.00743	0.0183165
gnl|UG|Ssc#S40148087	rhlv24b_c19.y1 hlv Sus scrofa cDNA 5', mRNA sequence /clone_end=5' /gb=EW242994 /gi=182502473 /ug=Ssc.54744 /len=658	136	32.12	29	6.49	-2.30718	down	1.3e-05	0.0132652
gi|51592138|ref|NM_001004045.1|	Sus scrofa S100C protein (S100A11), mRNA	920	217.29	197	44.12	-2.30012	down	0	0.00485538
gnl|UG|Ssc#S34495577	DB809163 full-length enriched swine cDNA library, adult liver Sus scrofa cDNA 3', mRNA sequence /clone=LVRM10044C07 /clone_end=3' /gb=DB809163 /gi=112751725 /ug=Ssc.32323 /len=599	84	19.84	18	4.03	-2.29956	down	0.000919	0.0159261
gnl|UG|Ssc#S40481152	rspc013_p18.y1 spc Sus scrofa cDNA 5', mRNA sequence /clone_end=5' /gb=EW575758 /gi=183080726 /ug=Ssc.64799 /len=581	84	19.84	18	4.03	-2.29956	down	0.000919	0.0159261
gnl|UG|Ssc#S31133234	1573238 MARC 3PIG Sus scrofa cDNA 5', mRNA sequence /clone_end=5' /gb=DY437072 /gi=87238375 /ug=Ssc.44209 /len=624	79	18.66	17	3.81	-2.29209	down	0.001529	0.0162013
gnl|UG|Ssc#S23768398	1139907 MARC 4PIG Sus scrofa cDNA 3', mRNA sequence /clone_end=3' /gb=DN126017 /gi=59820296 /ug=Ssc.29661 /len=844	167	39.44	36	8.06	-2.29081	down	1e-06	0.0120954
gi|47523847|ref|NM_214397.1|	Sus scrofa dihydrolipoamide S-succinyltransferase (E2 component of 2-oxo-glutarate complex) (DLST), mRNA	250	59.05	54	12.09	-2.28812	down	0	0.00968151
gi|194040689|ref|XM_001927163.1|	PREDICTED: Sus scrofa similar to DOCK9 protein (LOC100153728), mRNA	74	17.48	16	3.58	-2.28767	down	0.004219	0.0168077
gnl|UG|Ssc#S6074613	UNL-P-FN-cg-h-09-0-UNL.s1 UNL-P-FN Sus scrofa cDNA clone UNL-P-FN-cg-h-09-0-UNL 3', mRNA sequence /clone=UNL-P-FN-cg-h-09-0-UNL /clone_end=3' /gb=BI184076 /gi=14658485 /ug=Ssc.30055 /len=912	74	17.48	16	3.58	-2.28767	down	0.004219	0.0168077
gi|52352069|gb|AY610485.1|	Sus scrofa clone rspc020_k8.y1.abd, mRNA sequence	97	22.91	21	4.7	-2.28524	down	0.00053	0.014972
gnl|UG|Ssc#S23757412	1114447 MARC 4PIG Sus scrofa cDNA 5', mRNA sequence /clone_end=5' /gb=DN115031 /gi=59809277 /ug=Ssc.43678 /len=877	97	22.91	21	4.7	-2.28524	down	0.00053	0.014972
gnl|UG|Ssc#S26646909	BW977972 full-length enriched swine cDNA library, adult intestine Sus scrofa cDNA clone ITT010022C08 5', mRNA sequence /clone=ITT010022C08 /clone_end=5' /gb=BW977972 /gi=74254812 /ug=Ssc.54250 /len=875	83	19.6	18	4.03	-2.282	down	0.000919	0.0159261
gnl|UG|Ssc#S26400047	BW966089 full-length enriched swine cDNA library, adult ovary Sus scrofa cDNA clone OVR010073A03 5', mRNA sequence /clone=OVR010073A03 /clone_end=5' /gb=BW966089 /gi=71959080 /ug=Ssc.70464 /len=559	78	18.42	17	3.81	-2.27341	down	0.00253	0.0164945
gnl|UG|Ssc#S23692548	1098851 MARC 4PIG Sus scrofa cDNA 5', mRNA sequence /clone_end=5' /gb=DN103647 /gi=59776770 /ug=Ssc.14302 /len=871	110	25.98	24	5.38	-2.27172	down	0.00011	0.0143772
gi|212549622|ref|NM_001137629.1|	Sus scrofa thioredoxin domain containing 4 (endoplasmic reticulum) (TXNDC4), mRNA	128	30.23	28	6.27	-2.26944	down	3.9e-05	0.0135508
gi|194037004|ref|XM_001928953.1|	PREDICTED: Sus scrofa similar to Heat-responsive protein 12 (LOC100158002), mRNA	160	37.79	35	7.84	-2.26908	down	7e-06	0.0122352
gnl|UG|Ssc#S18261767	BP158258 full-length enriched swine cDNA library, adult spleen Sus scrofa cDNA clone SPL010018E09 5', mRNA sequence /clone=SPL010018E09 /clone_end=5' /gb=BP158258 /gi=40407731 /ug=Ssc.5685 /len=888	73	17.24	16	3.58	-2.26773	down	0.004219	0.0168077
gi|115552215|dbj|AK230524.1|	Sus scrofa mRNA, clone:AMP010006B08, expressed in alveolar macrophage	64	15.12	14	3.14	-2.26762	down	0.004284	0.017894
gnl|UG|Ssc#S26401286	BW974451 full-length enriched swine cDNA library, adult periphral blood mononuclear cell Sus scrofa cDNA clone PBL010094E01 5', mRNA sequence /clone=PBL010094E01 /clone_end=5' /gb=BW974451 /gi=71960319 /ug=Ssc.43897 /len=892	50	11.81	11	2.46	-2.26328	down	0.007218	0.0198368
gnl|UG|Ssc#S34521911	DB798165 full-length enriched swine cDNA library, adult immature dendritic cell Sus scrofa cDNA clone DCI010097C11 5', mRNA sequence /clone=DCI010097C11 /clone_end=5' /gb=DB798165 /gi=112758492 /ug=Ssc.70356 /len=787	50	11.81	11	2.46	-2.26328	down	0.007218	0.0198368
gi|115554063|dbj|AK233272.1|	Sus scrofa mRNA, clone:LVRM10115C04, expressed in liver	191	45.11	42	9.41	-2.26118	down	0	0.0111932
gi|115551630|dbj|AK239094.1|	Sus scrofa mRNA, clone:THY010063B03, expressed in thymus	762	179.97	168	37.63	-2.2578	down	0	0.00534158
gnl|UG|Ssc#S23763873	1121605 MARC 4PIG Sus scrofa cDNA 5', mRNA sequence /clone_end=5' /gb=DN121492 /gi=59815771 /ug=Ssc.54474 /len=843	104	24.56	23	5.15	-2.25367	down	0.000169	0.0145659
gi|194040677|ref|XM_001927466.1|	PREDICTED: Sus scrofa similar to DAZ interacting protein 1 (LOC100152558), mRNA	848	200.29	188	42.11	-2.24986	down	0	0.00505387
gnl|UG|Ssc#S6040545	368369 MARC 2PIG Sus scrofa cDNA 5', mRNA sequence /clone_end=5' /gb=BI341100 /gi=15034389 /ti=470946851 /ug=Ssc.28583 /len=610	81	19.13	18	4.03	-2.24699	down	0.001529	0.0162013
gnl|UG|Ssc#S23696828	1105410 MARC 4PIG Sus scrofa cDNA 5', mRNA sequence /clone_end=5' /gb=DN107931 /gi=59783363 /ug=Ssc.63275 /len=861	171	40.39	38	8.51	-2.24677	down	8e-06	0.0118072
gi|194040341|ref|XM_001928820.1|	PREDICTED: Sus scrofa similar to U1 snRNP-specific protein C (LOC100154606), mRNA	232	54.8	52	11.65	-2.23385	down	0	0.00998374
gnl|UG|Ssc#S22280355	CJ023085 full-length enriched swine cDNA library, adult trachea Sus scrofa cDNA clone TCH01A040009 5', mRNA sequence /clone=TCH01A040009 /clone_end=5' /gb=CJ023085 /gi=54529146 /ug=Ssc.9971 /len=850	107	25.27	24	5.38	-2.23175	down	0.000169	0.0145659
gnl|UG|Ssc#S17510469	BX665495 Sus Scrofa library (scag) Sus scrofa cDNA clone scag0008.h.12 5prim, mRNA sequence /clone=scag0008.h.12 /clone_end=5' /gb=BX665495 /gi=90233949 /ug=Ssc.54752 /len=908	71	16.77	16	3.58	-2.22785	down	0.004219	0.0168077
gi|113205651|ref|NM_001044553.1|	Sus scrofa selenoprotein K (SELK), mRNA	181	42.75	41	9.18	-2.21936	down	3e-06	0.0114194
gnl|UG|Ssc#S17503771	879396 MARC 4PIG Sus scrofa cDNA 5', mRNA sequence /clone_end=5' /gb=CF791227 /gi=37795788 /ug=Ssc.43954 /len=659	185	43.69	42	9.41	-2.21504	down	0	0.0113047
gi|194041408|ref|XM_001929007.1|	PREDICTED: Sus scrofa similar to CDC42 binding protein kinase alpha (DMPK-like) (LOC100157850), mRNA	66	15.59	15	3.36	-2.21409	down	0.002502	0.0175043
gi|194044061|ref|XM_001927723.1|	PREDICTED: Sus scrofa similar to ankyrin repeat domain 37 (LOC100153642), mRNA	66	15.59	15	3.36	-2.21409	down	0.002502	0.0175043
gnl|UG|Ssc#S19545927	951368 MARC 4PIG Sus scrofa cDNA 5', mRNA sequence /clone_end=5' /gb=CN162023 /gi=46176453 /ug=Ssc.26934 /len=874	66	15.59	15	3.36	-2.21409	down	0.002502	0.0175043
gi|172072681|ref|NM_001122994.1|	Sus scrofa ornithine decarboxylase antizyme 1 (OAZ1), mRNA	752	177.61	171	38.3	-2.2133	down	0	0.00536775
gnl|UG|Ssc#S23694886	1102332 MARC 4PIG Sus scrofa cDNA 3', mRNA sequence /clone_end=3' /gb=DN105989 /gi=59781252 /ug=Ssc.19138 /len=829	193	45.58	44	9.85	-2.21021	down	0	0.0109795
gnl|UG|Ssc#S40505966	rste27_m5.y1 ste Sus scrofa cDNA 5', mRNA sequence /clone_end=5' /gb=EW600572 /gi=183164143 /ug=Ssc.4231 /len=632	272	64.24	62	13.89	-2.20943	down	0	0.00921075
gi|47523543|ref|NM_214230.1|	Sus scrofa tenascin C (TNC), mRNA	1301	307.28	297	66.52	-2.20769	down	0	0.00401238
gnl|UG|Ssc#S19541571	946389 MARC 4PIG Sus scrofa cDNA 5', mRNA sequence /clone_end=5' /gb=CN157667 /gi=46172097 /ug=Ssc.23115 /len=914	83	19.6	19	4.26	-2.20193	down	0.000919	0.0159261
gi|194034274|ref|XM_001924792.1|	PREDICTED: Sus scrofa similar to PRDX3 protein (LOC100155326), mRNA	100	23.62	23	5.15	-2.19736	down	0.000307	0.0147639
gi|194035631|ref|XM_001924325.1|	PREDICTED: Sus scrofa similar to Collagen alpha-1(XIV) chain precursor (Undulin) (LOC100158059), mRNA	922	217.76	212	47.48	-2.19735	down	0	0.00481639
gi|190360630|ref|NM_001128465.1|	Sus scrofa secreted frizzled-related protein 4 (SFRP4), mRNA	400	94.47	92	20.6	-2.19721	down	0	0.00749748
gnl|UG|Ssc#S27602398	EST-AR120D03 Infected Porcine Thymus cDNA library Sus scrofa cDNA clone AR120D03, mRNA sequence /clone=AR120D03 /gb=DV227725 /gi=77596277 /ug=Ssc.9022 /len=751	108	25.51	25	5.6	-2.18756	down	0.000323	0.0141971
gi|147903738|ref|NM_001097413.1|	Sus scrofa interferon regulatory factor 1 (IRF1), mRNA	69	16.3	16	3.58	-2.18684	down	0.007206	0.0171434
gnl|UG|Ssc#S26715792	AJ951876 KN404_1 Sus scrofa cDNA clone C0007742a09 5', mRNA sequence /clone=C0007742a09 /clone_end=5' /gb=AJ951876 /gi=74368692 /ug=Ssc.5023 /len=856	207	48.89	48	10.75	-2.1852	down	0	0.0105852
gnl|UG|Ssc#S40443043	rret34_j17.y1 ret Sus scrofa cDNA 5', mRNA sequence /clone_end=5' /gb=EW537649 /gi=183123694 /ug=Ssc.18386 /len=704	82	19.37	19	4.26	-2.1849	down	0.001529	0.0162013
gnl|UG|Ssc#S35323260	SusFleck_BF_0089_0092_5_pCNS_E03 SusFleck Backfat Sus scrofa cDNA clone 0089_0092_E03 5', mRNA sequence /clone=0089_0092_E03 /clone_end=5' /gb=DT321652 /gi=116336255 /ug=Ssc.63516 /len=847	94	22.2	22	4.93	-2.1709	down	0.000899	0.0151912
gi|178056515|ref|NM_001123121.1|	Sus scrofa glucuronidase, beta (GUSB), mRNA	443	104.63	104	23.29	-2.16751	down	0	0.00708367
gnl|UG|Ssc#S18557525	BX926176 Sus Scrofa library (scan) Sus scrofa cDNA clone scan0022.g.17 5prim, mRNA sequence /clone=scan0022.g.17 /clone_end=5' /gb=BX926176 /gi=90228238 /ug=Ssc.13921 /len=863	166	39.21	39	8.73	-2.16717	down	1.1e-05	0.0119526
gi|113205905|ref|NM_001044614.1|	Sus scrofa thioredoxin interacting protein (TXNIP), mRNA	348	82.19	82	18.37	-2.16161	down	0	0.00807406
gnl|UG|Ssc#S39994161	recc2817c_e15.y1 ecc Sus scrofa cDNA 5', mRNA sequence /clone_end=5' /gb=EW089070 /gi=181246531 /ug=Ssc.3621 /len=704	157	37.08	37	8.29	-2.1612	down	6e-06	0.0123719
gnl|UG|Ssc#S26735228	AJ946210 CSEQRAN17 Sus scrofa cDNA clone C0007320a05 5', mRNA sequence /clone=C0007320a05 /clone_end=5' /gb=AJ946210 /gi=74362952 /ug=Ssc.15467 /len=876	106	25.04	25	5.6	-2.16074	down	0.00055	0.0143772
gi|115546238|dbj|AK240476.1|	Sus scrofa mRNA, clone:UTR010080B01, expressed in uterus	72	17.01	17	3.81	-2.15852	down	0.004219	0.0168077
gnl|UG|Ssc#S18557979	BX926630 Sus Scrofa library (scan) Sus scrofa cDNA clone scan0020.g.11 5prim, mRNA sequence /clone=scan0020.g.11 /clone_end=5' /gb=BX926630 /gi=90230266 /ug=Ssc.62307 /len=848	72	17.01	17	3.81	-2.15852	down	0.004219	0.0168077
gnl|UG|Ssc#S40573713	rtra28_p23r1.y1 tra Sus scrofa cDNA 5', mRNA sequence /clone_end=5' /gb=EW660426 /gi=183059899 /ug=Ssc.5799 /len=688	199	47	47	10.53	-2.15816	down	2e-06	0.0107771
gi|194033446|ref|XM_001927265.1|	PREDICTED: Sus scrofa similar to myasthenia gravis autoantigen gravin (LOC100152595), mRNA	706	166.75	167	37.4	-2.15658	down	0	0.00553288
gnl|UG|Ssc#S18387146	938543 MARC 4PIG Sus scrofa cDNA 5', mRNA sequence /clone_end=5' /gb=CK467259 /gi=40838536 /ug=Ssc.24918 /len=882	76	17.95	18	4.03	-2.15513	down	0.00253	0.0164945
gnl|UG|Ssc#S23758068	1115199 MARC 4PIG Sus scrofa cDNA 3', mRNA sequence /clone_end=3' /gb=DN115687 /gi=59809947 /ug=Ssc.4650 /len=878	76	17.95	18	4.03	-2.15513	down	0.00253	0.0164945
gnl|UG|Ssc#S41577006	PIC-B-1262 Sus Scrofa Adipocyte Zap Express Library Before differentiation Sus scrofa cDNA clone SS-AB-4-3a-T3_P11, mRNA sequence /clone=SS-AB-4-3a-T3_P11 /gb=EH007891 /gi=161463147 /ug=Ssc.61430 /len=610	59	13.93	14	3.14	-2.14936	down	0.00743	0.0183165
gnl|UG|Ssc#S22300839	CJ000197 full-length enriched swine cDNA library, adult liver Sus scrofa cDNA clone LVR01C030085 5', mRNA sequence /clone=LVR01C030085 /clone_end=5' /gb=CJ000197 /gi=54482525 /ug=Ssc.1368 /len=885	151	35.66	36	8.06	-2.14545	down	1.4e-05	0.0125053
gnl|UG|Ssc#S18558304	BX926955 Sus Scrofa library (scan) Sus scrofa cDNA clone scan0014.j.05 5prim, mRNA sequence /clone=scan0014.j.05 /clone_end=5' /gb=BX926955 /gi=90231025 /ug=Ssc.62578 /len=692	130	30.7	31	6.94	-2.14523	down	6e-05	0.0132652
gnl|UG|Ssc#S23755238	1112089 MARC 4PIG Sus scrofa cDNA 3', mRNA sequence /clone_end=3' /gb=DN112862 /gi=59806595 /ug=Ssc.71953 /len=730	88	20.78	21	4.7	-2.14446	down	0.00151	0.0154224
gnl|UG|Ssc#S23771394	1143124 MARC 4PIG Sus scrofa cDNA 3', mRNA sequence /clone_end=3' /gb=DN129013 /gi=59823292 /ug=Ssc.57051 /len=841	88	20.78	21	4.7	-2.14446	down	0.00151	0.0154224
gi|194033869|ref|XM_001924394.1|	PREDICTED: Sus scrofa similar to inhibitor of kappa light polypeptide gene enhancer in B-cells, kinase complex-associated protein (LOC100157586), mRNA	67	15.82	16	3.58	-2.14372	down	0.007206	0.0171434
gnl|UG|Ssc#S31112392	1530019 MARC 3PIG Sus scrofa cDNA 5', mRNA sequence /clone_end=5' /gb=DY416230 /gi=87217533 /ug=Ssc.33301 /len=701	67	15.82	16	3.58	-2.14372	down	0.007206	0.0171434
gi|194034473|ref|XM_001924194.1|	PREDICTED: Sus scrofa similar to WD repeat and HMG-box DNA-binding protein 1 (Acidic nucleoplasmic DNA-binding protein 1) (And-1) (LOC100152808), mRNA	96	22.67	23	5.15	-2.13814	down	0.00053	0.014972
gnl|UG|Ssc#S34532625	DB800914 full-length enriched swine cDNA library, adult skin Sus scrofa cDNA clone SKNB10017B05 5', mRNA sequence /clone=SKNB10017B05 /clone_end=5' /gb=DB800914 /gi=112774574 /ug=Ssc.62794 /len=723	79	18.66	19	4.26	-2.13102	down	0.001529	0.0162013
gnl|UG|Ssc#S40466766	rski0116_l10.y1 ski Sus scrofa cDNA 5', mRNA sequence /clone_end=5' /gb=EW561372 /gi=183052595 /ug=Ssc.7743 /len=367	83	19.6	20	4.48	-2.12928	down	0.000919	0.0159261
gnl|UG|Ssc#S40522263	rsug25_p4.y1 sug Sus scrofa cDNA 5', mRNA sequence /clone_end=5' /gb=EW616869 /gi=183105493 /ug=Ssc.71107 /len=646	1290	304.68	311	69.65	-2.1291	down	0	0.0040067
gnl|UG|Ssc#S23701101	1111376 MARC 4PIG Sus scrofa cDNA 5', mRNA sequence /clone_end=5' /gb=DN112204 /gi=59790870 /ug=Ssc.55854 /len=871	116	27.4	28	6.27	-2.12764	down	0.00018	0.014025
gnl|UG|Ssc#S40157220	rhyp06c_h17.y1 hyp Sus scrofa cDNA 5', mRNA sequence /clone_end=5' /gb=EW252127 /gi=182508534 /ug=Ssc.56695 /len=674	783	184.93	189	42.33	-2.12723	down	0	0.00522825
gnl|UG|Ssc#S17515316	BX669885 Sus Scrofa library (scac) Sus scrofa cDNA clone scac0030.p.08 5prim, mRNA sequence /clone=scac0030.p.08 /clone_end=5' /gb=BX669885 /gi=90236864 /ug=Ssc.13767 /len=953	737	174.07	178	39.87	-2.12629	down	0	0.00539428
gi|115550154|dbj|AK235633.1|	Sus scrofa mRNA, clone:OVRM10099F10, expressed in ovary	58	13.7	14	3.14	-2.12534	down	0.00743	0.0183165
gnl|UG|Ssc#S6082353	MI-P-CP1-nzd-k-02-0-UI.s1 MI-P-CP1 Sus scrofa cDNA clone MI-P-CP1-nzd-k-02-0-UI 3', mRNA sequence /clone=MI-P-CP1-nzd-k-02-0-UI /clone_end=3' /gb=BQ605037 /gi=21551763 /ug=Ssc.5079 /len=639	58	13.7	14	3.14	-2.12534	down	0.00743	0.0183165
gnl|UG|Ssc#S6063275	MI-P-AY1-nql-a-07-0-UI.s1 MI-P-AY1 Sus scrofa cDNA clone MI-P-AY1-nql-a-07-0-UI 3', mRNA sequence /clone=MI-P-AY1-nql-a-07-0-UI /clone_end=3' /gb=BI400053 /gi=15179114 /ug=Ssc.9368 /len=523	91	21.49	22	4.93	-2.12401	down	0.00151	0.0154224
gi|194044985|ref|XM_001927811.1|	PREDICTED: Sus scrofa similar to neuroligin 3 (LOC100156236), mRNA	66	15.59	16	3.58	-2.12259	down	0.007206	0.0171434
gnl|UG|Ssc#S40520406	rsug15_p9.y1 sug Sus scrofa cDNA 5', mRNA sequence /clone_end=5' /gb=EW615012 /gi=183039110 /ug=Ssc.59128 /len=629	202	47.71	49	10.97	-2.12073	down	0	0.0106799
gi|115547758|dbj|AK231416.1|	Sus scrofa mRNA, clone:ITT010059B09, expressed in intestine	169	39.92	41	9.18	-2.12055	down	8e-06	0.0118072
gnl|UG|Ssc#S18383839	934916 MARC 4PIG Sus scrofa cDNA 5', mRNA sequence /clone_end=5' /gb=CK463972 /gi=40835253 /ug=Ssc.19563 /len=875	301	71.09	73	16.35	-2.12036	down	0	0.00869269
gnl|UG|Ssc#S40483013	rspc029_k9.y1 spc Sus scrofa cDNA 5', mRNA sequence /clone_end=5' /gb=EW577619 /gi=183057116 /ug=Ssc.71095 /len=646	99	23.38	24	5.38	-2.1196	down	0.00053	0.014972
gnl|UG|Ssc#S18546502	BX915153 Sus Scrofa library (scan) Sus scrofa cDNA clone scan0028.c.09 5prim, mRNA sequence /clone=scan0028.c.09 /clone_end=5' /gb=BX915153 /gi=90242266 /ug=Ssc.62420 /len=821	107	25.27	26	5.82	-2.11833	down	0.00055	0.0143772
gi|178056875|ref|NM_001123200.1|	Sus scrofa testis derived transcript (TES), mRNA	226	53.38	55	12.32	-2.1153	down	0	0.0101454
gnl|UG|Ssc#S23695110	1103579 MARC 4PIG Sus scrofa cDNA 5', mRNA sequence /clone_end=5' /gb=DN106213 /gi=59781476 /ug=Ssc.7210 /len=891	119	28.11	29	6.49	-2.11479	down	9.7e-05	0.0138602
gnl|UG|Ssc#S17503526	878862 MARC 4PIG Sus scrofa cDNA 5', mRNA sequence /clone_end=5' /gb=CF791012 /gi=37795573 /ug=Ssc.70496 /len=639	197	46.53	48	10.75	-2.11382	down	2e-06	0.0107771
gi|52351306|gb|AY609738.1|	Sus scrofa clone Clu_2858.scr.msk.p1.Contig1, mRNA sequence	483	114.08	118	26.43	-2.1098	down	0	0.00675503
gi|115550943|dbj|AK238804.1|	Sus scrofa mRNA, clone:THY010032C08, expressed in thymus	445	105.1	109	24.41	-2.10622	down	0	0.0070545
gnl|UG|Ssc#S29971491	PDUts1051E03 Porcine testis cDNA library I Sus scrofa cDNA clone PDUts1051E03 5' similar to homologue to ref|NM_006640.2| Homo sapiens MLL septin-like fusion (MSF), mRNA, mRNA sequence /clone=PDUts1051E03 /clone_end=5' /gb=CV868149 /gi=84122109 /ug=Ssc.70986 /len=539	159	37.55	39	8.73	-2.10476	down	9e-06	0.0120954
gnl|UG|Ssc#S16764113	828059 MARC 3PIG Sus scrofa cDNA 5', mRNA sequence /clone_end=5' /gb=CF361708 /gi=34160636 /ug=Ssc.56496 /len=565	420	99.2	103	23.07	-2.10432	down	0	0.00726627
gi|194034244|ref|XM_001925555.1|	PREDICTED: Sus scrofa similar to sphingosine-1-phosphate phosphatase 1 (LOC100155051), mRNA	118	27.87	29	6.49	-2.10242	down	9.7e-05	0.0138602
gi|115552448|dbj|AK236453.1|	Sus scrofa mRNA, clone:OVRM10194E05, expressed in ovary	138	32.59	34	7.61	-2.09846	down	7.7e-05	0.012883
gnl|UG|Ssc#S23689938	1000434 MARC 4PIG Sus scrofa cDNA 5', mRNA sequence /clone_end=5' /gb=DN101037 /gi=59773669 /ug=Ssc.63235 /len=861	69	16.3	17	3.81	-2.09701	down	0.007206	0.0171434
gnl|UG|Ssc#S40156252	rhyp15c_f17.y1 hyp Sus scrofa cDNA 5', mRNA sequence /clone_end=5' /gb=EW251159 /gi=182452657 /ug=Ssc.62681 /len=579	69	16.3	17	3.81	-2.09701	down	0.007206	0.0171434
gnl|UG|Ssc#S19539677	943101 MARC 4PIG Sus scrofa cDNA 5', mRNA sequence /clone_end=5' /gb=CN155773 /gi=46170203 /ug=Ssc.5038 /len=823	684	161.55	169	37.85	-2.09362	down	0	0.00559127
gnl|UG|Ssc#S23701211	1111493 MARC 4PIG Sus scrofa cDNA 5', mRNA sequence /clone_end=5' /gb=DN112314 /gi=59790980 /ug=Ssc.45090 /len=844	335	79.12	83	18.59	-2.08952	down	0	0.008161
gi|115550487|dbj|AK238752.1|	Sus scrofa mRNA, clone:THY010026C01, expressed in thymus	371	87.62	92	20.6	-2.08862	down	0	0.0077135
gi|194042829|ref|XM_001928949.1|	PREDICTED: Sus scrofa similar to MYST histone acetyltransferase (monocytic leukemia) 4 (LOC100156636), mRNA	262	61.88	65	14.56	-2.08746	down	0	0.00927397
gnl|UG|Ssc#S6081209	MI-P-CP1-nza-g-07-0-UI.s1 MI-P-CP1 Sus scrofa cDNA clone MI-P-CP1-nza-g-07-0-UI 3', mRNA sequence /clone=MI-P-CP1-nza-g-07-0-UI /clone_end=3' /gb=BQ603893 /gi=21550619 /ug=Ssc.61344 /len=724	269	63.53	67	15.01	-2.08151	down	0	0.00914876
gnl|UG|Ssc#S18260201	BP156692 full-length enriched swine cDNA library, adult spleen Sus scrofa cDNA clone SPL010019A01 5', mRNA sequence /clone=SPL010019A01 /clone_end=5' /gb=BP156692 /gi=40406165 /ug=Ssc.49515 /len=915	72	17.01	18	4.03	-2.07753	down	0.004219	0.0168077
gnl|UG|Ssc#S17517714	BX672283 Sus Scrofa library (scac) Sus scrofa cDNA clone scac0036.h.12 5prim, mRNA sequence /clone=scac0036.h.12 /clone_end=5' /gb=BX672283 /gi=90234126 /ug=Ssc.8329 /len=953	140	33.07	35	7.84	-2.0766	down	7.7e-05	0.012883
gnl|UG|Ssc#S18279557	BP435454 full-length enriched swine cDNA library, adult lung Sus scrofa cDNA clone LNG010014C07 5', mRNA sequence /clone=LNG010014C07 /clone_end=5' /gb=BP435454 /gi=40425521 /ug=Ssc.40122 /len=830	68	16.06	17	3.81	-2.07561	down	0.007206	0.0171434
gi|194039625|ref|XM_001925622.1|	PREDICTED: Sus scrofa similar to hyaluronan and proteoglycan link protein 3 (LOC100157078), mRNA	96	22.67	24	5.38	-2.07511	down	0.00053	0.014972
gnl|UG|Ssc#S18359692	915680 MARC 4PIG Sus scrofa cDNA 5', mRNA sequence /clone_end=5' /gb=CK455133 /gi=40802347 /ug=Ssc.18357 /len=878	76	17.95	19	4.26	-2.07506	down	0.00253	0.0164945
gi|194035657|ref|XM_001928441.1|	PREDICTED: Sus scrofa similar to Double-strand-break repair protein rad21 homolog (hHR21) (Nuclear matrix protein 1) (NXP-1) (SCC1 homolog) (LOC100154008), mRNA	410	96.84	103	23.07	-2.06959	down	0	0.00733022
gnl|UG|Ssc#S18551688	BX920339 Sus Scrofa library (scan) Sus scrofa cDNA clone scan0005.m.06 5prim, mRNA sequence /clone=scan0005.m.06 /clone_end=5' /gb=BX920339 /gi=90241175 /ug=Ssc.6157 /len=813	234	55.27	59	13.21	-2.06487	down	0	0.00990564
gnl|UG|Ssc#S18554740	BX923391 Sus Scrofa library (scan) Sus scrofa cDNA clone scan0011.p.01 5prim, mRNA sequence /clone=scan0011.p.01 /clone_end=5' /gb=BX923391 /gi=90243926 /ug=Ssc.55725 /len=857	170	40.15	43	9.63	-2.05979	down	1.6e-05	0.0116593
gi|47522957|ref|NM_214072.1|	Sus scrofa SMAD family member 4 (SMAD4), mRNA	383	90.46	97	21.72	-2.05826	down	0	0.00760328
gi|178056505|ref|NM_001123131.1|	Sus scrofa integral membrane protein 2C (ITM2C), mRNA	142	33.54	36	8.06	-2.05703	down	4.9e-05	0.0127611
gi|115549239|dbj|AK231915.1|	Sus scrofa mRNA, clone:LNG010045D04, expressed in lung	476	112.42	121	27.1	-2.05253	down	0	0.00678074
gi|115553998|dbj|AK233207.1|	Sus scrofa mRNA, clone:LVRM10101D10, expressed in liver	59	13.93	15	3.36	-2.05166	down	0.00743	0.0183165
gnl|UG|Ssc#S17513789	BX668358 Sus Scrofa library (scac) Sus scrofa cDNA clone scac0027.d.08 5prim, mRNA sequence /clone=scac0027.d.08 /clone_end=5' /gb=BX668358 /gi=90246536 /ug=Ssc.57910 /len=980	90	21.26	23	5.15	-2.0455	down	0.00151	0.0154224
gnl|UG|Ssc#S19542616	947523 MARC 4PIG Sus scrofa cDNA 5', mRNA sequence /clone_end=5' /gb=CN158712 /gi=46173142 /ug=Ssc.18910 /len=870	94	22.2	24	5.38	-2.04488	down	0.000899	0.0151912
gnl|UG|Ssc#S18546943	BX915594 Sus Scrofa library (scan) Sus scrofa cDNA clone scan0030.a.21 5prim, mRNA sequence /clone=scan0030.a.21 /clone_end=5' /gb=BX915594 /gi=90244807 /ug=Ssc.3666 /len=884	86	20.31	22	4.93	-2.04253	down	0.002404	0.015667
gi|166796042|ref|NM_001114275.1|	Sus scrofa nuclear receptor coactivator 2 (NCOA2), mRNA	183	43.22	47	10.53	-2.03719	down	1.2e-05	0.0111932
gi|194039733|ref|XM_001928398.1|	PREDICTED: Sus scrofa similar to TRAF and TNF receptor-associated protein (LOC100157860), mRNA	97	22.91	25	5.6	-2.03248	down	0.001417	0.0147639
gnl|UG|Ssc#S29982058	PDUts2003G01 Porcine testis cDNA library II Sus scrofa cDNA clone PDUts2003G01 5', mRNA sequence /clone=PDUts2003G01 /clone_end=5' /gb=CX056534 /gi=84132676 /ug=Ssc.63873 /len=692	147	34.72	38	8.51	-2.02854	down	6.2e-05	0.0125053
gnl|UG|Ssc#S29983540	PDUts2019H09 Porcine testis cDNA library II Sus scrofa cDNA clone PDUts2019H09 5' similar to homologue to ref|NM_016271.3| Homo sapiens ring finger protein 138 (RNF138), transcript variant 1, mRNA, mRNA sequence /clone=PDUts2019H09 /clone_end=5' /gb=CX058016 /gi=84134158 /ug=Ssc.63848 /len=731	58	13.7	15	3.36	-2.02764	down	0.00743	0.0183165
gnl|UG|Ssc#S19540415	943914 MARC 4PIG Sus scrofa cDNA 5', mRNA sequence /clone_end=5' /gb=CN156511 /gi=46170941 /ug=Ssc.5041 /len=910	73	17.24	19	4.26	-2.01683	down	0.004219	0.0168077
gi|194033747|ref|XM_001927557.1|	PREDICTED: Sus scrofa similar to bromodomain containing protein 3 (LOC100152283), mRNA	69	16.3	18	4.03	-2.01602	down	0.007206	0.0171434
gi|194033897|ref|XM_001926189.1|	PREDICTED: Sus scrofa similar to Zinc finger protein 618 (LOC100157179), mRNA	111	26.22	29	6.49	-2.01438	down	0.000323	0.0141971
gnl|UG|Ssc#S23700455	1110691 MARC 4PIG Sus scrofa cDNA 5', mRNA sequence /clone_end=5' /gb=DN111558 /gi=59790224 /ug=Ssc.4661 /len=862	199	47	52	11.65	-2.01233	down	5e-06	0.0106799
gi|194042486|ref|XM_001927572.1|	PREDICTED: Sus scrofa similar to E3 ubiquitin-protein ligase MARCH5 (Membrane-associated RING finger protein 5) (Membrane-associated RING-CH protein V) (MARCH-V) (RING finger protein 153) (LOC100157340), mRNA	130	30.7	34	7.61	-2.01227	down	0.000177	0.0131304
gi|47523553|ref|NM_214240.1|	Sus scrofa ATPase, H+ transporting, lysosomal 50/57kDa, V1 subunit H (ATP6V1H), mRNA	317	74.87	83	18.59	-2.00986	down	0	0.0083433
gi|194039314|ref|XM_001926691.1|	PREDICTED: Sus scrofa similar to Tyrosine-protein kinase-like 7 precursor (Colon carcinoma kinase 4) (CCK-4) (LOC100153873), mRNA	141	33.3	37	8.29	-2.00608	down	7.7e-05	0.012883
gnl|UG|Ssc#S17515842	BX670411 Sus Scrofa library (scac) Sus scrofa cDNA clone scac0033.h.11 3prim, mRNA sequence /clone=scac0033.h.11 /clone_end=3' /gb=BX670411 /gi=90241869 /ug=Ssc.55982 /len=1018	95	22.44	25	5.6	-2.00257	down	0.002365	0.014972
gnl|UG|Ssc#S18549545	BX918196 Sus Scrofa library (scan) Sus scrofa cDNA clone scan0036.k.16 5prim, mRNA sequence /clone=scan0036.k.16 /clone_end=5' /gb=BX918196 /gi=90228746 /ug=Ssc.70510 /len=893	76	17.95	20	4.48	-2.00241	down	0.00253	0.0164945
gnl|UG|Ssc#S26408370	BW963484 full-length enriched swine cDNA library, adult mesenteric lymph node Sus scrofa cDNA clone MLN010030G04 5', mRNA sequence /clone=MLN010030G04 /clone_end=5' /gb=BW963484 /gi=71971725 /ug=Ssc.55438 /len=790	76	17.95	20	4.48	-2.00241	down	0.00253	0.0164945
gnl|UG|Ssc#S26712602	AJ948686 KN404_1 Sus scrofa cDNA clone C0007745f23 3', mRNA sequence /clone=C0007745f23 /clone_end=3' /gb=AJ948686 /gi=74365502 /ug=Ssc.36975 /len=887	76	17.95	20	4.48	-2.00241	down	0.00253	0.0164945
gi|115551791|dbj|AK236197.1|	Sus scrofa mRNA, clone:OVRM10162H02, expressed in ovary	216	51.02	57	12.77	-1.9983	down	0	0.0102292
gnl|UG|Ssc#S23759611	1116879 MARC 4PIG Sus scrofa cDNA 5', mRNA sequence /clone_end=5' /gb=DN117230 /gi=59811490 /ug=Ssc.26779 /len=881	68	16.06	18	4.03	-1.99462	down	0.007206	0.0171434
gi|194036698|ref|XM_001928463.1|	PREDICTED: Sus scrofa similar to thymus high mobility group box protein TOX (LOC100155888), mRNA	98	23.15	26	5.82	-1.99192	down	0.001417	0.0147639
gnl|UG|Ssc#S35327311	SusFleck_BF_0085_0088_5_pCNS_M22 SusFleck Backfat Sus scrofa cDNA clone 0085_0088_M22 5', mRNA sequence /clone=0085_0088_M22 /clone_end=5' /gb=DT325703 /gi=116342339 /ug=Ssc.5576 /len=841	79	18.66	21	4.7	-1.98922	down	0.004165	0.0159261
gi|115553726|dbj|AK239913.1|	Sus scrofa mRNA, clone:UTR010010F04, expressed in uterus	248	58.57	66	14.78	-1.98652	down	0	0.00947142
gi|194038719|ref|XM_001926310.1|	PREDICTED: Sus scrofa similar to ADP-dependent glucokinase (LOC100152109), mRNA	154	36.37	41	9.18	-1.98618	down	3.7e-05	0.0123719
gnl|UG|Ssc#S40389825	rova012_i20.y1 ova Sus scrofa cDNA 5', mRNA sequence /clone_end=5' /gb=EW484432 /gi=182790844 /ug=Ssc.63059 /len=556	120	28.34	32	7.17	-1.98279	down	0.000295	0.0137023
gi|115552494|dbj|AK236499.1|	Sus scrofa mRNA, clone:OVRM10198B09, expressed in ovary	101	23.85	27	6.05	-1.97898	down	0.000861	0.0145659
gnl|UG|Ssc#S18378555	923057 MARC 4PIG Sus scrofa cDNA 5', mRNA sequence /clone_end=5' /gb=CK458664 /gi=40829945 /ug=Ssc.54410 /len=860	123	29.05	33	7.39	-1.97489	down	0.000177	0.0135508
gi|115553811|dbj|AK236816.1|	Sus scrofa mRNA, clone:PBL010011F05, expressed in periphral blood mononuclear cell	149	35.19	40	8.96	-1.97359	down	6.2e-05	0.0125053
gi|194038031|ref|XM_001928655.1|	PREDICTED: Sus scrofa similar to CD83 molecule (LOC100153365), mRNA	78	18.42	21	4.7	-1.97054	down	0.006516	0.0162013
gi|52351069|gb|AY609474.1|	Sus scrofa clone Clu_128105.scr.msk.p1.Contig1, mRNA sequence	141	33.3	38	8.51	-1.96829	down	0.000148	0.0127611
gi|115552967|dbj|AK239553.1|	Sus scrofa mRNA, clone:THY010112C05, expressed in thymus	74	17.48	20	4.48	-1.96413	down	0.004219	0.0168077
gnl|UG|Ssc#S19548981	995493 MARC 4PIG Sus scrofa cDNA 5', mRNA sequence /clone_end=5' /gb=CN165093 /gi=46179523 /ug=Ssc.1716 /len=912	2650	625.89	717	160.58	-1.96262	down	0	0.0027047
gi|115546451|dbj|AK230970.1|	Sus scrofa mRNA, clone:AMP010070F08, expressed in alveolar macrophage	214	50.54	58	12.99	-1.96002	down	0	0.0102292
gi|52352037|gb|AY610453.1|	Sus scrofa clone rmed14c_j24.y1.abd, mRNA sequence	81	19.13	22	4.93	-1.95618	down	0.004165	0.0159261
gnl|UG|Ssc#S40437415	rret35_i1.y1 ret Sus scrofa cDNA 5', mRNA sequence /clone_end=5' /gb=EW532021 /gi=183094255 /ug=Ssc.62240 /len=678	206	48.65	56	12.54	-1.9559	down	4e-06	0.0104028
gnl|UG|Ssc#S40106146	rfhi4011b_o21.y1 fhi Sus scrofa cDNA 5', mRNA sequence /clone_end=5' /gb=EW201053 /gi=182481395 /ug=Ssc.67410 /len=470	362	85.5	99	22.17	-1.94732	down	0	0.00775128
gnl|UG|Ssc#S18555055	BX923706 Sus Scrofa library (scan) Sus scrofa cDNA clone scan0012.o.13 5prim, mRNA sequence /clone=scan0012.o.13 /clone_end=5' /gb=BX923706 /gi=90229305 /ug=Ssc.55283 /len=855	223	52.67	61	13.66	-1.94702	down	3e-06	0.00998374
gi|194035708|ref|XM_001927062.1|	PREDICTED: Sus scrofa similar to polypyrimidine tract binding protein 2 (LOC100153327), mRNA	201	47.47	55	12.32	-1.94601	down	5e-06	0.0106799
gnl|UG|Ssc#S17525951	BX675092 Sus Scrofa library (scac) Sus scrofa cDNA clone scac0039.n.05 5prim, mRNA sequence /clone=scac0039.n.05 /clone_end=5' /gb=BX675092 /gi=90233371 /ug=Ssc.42390 /len=773	190	44.88	52	11.65	-1.94574	down	7e-06	0.010877
gnl|UG|Ssc#S35326006	SusFleck_BFN_0001_0004_5_pCNS_G04 SusFleck Backfat Normalized Sus scrofa cDNA clone 0001_0004_G04 5', mRNA sequence /clone=0001_0004_G04 /clone_end=5' /gb=DT324398 /gi=116337856 /ug=Ssc.11623 /len=847	113	26.69	31	6.94	-1.94329	down	0.000482	0.0138602
gnl|UG|Ssc#S18359209	915147 MARC 4PIG Sus scrofa cDNA 5', mRNA sequence /clone_end=5' /gb=CK454650 /gi=40801864 /ug=Ssc.18345 /len=852	175	41.33	48	10.75	-1.94285	down	2.6e-05	0.0114194
gi|47522779|ref|NM_213977.1|	Sus scrofa selenoprotein W, 1 (SEPW1), mRNA	339	80.07	93	20.83	-1.9426	down	0	0.00803159
gnl|UG|Ssc#S18357398	908505 MARC 4PIG Sus scrofa cDNA 5', mRNA sequence /clone_end=5' /gb=CK452839 /gi=40800053 /ug=Ssc.17474 /len=892	102	24.09	28	6.27	-1.9419	down	0.000861	0.0145659
gnl|UG|Ssc#S22282766	CJ025496 full-length enriched swine cDNA library, adult trachea Sus scrofa cDNA clone TCH01D030041 5', mRNA sequence /clone=TCH01D030041 /clone_end=5' /gb=CJ025496 /gi=54534311 /ug=Ssc.55170 /len=840	91	21.49	25	5.6	-1.94017	down	0.003705	0.0151912
gnl|UG|Ssc#S40483502	rspc002_d14.y1 spc Sus scrofa cDNA 5', mRNA sequence /clone_end=5' /gb=EW578108 /gi=183120940 /ug=Ssc.64713 /len=678	127	30	35	7.84	-1.93604	down	0.000295	0.0132652
gi|194037874|ref|XM_001925758.1|	PREDICTED: Sus scrofa similar to leprecan-like 2 (LOC100156539), mRNA	69	16.3	19	4.26	-1.93595	down	0.007206	0.0171434
gnl|UG|Ssc#S6076838	UNL-P-FN-ab-h-05-0-UNL.s1 UNL-P-FN Sus scrofa cDNA clone UNL-P-FN-ab-h-05-0-UNL 3', mRNA sequence /clone=UNL-P-FN-ab-h-05-0-UNL /clone_end=3' /gb=BI181114 /gi=14655523 /ug=Ssc.16706 /len=857	156	36.84	43	9.63	-1.93567	down	6.3e-05	0.0120954
gnl|UG|Ssc#S23690513	1096447 MARC 4PIG Sus scrofa cDNA 5', mRNA sequence /clone_end=5' /gb=DN101612 /gi=59774388 /ug=Ssc.25520 /len=700	76	17.95	21	4.7	-1.93325	down	0.006516	0.0162013
gi|194036956|ref|XM_001924342.1|	PREDICTED: Sus scrofa similar to ubiquitin protein ligase E3 component n-recognin 5 (LOC100157625), mRNA	278	65.66	77	17.25	-1.92842	down	0	0.00891231
gi|194037944|ref|XM_001924408.1|	PREDICTED: Sus scrofa similar to Valacyclovir hydrolase precursor (VACVase) (Biphenyl hydrolase-like protein) (Biphenyl hydrolase-related protein) (Bph-rp) (Breast epithelial mucin-associated antigen) (MCNAA) (LOC100154272), mRNA	137	32.36	38	8.51	-1.92698	down	0.000241	0.012883
gnl|UG|Ssc#S18553224	BX921875 Sus Scrofa library (scan) Sus scrofa cDNA clone scan0019.o.22 5prim, mRNA sequence /clone=scan0019.o.22 /clone_end=5' /gb=BX921875 /gi=90232683 /ug=Ssc.47702 /len=870	72	17.01	20	4.48	-1.92481	down	0.004219	0.0168077
gnl|UG|Ssc#S40014860	reje06b_a1.y1 eje Sus scrofa cDNA 5', mRNA sequence /clone_end=5' /gb=EW109769 /gi=182543248 /ug=Ssc.40722 /len=330	140	33.07	39	8.73	-1.92147	down	0.000148	0.0127611
gnl|UG|Ssc#S20945959	AJ657682 KN277 Sus scrofa cDNA clone C0005195_H10, mRNA sequence /clone=C0005195_H10 /gb=AJ657682 /gi=49341751 /ug=Ssc.50836 /len=685	75	17.71	21	4.7	-1.91383	down	0.006516	0.0162013
gi|115552246|dbj|AK230555.1|	Sus scrofa mRNA, clone:AMP010009D12, expressed in alveolar macrophage	150	35.43	42	9.41	-1.9127	down	6.2e-05	0.0125053
gnl|UG|Ssc#S17526265	BX675465 Sus Scrofa library (scac) Sus scrofa cDNA clone scac0028.e.21 3prim, mRNA sequence /clone=scac0028.e.21 /clone_end=3' /gb=BX675465 /gi=90234329 /ug=Ssc.53895 /len=837	189	44.64	53	11.87	-1.91102	down	7e-06	0.010877
gi|115550346|dbj|AK238611.1|	Sus scrofa mRNA, clone:THY010006E04, expressed in thymus	107	25.27	30	6.72	-1.91089	down	0.001292	0.0141971
gnl|UG|Ssc#S17511034	BX666496 Sus Scrofa library (scag) Sus scrofa cDNA clone scag0003.h.04 3prim, mRNA sequence /clone=scag0003.h.04 /clone_end=3' /gb=BX666496 /gi=90237342 /ug=Ssc.4115 /len=877	107	25.27	30	6.72	-1.91089	down	0.001292	0.0141971
gnl|UG|Ssc#S23769376	1140960 MARC 4PIG Sus scrofa cDNA 3', mRNA sequence /clone_end=3' /gb=DN126995 /gi=59821274 /ug=Ssc.5472 /len=817	71	16.77	20	4.48	-1.90431	down	0.004219	0.0168077
gi|115546736|dbj|AK237582.1|	Sus scrofa mRNA, clone:SPL010064G07, expressed in spleen	149	35.19	42	9.41	-1.9029	down	6.2e-05	0.0125053
gnl|UG|Ssc#S17519017	BX673587 Sus Scrofa library (scac) Sus scrofa cDNA clone scac0037.f.22 5prim, mRNA sequence /clone=scac0037.f.22 /clone_end=5' /gb=BX673587 /gi=90244633 /ug=Ssc.53794 /len=842	688	162.5	195	43.67	-1.89573	down	0	0.00549023
gi|115553370|dbj|AK236573.1|	Sus scrofa mRNA, clone:OVRM10205B10, expressed in ovary	243	57.39	69	15.45	-1.89319	down	0	0.00960999
gnl|UG|Ssc#S26399010	BW973016 full-length enriched swine cDNA library, adult periphral blood mononuclear cell Sus scrofa cDNA clone PBL010077E10 5', mRNA sequence /clone=PBL010077E10 /clone_end=5' /gb=BW973016 /gi=71957676 /ug=Ssc.34978 /len=862	144	34.01	41	9.18	-1.88939	down	0.000112	0.0126351
gi|194043281|ref|XM_001927737.1|	PREDICTED: Sus scrofa similar to Phosphatidylserine decarboxylase proenzyme (LOC100153506), mRNA	91	21.49	26	5.82	-1.88457	down	0.003705	0.0151912
gnl|UG|Ssc#S40277991	rmcp21c_a12.y1 mcp Sus scrofa cDNA 5', mRNA sequence /clone_end=5' /gb=EW372898 /gi=182828772 /ug=Ssc.60098 /len=671	126	29.76	36	8.06	-1.88452	down	0.000295	0.0132652
gnl|UG|Ssc#S17510145	BX665171 Sus Scrofa library (scag) Sus scrofa cDNA clone scag0010.c.10 5prim, mRNA sequence /clone=scag0010.c.10 /clone_end=5' /gb=BX665171 /gi=90226999 /ug=Ssc.21221 /len=892	70	16.53	20	4.48	-1.88352	down	0.004219	0.0168077
gnl|UG|Ssc#S18354111	893132 MARC 4PIG Sus scrofa cDNA 5', mRNA sequence /clone_end=5' /gb=CK449552 /gi=40796766 /ug=Ssc.62286 /len=686	101	23.85	29	6.49	-1.8777	down	0.000861	0.0145659
gnl|UG|Ssc#S34518426	DB788570 full-length enriched swine cDNA library, adult adrenal gland Sus scrofa cDNA clone ADR010079H04 5', mRNA sequence /clone=ADR010079H04 /clone_end=5' /gb=DB788570 /gi=112782134 /ug=Ssc.5042 /len=867	87	20.55	25	5.6	-1.87564	down	0.003705	0.0151912
gi|115550155|dbj|AK235634.1|	Sus scrofa mRNA, clone:OVRM10099G12, expressed in ovary	445	105.1	128	28.67	-1.87415	down	0	0.00691372
gi|115548982|dbj|AK238171.1|	Sus scrofa mRNA, clone:TCH010055G04, expressed in trachea	243	57.39	70	15.68	-1.87187	down	1e-06	0.00953998
gnl|UG|Ssc#S17505417	885863 MARC 4PIG Sus scrofa cDNA 3', mRNA sequence /clone_end=3' /gb=CF792873 /gi=37797434 /ug=Ssc.5237 /len=736	66	15.59	19	4.26	-1.8717	down	0.007206	0.0171434
gnl|UG|Ssc#S18357732	908865 MARC 4PIG Sus scrofa cDNA 5', mRNA sequence /clone_end=5' /gb=CK453173 /gi=40800387 /ug=Ssc.8661 /len=826	66	15.59	19	4.26	-1.8717	down	0.007206	0.0171434
gnl|UG|Ssc#S23697971	1106634 MARC 4PIG Sus scrofa cDNA 5', mRNA sequence /clone_end=5' /gb=DN109074 /gi=59785728 /ug=Ssc.54215 /len=839	399	94.24	115	25.76	-1.87121	down	0	0.00733022
gi|194041162|ref|XM_001927505.1|	PREDICTED: Sus scrofa similar to Structural maintenance of chromosomes protein 4 (Chromosome-associated polypeptide C) (hCAP-C) (XCAP-C homolog) (LOC100152361), mRNA	319	75.34	92	20.6	-1.87077	down	0	0.0082507
gi|52351848|gb|AY610266.1|	Sus scrofa clone rche24_e4.y1.abd, mRNA sequence	194	45.82	56	12.54	-1.86944	down	1.3e-05	0.0106799
gnl|UG|Ssc#S34500484	DB812928 full-length enriched swine cDNA library, adult ovary Sus scrofa cDNA 3', mRNA sequence /clone=OVRM10063B03 /clone_end=3' /gb=DB812928 /gi=112773869 /ug=Ssc.45928 /len=816	90	21.26	26	5.82	-1.86905	down	0.003705	0.0151912
gi|115554680|dbj|AK237091.1|	Sus scrofa mRNA, clone:PBL010100E05, expressed in periphral blood mononuclear cell	249	58.81	72	16.13	-1.86632	down	1e-06	0.00940426
gnl|UG|Ssc#S17525865	BX675006 Sus Scrofa library (scac) Sus scrofa cDNA clone scac0039.i.22 5prim, mRNA sequence /clone=scac0039.i.22 /clone_end=5' /gb=BX675006 /gi=90227299 /ug=Ssc.57103 /len=793	235	55.5	68	15.23	-1.86557	down	1e-06	0.00968151
gnl|UG|Ssc#S29989765	PDUts2087D12 Porcine testis cDNA library II Sus scrofa cDNA clone PDUts2087D12 5' similar to homologue to ref|NM_006660.3| Homo sapiens ClpX caseinolytic protease X homolog (E. coli) (CLPX), mRNA, mRNA sequence /clone=PDUts2087D12 /clone_end=5' /gb=CX064239 /gi=84140381 /ug=Ssc.4444 /len=730	100	23.62	29	6.49	-1.86372	down	0.000861	0.0145659
gnl|UG|Ssc#S39955157	rpigcb_13450.y1 cty Sus scrofa cDNA 5', mRNA sequence /clone_end=5' /gb=EW050222 /gi=181213479 /ug=Ssc.62907 /len=547	100	23.62	29	6.49	-1.86372	down	0.000861	0.0145659
gi|115552213|dbj|AK230522.1|	Sus scrofa mRNA, clone:AMP010005H10, expressed in alveolar macrophage	155	36.61	45	10.08	-1.86074	down	6.3e-05	0.0120954
gnl|UG|Ssc#S18379116	923706 MARC 4PIG Sus scrofa cDNA 5', mRNA sequence /clone_end=5' /gb=CK459225 /gi=40830506 /ug=Ssc.846 /len=847	675	159.43	196	43.9	-1.86063	down	0	0.00554731
gi|194042482|ref|XM_001925217.1|	PREDICTED: Sus scrofa similar to TATA-binding protein-associated factor 172 (ATP-dependent helicase BTAF1) (TBP-associated factor 172) (TAF-172) (TAF(II)170) (B-TFIID transcription factor-associated 170 kDa subunit) (LOC100156116), mRNA	203	47.95	59	13.21	-1.8599	down	2e-06	0.0104928
gi|115547361|dbj|AK234734.1|	Sus scrofa mRNA, clone:OVRM10012A09, expressed in ovary	928	219.18	270	60.47	-1.85782	down	0	0.00468672
gnl|UG|Ssc#S17525473	BX674614 Sus Scrofa library (scac) Sus scrofa cDNA clone scac0044.i.03 5prim, mRNA sequence /clone=scac0044.i.03 /clone_end=5' /gb=BX674614 /gi=90226975 /ug=Ssc.46795 /len=844	89	21.02	26	5.82	-1.85267	down	0.003705	0.0151912
gnl|UG|Ssc#S23694531	1101679 MARC 4PIG Sus scrofa cDNA 5', mRNA sequence /clone_end=5' /gb=DN105634 /gi=59780869 /ug=Ssc.61776 /len=721	171	40.39	50	11.2	-1.8505	down	3.7e-05	0.0115376
gi|115547172|dbj|AK231227.1|	Sus scrofa mRNA, clone:ITT010020A09, expressed in intestine	82	19.37	24	5.38	-1.84815	down	0.004165	0.0159261
gi|194042477|ref|XM_001926521.1|	PREDICTED: Sus scrofa protein phosphatase 1, regulatory (inhibitor) subunit 3C (PPP1R3C), mRNA	184	43.46	54	12.09	-1.84587	down	1.5e-05	0.0110849
gi|115551063|dbj|AK238924.1|	Sus scrofa mRNA, clone:THY010047G06, expressed in thymus	109	25.74	32	7.17	-1.84397	down	0.000802	0.014025
gi|115549499|dbj|AK235521.1|	Sus scrofa mRNA, clone:OVRM10089G04, expressed in ovary	126	29.76	37	8.29	-1.84393	down	0.000295	0.0132652
gnl|UG|Ssc#S19541992	946852 MARC 4PIG Sus scrofa cDNA 5', mRNA sequence /clone_end=5' /gb=CN158088 /gi=46172518 /ug=Ssc.3678 /len=853	102	24.09	30	6.72	-1.8419	down	0.002072	0.0143772
gnl|UG|Ssc#S29977171	PDUts1119D08 Porcine testis cDNA library I Sus scrofa cDNA clone PDUts1119D08 5' similar to homologue to ref|NM_214253.1| Sus scrofa protamine 1 (PRM1), mRNA, mRNA sequence /clone=PDUts1119D08 /clone_end=5' /gb=CV873829 /gi=84127789 /ug=Ssc.57598 /len=643	68	16.06	20	4.48	-1.8419	down	0.007206	0.0171434
gnl|UG|Ssc#S39814752	rcbl0_003603.y1 cbl Sus scrofa cDNA 5', mRNA sequence /clone_end=5' /gb=EV910030 /gi=178586150 /ug=Ssc.71153 /len=565	265	62.59	78	17.47	-1.84105	down	1e-06	0.00908795
gi|47523931|ref|NM_214440.1|	Sus scrofa hyaluronoglucosaminidase 2 (HYAL2), mRNA	129	30.47	38	8.51	-1.84016	down	0.000668	0.0131304
gi|194037379|ref|XM_001925252.1|	PREDICTED: Sus scrofa similar to integrin, alpha 5 (fibronectin receptor, alpha polypeptide) (LOC100155091), mRNA	533	125.89	157	35.16	-1.84016	down	0	0.00627263
gi|115545780|dbj|AK234213.1|	Sus scrofa mRNA, clone:OVR010028A04, expressed in ovary	78	18.42	23	5.15	-1.83863	down	0.006516	0.0162013
gi|52352707|gb|AY609627.1|	Sus scrofa clone Clu_21888.scr.msk.p1.Contig1, mRNA sequence	78	18.42	23	5.15	-1.83863	down	0.006516	0.0162013
gnl|UG|Ssc#S18548755	BX917406 Sus Scrofa library (scan) Sus scrofa cDNA clone scan0038.n.02 5prim, mRNA sequence /clone=scan0038.n.02 /clone_end=5' /gb=BX917406 /gi=90240072 /ug=Ssc.7060 /len=901	159	37.55	47	10.53	-1.83431	down	8.4e-05	0.0118072
gnl|UG|Ssc#S18353913	892920 MARC 4PIG Sus scrofa cDNA 5', mRNA sequence /clone_end=5' /gb=CK449358 /gi=40796572 /ug=Ssc.4018 /len=775	125	29.52	37	8.29	-1.83225	down	0.000295	0.0132652
gnl|UG|Ssc#S29978506	PDUts1135H10 Porcine testis cDNA library I Sus scrofa cDNA clone PDUts1135H10 5' similar to homologue to ref|NM_174452.2| Bos taurus Rho-associated, coiled-coil containing protein kinase 1 (ROCK1), mRNA, mRNA sequence /clone=PDUts1135H10 /clone_end=5' /gb=CV875164 /gi=84129124 /ug=Ssc.34188 /len=683	108	25.51	32	7.17	-1.83102	down	0.000802	0.014025
gnl|UG|Ssc#S18384142	935217 MARC 4PIG Sus scrofa cDNA 5', mRNA sequence /clone_end=5' /gb=CK464251 /gi=40835532 /ug=Ssc.27296 /len=779	91	21.49	27	6.05	-1.82866	down	0.003705	0.0151912
gnl|UG|Ssc#S23772206	1144008 MARC 4PIG Sus scrofa cDNA 3', mRNA sequence /clone_end=3' /gb=DN129825 /gi=59824106 /ug=Ssc.37814 /len=716	239	56.45	71	15.9	-1.82795	down	0	0.00960999
gnl|UG|Ssc#S31122252	1545119 MARC 3PIG Sus scrofa cDNA 5', mRNA sequence /clone_end=5' /gb=DY426090 /gi=87227393 /ug=Ssc.56908 /len=673	195	46.06	58	12.99	-1.82611	down	1.3e-05	0.0106799
gnl|UG|Ssc#S23690458	1096388 MARC 4PIG Sus scrofa cDNA 5', mRNA sequence /clone_end=5' /gb=DN101557 /gi=59774333 /ug=Ssc.44316 /len=862	87	20.55	26	5.82	-1.82005	down	0.003705	0.0151912
gnl|UG|Ssc#S18550086	BX918737 Sus Scrofa library (scan) Sus scrofa cDNA clone scan0035.c.18 5prim, mRNA sequence /clone=scan0035.c.18 /clone_end=5' /gb=BX918737 /gi=90230174 /ug=Ssc.1029 /len=868	164	38.73	49	10.97	-1.81989	down	5.8e-05	0.0116593
gi|115548526|dbj|AK235143.1|	Sus scrofa mRNA, clone:OVRM10053B03, expressed in ovary	578	136.52	173	38.75	-1.81684	down	0	0.00598331
gnl|UG|Ssc#S17514753	BX669322 Sus Scrofa library (scac) Sus scrofa cDNA clone scac0029.e.21 5prim, mRNA sequence /clone=scac0029.e.21 /clone_end=5' /gb=BX669322 /gi=117784205 /ug=Ssc.54830 /len=859	247	58.34	74	16.57	-1.81591	down	2e-06	0.00940426
gi|194036374|ref|XM_001929178.1|	PREDICTED: Sus scrofa similar to WD repeat-containing protein 3 (LOC100154556), mRNA	190	44.88	57	12.77	-1.81331	down	1.1e-05	0.0107771
gi|115547946|dbj|AK234923.1|	Sus scrofa mRNA, clone:OVRM10032B11, expressed in ovary	140	33.07	42	9.41	-1.81326	down	0.000148	0.0127611
gnl|UG|Ssc#S19540314	943808 MARC 4PIG Sus scrofa cDNA 5', mRNA sequence /clone_end=5' /gb=CN156410 /gi=46170840 /ug=Ssc.56154 /len=914	123	29.05	37	8.29	-1.80909	down	0.000454	0.0134052
gi|194042725|ref|XM_001925659.1|	PREDICTED: Sus scrofa similar to MGC165949 protein (LOC100158143), mRNA	119	28.11	36	8.06	-1.80223	down	0.000765	0.0135508
gnl|UG|Ssc#S18379693	930058 MARC 4PIG Sus scrofa cDNA 3', mRNA sequence /clone_end=3' /gb=CK459834 /gi=40831115 /ug=Ssc.54665 /len=748	271	64.01	82	18.37	-1.80095	down	1e-06	0.00896977
gi|115547122|dbj|AK231177.1|	Sus scrofa mRNA, clone:ITT010008H11, expressed in intestine	89	21.02	27	6.05	-1.79676	down	0.003705	0.0151912
gnl|UG|Ssc#S23695397	1103884 MARC 4PIG Sus scrofa cDNA 5', mRNA sequence /clone_end=5' /gb=DN106500 /gi=59781763 /ug=Ssc.32826 /len=877	138	32.59	42	9.41	-1.79216	down	0.000148	0.0127611
gnl|UG|Ssc#S35323677	SusFleck_BFN_0009_0012_5_pCNS_M07 SusFleck Backfat Normalized Sus scrofa cDNA clone 0009_0012_M07 5', mRNA sequence /clone=0009_0012_M07 /clone_end=5' /gb=DT322069 /gi=116340826 /ug=Ssc.59368 /len=759	82	19.37	25	5.6	-1.79033	down	0.009346	0.015667
gnl|UG|Ssc#S19546570	952122 MARC 4PIG Sus scrofa cDNA 3', mRNA sequence /clone_end=3' /gb=CN162710 /gi=46177140 /ug=Ssc.47760 /len=869	105	24.8	32	7.17	-1.7903	down	0.001292	0.0141971
gnl|UG|Ssc#S19542749	947666 MARC 4PIG Sus scrofa cDNA 5', mRNA sequence /clone_end=5' /gb=CN158845 /gi=46173275 /ug=Ssc.13805 /len=859	423	99.91	129	28.89	-1.79006	down	0	0.0070545
gnl|UG|Ssc#S35332920	SusFleck_BF_0049_0052_5_pCNS_E05 SusFleck Backfat Sus scrofa cDNA clone 0049_0052_E05 5', mRNA sequence /clone=0049_0052_E05 /clone_end=5' /gb=DT331317 /gi=116349336 /ug=Ssc.47090 /len=864	95	22.44	29	6.49	-1.78978	down	0.002365	0.014972
gi|194034776|ref|XM_001928952.1|	PREDICTED: Sus scrofa similar to semaphorin 6D (LOC100157504), mRNA	131	30.94	40	8.96	-1.7879	down	0.000397	0.0130005
gi|115554129|dbj|AK233339.1|	Sus scrofa mRNA, clone:LVRM10124H07, expressed in liver	265	62.59	81	18.14	-1.78676	down	0	0.0090283
gnl|UG|Ssc#S19537215	940493 MARC 4PIG Sus scrofa cDNA 3', mRNA sequence /clone_end=3' /gb=CN153383 /gi=46167813 /ug=Ssc.62598 /len=809	85	20.08	26	5.82	-1.78667	down	0.005857	0.0154224
gi|115546260|dbj|AK240498.1|	Sus scrofa mRNA, clone:UTR010084A05, expressed in uterus	212	50.07	65	14.56	-1.78194	down	1e-05	0.0101454
gi|91176934|gb|DQ450676.1|	Sus scrofa activin receptor IIA (Acvr2) mRNA, 3' UTR	75	17.71	23	5.15	-1.78192	down	0.006516	0.0162013
gi|194041609|ref|XM_001928028.1|	PREDICTED: Sus scrofa similar to BUB3 budding uninhibited by benzimidazoles 3, transcript variant 1 (LOC100156053), mRNA	578	136.52	178	39.87	-1.77574	down	0	0.00596536
gi|47522617|ref|NM_213934.1|	Sus scrofa vinculin (VCL), mRNA	276	65.19	85	19.04	-1.77562	down	0	0.00885591
gi|157427710|ref|NM_001105292.1|	Sus scrofa TANK-binding kinase 1 (TBK1), mRNA	78	18.42	24	5.38	-1.77559	down	0.006516	0.0162013
gnl|UG|Ssc#S18283093	BP438990 full-length enriched swine cDNA library, adult lung Sus scrofa cDNA clone LNG010044G01 5', mRNA sequence /clone=LNG010044G01 /clone_end=5' /gb=BP438990 /gi=40429057 /ug=Ssc.19253 /len=904	172	40.62	53	11.87	-1.77487	down	3.7e-05	0.0113047
gnl|UG|Ssc#S18267480	BP163971 full-length enriched swine cDNA library, adult thymus Sus scrofa cDNA clone THY010096D09 5', mRNA sequence /clone=THY010096D09 /clone_end=5' /gb=BP163971 /gi=40413444 /ug=Ssc.48388 /len=744	94	22.2	29	6.49	-1.77427	down	0.002365	0.014972
gnl|UG|Ssc#S26716503	AJ952587 KN404_1 Sus scrofa cDNA clone C0007737b21 3', mRNA sequence /clone=C0007737b21 /clone_end=3' /gb=AJ952587 /gi=74369403 /ug=Ssc.36702 /len=700	120	28.34	37	8.29	-1.7734	down	0.000765	0.0135508
gi|115545827|dbj|AK234260.1|	Sus scrofa mRNA, clone:OVR010034E07, expressed in ovary	285	67.31	88	19.71	-1.77189	down	0	0.00869269
gi|146741279|dbj|AB271920.1|	Sus scrofa ADAMTS20 mRNA for ADAM metallopeptidase with thrombospondin type 1 motif 20, partial cds	87	20.55	27	6.05	-1.76413	down	0.003705	0.0151912
gi|150246527|ref|NM_001044575.2|	Sus scrofa isocitrate dehydrogenase 3 (NAD+) beta (IDH3B), nuclear gene encoding mitochondrial protein, mRNA	180	42.51	56	12.54	-1.76126	down	4e-05	0.0109795
gnl|UG|Ssc#S40100108	rpfco0127_p3.y1 fco Sus scrofa cDNA 5', mRNA sequence /clone_end=5' /gb=EW195015 /gi=182552251 /ug=Ssc.8451 /len=659	170	40.15	53	11.87	-1.75808	down	7.1e-05	0.0114194
gi|194041270|ref|XM_001926989.1|	PREDICTED: Sus scrofa similar to protein tyrosine phosphatase, receptor type, G (LOC100153595), mRNA	125	29.52	39	8.73	-1.75764	down	0.000668	0.0131304
gnl|UG|Ssc#S38481918	EST-AO225C02 Alveolar macrophage from PRRSV-infected pig Sus scrofa cDNA clone AO225C02, mRNA sequence /clone=AO225C02 /gb=ES447070 /gi=146288660 /ug=Ssc.42948 /len=805	176	41.57	55	12.32	-1.75454	down	4.3e-05	0.0111932
gi|115552080|dbj|AK239273.1|	Sus scrofa mRNA, clone:THY010088A07, expressed in thymus	342	80.78	107	23.96	-1.75337	down	0	0.00786791
gnl|UG|Ssc#S34516266	DB786410 full-length enriched swine cDNA library, adult adrenal gland Sus scrofa cDNA clone ADR010055F03 5', mRNA sequence /clone=ADR010055F03 /clone_end=5' /gb=DB786410 /gi=112768469 /ug=Ssc.58646 /len=882	383	90.46	120	26.88	-1.75075	down	0	0.00742926
gi|115547856|dbj|AK234832.1|	Sus scrofa mRNA, clone:OVRM10021A10, expressed in ovary	820	193.67	257	57.56	-1.75046	down	0	0.00494655
gi|115553226|dbj|AK233024.1|	Sus scrofa mRNA, clone:LVRM10070C08, expressed in liver	536	126.6	168	37.63	-1.75032	down	0	0.00619156
gnl|UG|Ssc#S18549962	BX918613 Sus Scrofa library (scan) Sus scrofa cDNA clone scan0034.o.22 5prim, mRNA sequence /clone=scan0034.o.22 /clone_end=5' /gb=BX918613 /gi=90230722 /ug=Ssc.56556 /len=865	118	27.87	37	8.29	-1.74927	down	0.000765	0.0135508
gi|115552800|dbj|AK239394.1|	Sus scrofa mRNA, clone:THY010100A10, expressed in thymus	105	24.8	33	7.39	-1.74669	down	0.001292	0.0141971
gnl|UG|Ssc#S23701149	1111427 MARC 4PIG Sus scrofa cDNA 5', mRNA sequence /clone_end=5' /gb=DN112252 /gi=59790918 /ug=Ssc.4076 /len=842	105	24.8	33	7.39	-1.74669	down	0.001292	0.0141971
gi|194035479|ref|XM_001924978.1|	PREDICTED: Sus scrofa similar to zinc finger protein 7 (KOX 4, clone HF.16) (LOC100156915), mRNA	89	21.02	28	6.27	-1.74523	down	0.003705	0.0151912
gnl|UG|Ssc#S17518103	BX672673 Sus Scrofa library (scac) Sus scrofa cDNA clone scac0041.o.04 5prim, mRNA sequence /clone=scac0041.o.04 /clone_end=5' /gb=BX672673 /gi=90235414 /ug=Ssc.62044 /len=800	200	47.24	63	14.11	-1.74329	down	1.2e-05	0.0104928
gi|57528019|ref|NM_001009581.1|	Sus scrofa peripherial benzodiazepine receptor associated protein (PAP7), mRNA	114	26.93	36	8.06	-1.74036	down	0.001081	0.0137023
gnl|UG|Ssc#S23697660	1106295 MARC 4PIG Sus scrofa cDNA 3', mRNA sequence /clone_end=3' /gb=DN108763 /gi=59785112 /ug=Ssc.70908 /len=759	98	23.15	31	6.94	-1.738	down	0.003292	0.0145659
gi|194038454|ref|XM_001928679.1|	PREDICTED: Sus scrofa similar to arginase, type II (LOC100155893), mRNA	82	19.37	26	5.82	-1.73473	down	0.009346	0.015667
gnl|UG|Ssc#S40356278	rnje04c_g3.y1 nje Sus scrofa cDNA 5', mRNA sequence /clone_end=5' /gb=EW450885 /gi=182875335 /ug=Ssc.70849 /len=404	151	35.66	48	10.75	-1.72997	down	0.000227	0.0120954
gi|47523799|ref|NM_214372.1|	Sus scrofa amyloid beta (A4) precursor protein (APP), mRNA	2262	534.25	720	161.25	-1.72822	down	0	0.00288895
gi|160420270|ref|NM_001044582.1|	Sus scrofa zinc finger protein 265 (LOC733651), mRNA	1093	258.15	348	77.94	-1.72777	down	0	0.00424688
gnl|UG|Ssc#S26726837	AJ962921 KN404_2 Sus scrofa cDNA clone C0007759h08 5', mRNA sequence /clone=C0007759h08 /clone_end=5' /gb=AJ962921 /gi=74379737 /ug=Ssc.9299 /len=883	125	29.52	40	8.96	-1.72012	down	0.000668	0.0131304
gi|194038245|ref|XM_001928187.1|	PREDICTED: Sus scrofa similar to calmodulin (LOC100154056), mRNA	866	204.54	278	62.26	-1.71601	down	0	0.00479723
gi|194042016|ref|XM_001926579.1|	PREDICTED: Sus scrofa similar to Structural maintenance of chromosomes protein 3 (Chondroitin sulfate proteoglycan 6) (Chromosome-associated polypeptide) (hCAP) (Bamacan) (Basement membrane-associated chondroitin proteoglycan) (LOC100151864), mRNA	1102	260.28	354	79.28	-1.71504	down	0	0.00422691
gi|115546460|dbj|AK230979.1|	Sus scrofa mRNA, clone:AMP010074E01, expressed in alveolar macrophage	140	33.07	45	10.08	-1.71403	down	0.000387	0.0126351
gnl|UG|Ssc#S6666043	MPL384_12_O05 MPL Sus scrofa cDNA clone pSPORT1 5', mRNA sequence /clone=pSPORT1 /clone_end=5' /gb=CA779544 /gi=26017505 /ug=Ssc.37965 /len=378	87	20.55	28	6.27	-1.7126	down	0.003705	0.0151912
gnl|UG|Ssc#S23689765	1000255 MARC 4PIG Sus scrofa cDNA 5', mRNA sequence /clone_end=5' /gb=DN100864 /gi=59773324 /ug=Ssc.57055 /len=760	251	59.28	81	18.14	-1.70837	down	2e-06	0.00927397
gnl|UG|Ssc#S40048913	rese18c_l11.y1 ese Sus scrofa cDNA 5', mRNA sequence /clone_end=5' /gb=EW143820 /gi=182477689 /ug=Ssc.63372 /len=617	322	76.05	104	23.29	-1.70724	down	1e-06	0.0081172
gnl|UG|Ssc#S6056024	MI-P-E6-acg-c-12-1-UM.s1 MI-P-E6 Sus scrofa cDNA clone MI-P-E6-acg-c-12-1-UM 3', mRNA sequence /clone=MI-P-E6-acg-c-12-1-UM /clone_end=3' /gb=BF712024 /gi=12011499 /ug=Ssc.1138 /len=552	133	31.41	43	9.63	-1.70562	down	0.00091	0.012883
gi|115548727|dbj|AK231793.1|	Sus scrofa mRNA, clone:LNG010024D09, expressed in lung	142	33.54	46	10.3	-1.70324	down	0.000246	0.0125053
gnl|UG|Ssc#S19539691	943115 MARC 4PIG Sus scrofa cDNA 5', mRNA sequence /clone_end=5' /gb=CN155787 /gi=46170217 /ug=Ssc.1051 /len=862	145	34.25	47	10.53	-1.7016	down	0.000513	0.0123719
gnl|UG|Ssc#S18359803	915814 MARC 4PIG Sus scrofa cDNA 5', mRNA sequence /clone_end=5' /gb=CK455244 /gi=40802458 /ug=Ssc.24054 /len=760	185	43.69	60	13.44	-1.70077	down	2.7e-05	0.010877
gnl|UG|Ssc#S18380006	930366 MARC 4PIG Sus scrofa cDNA 5', mRNA sequence /clone_end=5' /gb=CK460115 /gi=40831396 /ug=Ssc.55787 /len=683	452	106.76	147	32.92	-1.69733	down	0	0.00675503
gi|194034170|ref|XM_001924292.1|	PREDICTED: Sus scrofa similar to KN motif and ankyrin repeat domains 1 (LOC100154326), mRNA	83	19.6	27	6.05	-1.69585	down	0.005857	0.0154224
gi|115551480|dbj|AK236158.1|	Sus scrofa mRNA, clone:OVRM10158F05, expressed in ovary	89	21.02	29	6.49	-1.69547	down	0.003705	0.0151912
gi|52352072|gb|AY610488.1|	Sus scrofa clone rsto220_i4.y1.abd, mRNA sequence	175	41.33	57	12.77	-1.69443	down	0.000102	0.0111932
gnl|UG|Ssc#S18357580	908700 MARC 4PIG Sus scrofa cDNA 5', mRNA sequence /clone_end=5' /gb=CK453021 /gi=40800235 /ug=Ssc.1150 /len=855	187	44.17	61	13.66	-1.69311	down	5.9e-05	0.0107771
gi|194036295|ref|XM_001926489.1|	PREDICTED: Sus scrofa similar to Splicing factor 3b, subunit 4 (LOC100157814), mRNA	232	54.8	76	17.02	-1.68694	down	6e-06	0.00960999
gnl|UG|Ssc#S22289618	CJ032354 full-length enriched swine cDNA library, adult testis Sus scrofa cDNA clone TES01A110036 5', mRNA sequence /clone=TES01A110036 /clone_end=5' /gb=CJ032354 /gi=54556249 /ug=Ssc.18586 /len=923	122	28.81	40	8.96	-1.685	down	0.001054	0.0132652
gnl|UG|Ssc#S38481028	EST-AO213H09 Alveolar macrophage from PRRSV-infected pig Sus scrofa cDNA clone AO213H09, mRNA sequence /clone=AO213H09 /gb=ES446180 /gi=146287770 /ug=Ssc.70421 /len=786	195	46.06	64	14.33	-1.68448	down	2.9e-05	0.0105852
gnl|UG|Ssc#S39959416	rpigcb_15934.y1 cty Sus scrofa cDNA 5', mRNA sequence /clone_end=5' /gb=EW054481 /gi=181315252 /ug=Ssc.63737 /len=621	137	32.36	45	10.08	-1.68272	down	0.000587	0.0127611
gi|115550230|dbj|AK235709.1|	Sus scrofa mRNA, clone:OVRM10106G04, expressed in ovary	295	69.67	97	21.72	-1.68151	down	0	0.00843896
gi|113205675|ref|NM_001044558.1|	Sus scrofa transmembrane protein 59 (LOC733610), mRNA	143	33.77	47	10.53	-1.68124	down	0.000513	0.0123719
gnl|UG|Ssc#S18272798	BP169289 full-length enriched swine cDNA library, adult thymus Sus scrofa cDNA clone THY010009H12 5', mRNA sequence /clone=THY010009H12 /clone_end=5' /gb=BP169289 /gi=40418762 /ug=Ssc.57162 /len=738	82	19.37	27	6.05	-1.67882	down	0.009346	0.015667
gi|115550656|dbj|AK232486.1|	Sus scrofa mRNA, clone:LVR010053B07, expressed in liver	91	21.49	30	6.72	-1.67713	down	0.00809	0.014972
gi|194034443|ref|XM_001928249.1|	PREDICTED: Sus scrofa similar to Trx-like protein (LOC100152543), mRNA	148	34.96	49	10.97	-1.67214	down	0.000336	0.0122352
gnl|UG|Ssc#S26717691	AJ953775 KN404_1 Sus scrofa cDNA clone C0007744a23 5', mRNA sequence /clone=C0007744a23 /clone_end=5' /gb=AJ953775 /gi=74370591 /ug=Ssc.12365 /len=758	148	34.96	49	10.97	-1.67214	down	0.000336	0.0122352
gi|115553571|dbj|AK239758.1|	Sus scrofa mRNA, clone:THY010202F07, expressed in thymus	365	86.21	121	27.1	-1.66956	down	1e-06	0.00756753
gi|73853893|ref|NM_001032358.1|	Sus scrofa phosphatidylinositol glycan anchor biosynthesis, class K (PIGK), mRNA	211	49.84	70	15.68	-1.66838	down	2.1e-05	0.0100636
gi|194034847|ref|XM_001925969.1|	PREDICTED: Sus scrofa similar to microtubule-associated protein 1A (predicted) (LOC100157777), mRNA	132	31.18	44	9.85	-1.66243	down	0.00091	0.012883
gi|194034997|ref|XM_001928355.1|	PREDICTED: Sus scrofa similar to RNA-binding protein MEX3C (RING finger and KH domain-containing protein 2) (RING finger protein 194) (LOC100154539), mRNA	147	34.72	49	10.97	-1.6622	down	0.000336	0.0122352
gnl|UG|Ssc#S27601215	EST-AR104A09 Infected Porcine Spleen cDNA library Sus scrofa cDNA clone AR104A09, mRNA sequence /clone=AR104A09 /gb=DV226542 /gi=77594107 /ug=Ssc.55926 /len=695	234	55.27	78	17.47	-1.66162	down	6e-06	0.00960999
gnl|UG|Ssc#S29976380	PDUts1109G12 Porcine testis cDNA library I Sus scrofa cDNA clone PDUts1109G12 5', mRNA sequence /clone=PDUts1109G12 /clone_end=5' /gb=CV873038 /gi=84126998 /ug=Ssc.44408 /len=710	90	21.26	30	6.72	-1.66161	down	0.00809	0.014972
gnl|UG|Ssc#S40007606	reep30c_a7.y1 eep Sus scrofa cDNA 5', mRNA sequence /clone_end=5' /gb=EW102515 /gi=181351087 /ug=Ssc.63331 /len=562	90	21.26	30	6.72	-1.66161	down	0.00809	0.014972
gi|115549359|dbj|AK235381.1|	Sus scrofa mRNA, clone:OVRM10075B05, expressed in ovary	105	24.8	35	7.84	-1.66141	down	0.002887	0.014025
gi|115555475|dbj|AK234088.1|	Sus scrofa mRNA, clone:OVR010006A10, expressed in ovary	105	24.8	35	7.84	-1.66141	down	0.002887	0.014025
gnl|UG|Ssc#S19546269	951745 MARC 4PIG Sus scrofa cDNA 5', mRNA sequence /clone_end=5' /gb=CN162365 /gi=46176795 /ug=Ssc.55262 /len=919	105	24.8	35	7.84	-1.66141	down	0.002887	0.014025
gnl|UG|Ssc#S26719135	AJ955219 KN404_1 Sus scrofa cDNA clone C0007737m08 5', mRNA sequence /clone=C0007737m08 /clone_end=5' /gb=AJ955219 /gi=74372035 /ug=Ssc.45821 /len=801	156	36.84	52	11.65	-1.66094	down	0.000315	0.0118072
gi|148233297|ref|NM_001097485.1|	Sus scrofa heat shock factor binding protein 1 (HSBP1), mRNA	448	105.81	150	33.59	-1.65537	down	0	0.00675503
gi|115553451|dbj|AK236654.1|	Sus scrofa mRNA, clone:OVRM10212C12, expressed in ovary	349	82.43	117	26.2	-1.6536	down	0	0.00775128
gi|115546138|dbj|AK240376.1|	Sus scrofa mRNA, clone:UTR010060F08, expressed in uterus	1146	270.67	385	86.23	-1.65027	down	0	0.00411256
gnl|UG|Ssc#S18553548	BX922199 Sus Scrofa library (scan) Sus scrofa cDNA clone scan0022.o.24 5prim, mRNA sequence /clone=scan0022.o.24 /clone_end=5' /gb=BX922199 /gi=90233222 /ug=Ssc.1844 /len=883	577	136.28	194	43.45	-1.64915	down	0	0.00592994
gnl|UG|Ssc#S19542276	947158 MARC 4PIG Sus scrofa cDNA 5', mRNA sequence /clone_end=5' /gb=CN158372 /gi=46172802 /ug=Ssc.53804 /len=916	86	20.31	29	6.49	-1.6459	down	0.005857	0.0154224
gnl|UG|Ssc#S26728186	AJ964270 KN404_2 Sus scrofa cDNA clone C0007749c17 5', mRNA sequence /clone=C0007749c17 /clone_end=5' /gb=AJ964270 /gi=74381086 /ug=Ssc.20029 /len=712	83	19.6	28	6.27	-1.64432	down	0.005857	0.0154224
gi|47523719|ref|NM_214330.1|	Sus scrofa glucose phosphate isomerase (GPI), mRNA	640	151.16	216	48.38	-1.64359	down	0	0.00560615
gi|115554371|dbj|AK233381.1|	Sus scrofa mRNA, clone:LVRM10136A05, expressed in liver	663	156.59	224	50.17	-1.6421	down	0	0.00549023
gnl|UG|Ssc#S31114178	1533104 MARC 3PIG Sus scrofa cDNA 5', mRNA sequence /clone_end=5' /gb=DY418016 /gi=87219319 /ug=Ssc.54389 /len=702	296	69.91	100	22.4	-1.642	down	0	0.00843896
gnl|UG|Ssc#S31134253	1574334 MARC 3PIG Sus scrofa cDNA 5', mRNA sequence /clone_end=5' /gb=DY438091 /gi=87239394 /ug=Ssc.59730 /len=669	195	46.06	66	14.78	-1.63987	down	5.2e-05	0.0104928
gi|115548932|dbj|AK235335.1|	Sus scrofa mRNA, clone:OVRM10070A06, expressed in ovary	174	41.1	59	13.21	-1.63751	down	0.000102	0.0111932
gi|194043947|ref|XM_001925017.1|	PREDICTED: Sus scrofa similar to homeobox D3 (LOC100157662), mRNA	174	41.1	59	13.21	-1.63751	down	0.000102	0.0111932
gnl|UG|Ssc#S27599980	EST-AR108B05 Porcine Lymph node cDNA library Sus scrofa cDNA clone AR108B05, mRNA sequence /clone=AR108B05 /gb=DV225307 /gi=77591827 /ug=Ssc.29547 /len=765	607	143.36	206	46.14	-1.63555	down	0	0.00576149
gnl|UG|Ssc#S23690339	1096263 MARC 4PIG Sus scrofa cDNA 5', mRNA sequence /clone_end=5' /gb=DN101438 /gi=59774214 /ug=Ssc.55936 /len=868	215	50.78	73	16.35	-1.63497	down	1e-05	0.00998374
gi|194042865|ref|XM_001925507.1|	PREDICTED: Sus scrofa similar to Protein strawberry notch homolog 1 (Monocyte protein 3) (MOP-3) (LOC100158131), mRNA	156	36.84	53	11.87	-1.63395	down	0.000315	0.0118072
gi|194043063|ref|XM_001925272.1|	PREDICTED: Sus scrofa similar to GCN1 general control of amino-acid synthesis 1-like 1 (LOC100156624), partial mRNA	226	53.38	77	17.25	-1.6297	down	1.4e-05	0.00975458
gi|115548316|dbj|AK234973.1|	Sus scrofa mRNA, clone:OVRM10037E03, expressed in ovary	267	63.06	91	20.38	-1.62957	down	1e-06	0.00891231
gnl|UG|Ssc#S18291801	BP143526 full-length enriched swine cDNA library, adult ovary Sus scrofa cDNA clone OVR010020F02 5', mRNA sequence /clone=OVR010020F02 /clone_end=5' /gb=BP143526 /gi=40392997 /ug=Ssc.24383 /len=873	85	20.08	29	6.49	-1.62947	down	0.005857	0.0154224
gnl|UG|Ssc#S17518793	BX673363 Sus Scrofa library (scac) Sus scrofa cDNA clone scac0038.n.10 5prim, mRNA sequence /clone=scac0038.n.10 /clone_end=5' /gb=BX673363 /gi=90241949 /ug=Ssc.54349 /len=781	120	28.34	41	9.18	-1.62627	down	0.001619	0.0134052
gnl|UG|Ssc#S29984324	PDUts2028C12 Porcine testis cDNA library II Sus scrofa cDNA clone PDUts2028C12 5' similar to homologue to emb|BX571764.1| Homo sapiens mRNA; cDNA DKFZp686J01190 (from clone DKFZp686J01190), mRNA sequence /clone=PDUts2028C12 /clone_end=5' /gb=CX058800 /gi=84134942 /ug=Ssc.57042 /len=587	1085	256.26	371	83.09	-1.62486	down	0	0.00422691
gi|194042013|ref|XM_001925277.1|	PREDICTED: Sus scrofa similar to MAX interactor 1 (LOC100154269), mRNA	140	33.07	48	10.75	-1.62119	down	0.000793	0.0125053
gi|47523617|ref|NM_214276.1|	Sus scrofa citrate synthase (CS), nuclear gene encoding mitochondrial protein, mRNA	172	40.62	59	13.21	-1.62056	down	0.000102	0.0111932
gnl|UG|Ssc#S18558242	BX926893 Sus Scrofa library (scan) Sus scrofa cDNA clone scan0010.o.16 5prim, mRNA sequence /clone=scan0010.o.16 /clone_end=5' /gb=BX926893 /gi=90231090 /ug=Ssc.27020 /len=787	99	23.38	34	7.61	-1.61931	down	0.006872	0.0143772
gi|115552242|dbj|AK230551.1|	Sus scrofa mRNA, clone:AMP010009B06, expressed in alveolar macrophage	122	28.81	42	9.41	-1.6143	down	0.001054	0.0132652
gnl|UG|Ssc#S18387501	938929 MARC 4PIG Sus scrofa cDNA 5', mRNA sequence /clone_end=5' /gb=CK467614 /gi=40838891 /ug=Ssc.1398 /len=825	418	98.73	144	32.25	-1.61419	down	0	0.0069972
gi|72535201|ref|NM_001031794.1|	Sus scrofa secreted protein, acidic, cysteine-rich (osteonectin) (SPARC), mRNA	3132	739.73	1080	241.88	-1.61271	down	0	0.00240522
gnl|UG|Ssc#S40172065	risp07_g3.y1 isp Sus scrofa cDNA 5', mRNA sequence /clone_end=5' /gb=EW266972 /gi=182585543 /ug=Ssc.46803 /len=643	84	19.84	29	6.49	-1.61212	down	0.005857	0.0154224
gi|52351696|gb|AY610126.1|	Sus scrofa clone Clu_7671.scr.msk.p1.Contig2, mRNA sequence	81	19.13	28	6.27	-1.6093	down	0.009346	0.015667
gi|194041520|ref|XM_001927592.1|	PREDICTED: Sus scrofa similar to BCL2/adenovirus E1B 19kDa interacting protein 3-like (LOC100152675), mRNA	752	177.61	260	58.23	-1.60888	down	0	0.00512159
gi|115549396|dbj|AK235418.1|	Sus scrofa mRNA, clone:OVRM10079D12, expressed in ovary	133	31.41	46	10.3	-1.60858	down	0.00091	0.012883
gi|115550804|dbj|AK235879.1|	Sus scrofa mRNA, clone:OVRM10122D03, expressed in ovary	107	25.27	37	8.29	-1.60798	down	0.002887	0.014025
gnl|UG|Ssc#S18357309	908408 MARC 4PIG Sus scrofa cDNA 5', mRNA sequence /clone_end=5' /gb=CK452750 /gi=40799964 /ug=Ssc.33460 /len=880	98	23.15	34	7.61	-1.60504	down	0.006872	0.0143772
gnl|UG|Ssc#S23770901	1142595 MARC 4PIG Sus scrofa cDNA 3', mRNA sequence /clone_end=3' /gb=DN128520 /gi=59822799 /ug=Ssc.20258 /len=860	98	23.15	34	7.61	-1.60504	down	0.006872	0.0143772
gi|115548956|dbj|AK235359.1|	Sus scrofa mRNA, clone:OVRM10072C12, expressed in ovary	1109	261.93	385	86.23	-1.60292	down	0	0.00416861
gi|115554725|dbj|AK237136.1|	Sus scrofa mRNA, clone:SPL010003C11, expressed in spleen	193	45.58	67	15.01	-1.60248	down	5.2e-05	0.0104928
gnl|UG|Ssc#S19545503	950907 MARC 4PIG Sus scrofa cDNA 5', mRNA sequence /clone_end=5' /gb=CN161599 /gi=46176029 /ug=Ssc.1618 /len=754	95	22.44	33	7.39	-1.60243	down	0.005297	0.0147639
gnl|UG|Ssc#S23756816	1113804 MARC 4PIG Sus scrofa cDNA 5', mRNA sequence /clone_end=5' /gb=DN114435 /gi=59808369 /ug=Ssc.4977 /len=909	118	27.87	41	9.18	-1.60215	down	0.001619	0.0134052
gnl|UG|Ssc#S18378075	922548 MARC 4PIG Sus scrofa cDNA 5', mRNA sequence /clone_end=5' /gb=CK458188 /gi=40829469 /ug=Ssc.62323 /len=813	92	21.73	32	7.17	-1.59964	down	0.005297	0.0147639
gnl|UG|Ssc#S38482352	EST-AO230D09 Alveolar macrophage from PRRSV-infected pig Sus scrofa cDNA clone AO230D09, mRNA sequence /clone=AO230D09 /gb=ES447504 /gi=146289094 /ug=Ssc.53693 /len=798	89	21.02	31	6.94	-1.59876	down	0.00809	0.014972
gnl|UG|Ssc#S17515701	BX670270 Sus Scrofa library (scac) Sus scrofa cDNA clone scac0035.a.12 5prim, mRNA sequence /clone=scac0035.a.12 /clone_end=5' /gb=BX670270 /gi=90238722 /ug=Ssc.12927 /len=828	132	31.18	46	10.3	-1.59798	down	0.00091	0.012883
gi|52351212|gb|AY609615.1|	Sus scrofa clone Clu_212.scr.msk.p1.Contig2, mRNA sequence	109	25.74	38	8.51	-1.59678	down	0.003902	0.0137023
gi|148225749|ref|NM_001097504.1|	Sus scrofa heat shock 105kDa/110kDa protein 1 (HSPH1), mRNA	189	44.64	66	14.78	-1.59469	down	8.9e-05	0.0105852
gi|194040788|ref|XM_001925300.1|	PREDICTED: Sus scrofa similar to oxidoreductase NAD-binding domain containing 1 (LOC100151869), mRNA	249	58.81	87	19.48	-1.59407	down	2e-06	0.00921075
gi|115548969|dbj|AK235372.1|	Sus scrofa mRNA, clone:OVRM10074D12, expressed in ovary	80	18.89	28	6.27	-1.59109	down	0.009346	0.015667
gnl|UG|Ssc#S18385097	936297 MARC 4PIG Sus scrofa cDNA 3', mRNA sequence /clone_end=3' /gb=CK465210 /gi=40836487 /ug=Ssc.19060 /len=738	80	18.89	28	6.27	-1.59109	down	0.009346	0.015667
gnl|UG|Ssc#S18554123	BX922774 Sus Scrofa library (scan) Sus scrofa cDNA clone scan0017.d.02 5prim, mRNA sequence /clone=scan0017.d.02 /clone_end=5' /gb=BX922774 /gi=90241046 /ug=Ssc.48970 /len=868	80	18.89	28	6.27	-1.59109	down	0.009346	0.015667
gnl|UG|Ssc#S19538787	942244 MARC 4PIG Sus scrofa cDNA 5', mRNA sequence /clone_end=5' /gb=CN154979 /gi=46169409 /ug=Ssc.4398 /len=845	80	18.89	28	6.27	-1.59109	down	0.009346	0.015667
gnl|UG|Ssc#S40154544	rhyp22c_e10.y1 hyp Sus scrofa cDNA 5', mRNA sequence /clone_end=5' /gb=EW249451 /gi=182589157 /ug=Ssc.60632 /len=708	1422	335.86	498	111.53	-1.59043	down	0	0.00364617
gnl|UG|Ssc#S18557247	BX925898 Sus Scrofa library (scan) Sus scrofa cDNA clone scan0019.a.18 5prim, mRNA sequence /clone=scan0019.a.18 /clone_end=5' /gb=BX925898 /gi=90243177 /ug=Ssc.16544 /len=983	411	97.07	144	32.25	-1.58973	down	0	0.0070545
gi|194037369|ref|XM_001925128.1|	PREDICTED: Sus scrofa similar to homeo box C4 (mapped) (LOC100154759), mRNA	314	74.16	110	24.64	-1.58964	down	1e-06	0.0081172
gi|155369765|ref|NM_001101031.1|	Sus scrofa bone morphogenetic protein 4 (BMP4), mRNA	131	30.94	46	10.3	-1.58683	down	0.00091	0.012883
gnl|UG|Ssc#S41446582	A_SP-P5-7-C03.ab1 Full-length enriched cDNA from Korean native pig spleen Sus scrofa cDNA 5', mRNA sequence /clone_end=5' /gb=EX655853 /gi=158266167 /ug=Ssc.69836 /len=478	475	112.19	167	37.4	-1.58483	down	0	0.00653556
gi|115546696|dbj|AK234534.1|	Sus scrofa mRNA, clone:OVR010077B11, expressed in ovary	469	110.77	165	36.95	-1.58392	down	0	0.00655893
gnl|UG|Ssc#S18382745	933677 MARC 4PIG Sus scrofa cDNA 5', mRNA sequence /clone_end=5' /gb=CK462854 /gi=40834135 /ug=Ssc.3590 /len=878	216	51.02	76	17.02	-1.58383	down	3.2e-05	0.00990564
gnl|UG|Ssc#S23696826	1105408 MARC 4PIG Sus scrofa cDNA 5', mRNA sequence /clone_end=5' /gb=DN107929 /gi=59783361 /ug=Ssc.55464 /len=841	321	75.82	113	25.31	-1.58287	down	1e-06	0.00803159
gi|6007613|gb|AF120099.1|AF120099	Sus scrofa chloride-bicarbonate anion exchanger AE2 (AE2) mRNA, partial cds	153	36.14	54	12.09	-1.57978	down	0.00046	0.0119526
gnl|UG|Ssc#S19542017	946880 MARC 4PIG Sus scrofa cDNA 5', mRNA sequence /clone_end=5' /gb=CN158113 /gi=46172543 /ug=Ssc.1710 /len=907	229	54.09	81	18.14	-1.57619	down	1.9e-05	0.00960999
gnl|UG|Ssc#S23758881	1116075 MARC 4PIG Sus scrofa cDNA 5', mRNA sequence /clone_end=5' /gb=DN116500 /gi=59810760 /ug=Ssc.6598 /len=868	274	64.71	97	21.72	-1.57496	down	1e-06	0.00869269
gi|47523607|ref|NM_214267.1|	Sus scrofa NADPH oxidase light chain subunit (GP22-PHOX), mRNA	161	38.03	57	12.77	-1.57438	down	0.000393	0.0115376
gnl|UG|Ssc#S40069929	rfat0122_c24.y1 fat Sus scrofa cDNA 5', mRNA sequence /clone_end=5' /gb=EW164836 /gi=182594946 /ug=Ssc.71983 /len=694	79	18.66	28	6.27	-1.57341	down	0.009346	0.015667
gi|52351303|gb|AY609735.1|	Sus scrofa clone Clu_2829.scr.msk.p1.Contig1, mRNA sequence	313	73.93	111	24.86	-1.57233	down	1e-06	0.0081172
gnl|UG|Ssc#S18386573	937918 MARC 4PIG Sus scrofa cDNA 5', mRNA sequence /clone_end=5' /gb=CK466686 /gi=40837963 /ug=Ssc.7389 /len=868	93	21.97	33	7.39	-1.57189	down	0.005297	0.0147639
gnl|UG|Ssc#S18358279	909452 MARC 4PIG Sus scrofa cDNA 5', mRNA sequence /clone_end=5' /gb=CK453720 /gi=40800934 /ug=Ssc.21882 /len=746	90	21.26	32	7.17	-1.5681	down	0.00809	0.014972
gnl|UG|Ssc#S23759053	1116260 MARC 4PIG Sus scrofa cDNA 5', mRNA sequence /clone_end=5' /gb=DN116672 /gi=59810932 /ug=Ssc.24006 /len=851	132	31.18	47	10.53	-1.56612	down	0.001906	0.0127611
gi|115554303|dbj|AK240098.1|	Sus scrofa mRNA, clone:UTR010030G06, expressed in uterus	261	61.64	93	20.83	-1.5652	down	4e-06	0.00891231
gi|194035451|ref|XM_001928072.1|	PREDICTED: Sus scrofa similar to nuclear undecaprenyl pyrophosphate synthase 1 homolog (LOC100154658), mRNA	174	41.1	62	13.89	-1.56509	down	0.000239	0.0110849
gnl|UG|Ssc#S19546165	951631 MARC 4PIG Sus scrofa cDNA 5', mRNA sequence /clone_end=5' /gb=CN162261 /gi=46176691 /ug=Ssc.1333 /len=870	157	37.08	56	12.54	-1.5641	down	0.000621	0.0116593
gnl|UG|Ssc#S17516917	BX671486 Sus Scrofa library (scac) Sus scrofa cDNA clone scac0036.f.18 3prim, mRNA sequence /clone=scac0036.f.18 /clone_end=3' /gb=BX671486 /gi=113721591 /ug=Ssc.14243 /len=923	518	122.34	185	41.43	-1.56215	down	0	0.00623171
gi|115545622|dbj|AK230737.1|	Sus scrofa mRNA, clone:AMP010034C08, expressed in alveolar macrophage	238	56.21	85	19.04	-1.56179	down	1.1e-05	0.00940426
gi|113205849|ref|NM_001044600.1|	Sus scrofa regulator of G-protein signaling 2, 24kDa (RGS2), mRNA	112	26.45	40	8.96	-1.5617	down	0.003902	0.0137023
gnl|UG|Ssc#S22290406	CJ033142 full-length enriched swine cDNA library, adult testis Sus scrofa cDNA clone TES01F050049 5', mRNA sequence /clone=TES01F050049 /clone_end=5' /gb=CJ033142 /gi=54557037 /ug=Ssc.56252 /len=899	123	29.05	44	9.85	-1.56034	down	0.002242	0.0131304
gi|194036619|ref|XM_001927496.1|	PREDICTED: Sus scrofa similar to transmembrane protein 70 (LOC100155813), mRNA	173	40.86	62	13.89	-1.55664	down	0.000239	0.0110849
gi|194040784|ref|XM_001927731.1|	PREDICTED: Sus scrofa similar to zinc finger, CSL domain containing 2, transcript variant 1 (LOC100156362), mRNA	131	30.94	47	10.53	-1.55497	down	0.001906	0.0127611
gi|194038714|ref|XM_001926092.1|	PREDICTED: Sus scrofa similar to Neogenin (LOC100156504), mRNA	351	82.9	126	28.22	-1.55465	down	0	0.00763951
gi|194041796|ref|XM_001928803.1|	PREDICTED: Sus scrofa similar to exosomal core protein CSL4 (LOC100153550), mRNA	174	41.1	63	14.11	-1.54242	down	0.000239	0.0110849
gi|194033615|ref|XM_001924714.1|	PREDICTED: Sus scrofa similar to Niban-like protein 1 (Protein FAM129B) (Meg-3) (LOC100155531), mRNA	243	57.39	88	19.71	-1.54187	down	1.9e-05	0.00927397
gnl|UG|Ssc#S23763725	1121441 MARC 4PIG Sus scrofa cDNA 5', mRNA sequence /clone_end=5' /gb=DN121344 /gi=59815623 /ug=Ssc.7848 /len=676	91	21.49	33	7.39	-1.54002	down	0.00809	0.014972
gi|47523681|ref|NM_214312.1|	Sus scrofa alpha-stimulatory subunit of GTP-binding protein (PORGSA1), mRNA	146	34.48	53	11.87	-1.53844	down	0.001067	0.0122352
gnl|UG|Ssc#S18378125	922600 MARC 4PIG Sus scrofa cDNA 5', mRNA sequence /clone_end=5' /gb=CK458238 /gi=40829519 /ug=Ssc.48657 /len=633	184	43.46	67	15.01	-1.53376	down	0.000212	0.0107771
gnl|UG|Ssc#S34531282	DB805153 full-length enriched swine cDNA library, adult skin Sus scrofa cDNA clone SKNB10085B04 5', mRNA sequence /clone=SKNB10085B04 /clone_end=5' /gb=DB805153 /gi=112764857 /ug=Ssc.6988 /len=860	318	75.11	116	25.98	-1.5316	down	1e-06	0.00803159
gnl|UG|Ssc#S18547346	BX915997 Sus Scrofa library (scan) Sus scrofa cDNA clone scan0032.h.01 5prim, mRNA sequence /clone=scan0032.h.01 /clone_end=5' /gb=BX915997 /gi=90229680 /ug=Ssc.29033 /len=870	159	37.55	58	12.99	-1.53141	down	0.000393	0.0115376
gnl|UG|Ssc#S22281441	CJ024171 full-length enriched swine cDNA library, adult trachea Sus scrofa cDNA clone TCH01A020024 5', mRNA sequence /clone=TCH01A020024 /clone_end=5' /gb=CJ024171 /gi=54531474 /ug=Ssc.51118 /len=819	3538	835.62	1294	289.81	-1.52774	down	0	0.00223693
gnl|UG|Ssc#S18553195	BX921846 Sus Scrofa library (scan) Sus scrofa cDNA clone scan0019.n.11 5prim, mRNA sequence /clone=scan0019.n.11 /clone_end=5' /gb=BX921846 /gi=90232726 /ug=Ssc.926 /len=861	1429	337.51	523	117.13	-1.52682	down	0	0.00361633
gi|115555322|dbj|AK233937.1|	Sus scrofa mRNA, clone:MLN010072F05, expressed in mesenteric lymph node	150	35.43	55	12.32	-1.52397	down	0.000686	0.0120954
gi|115554492|dbj|AK233502.1|	Sus scrofa mRNA, clone:LVRM10160D07, expressed in liver	245	57.87	90	20.16	-1.52132	down	1.4e-05	0.00921075
gnl|UG|Ssc#S23776646	999443 MARC 4PIG Sus scrofa cDNA 5', mRNA sequence /clone_end=5' /gb=DN134265 /gi=59828582 /ug=Ssc.56764 /len=742	106	25.04	39	8.73	-1.52018	down	0.005882	0.0138602
gi|115548383|dbj|AK235000.1|	Sus scrofa mRNA, clone:OVRM10040B02, expressed in ovary	310	73.22	114	25.53	-1.52004	down	1e-06	0.0081172
gi|115546315|dbj|AK240553.1|	Sus scrofa mRNA, clone:UTR010098A04, expressed in uterus	193	45.58	71	15.9	-1.51937	down	0.000112	0.0104028
gnl|UG|Ssc#S19544231	949497 MARC 4PIG Sus scrofa cDNA 3', mRNA sequence /clone_end=3' /gb=CN160327 /gi=46174757 /ug=Ssc.53918 /len=907	119	28.11	44	9.85	-1.51289	down	0.003385	0.0132652
gnl|UG|Ssc#S34512754	DB789990 full-length enriched swine cDNA library, adult adrenal gland Sus scrofa cDNA clone ADR010095H09 5', mRNA sequence /clone=ADR010095H09 /clone_end=5' /gb=DB789990 /gi=112752180 /ug=Ssc.22450 /len=888	116	27.4	43	9.63	-1.50857	down	0.005	0.0134052
gnl|UG|Ssc#S18386841	938214 MARC 4PIG Sus scrofa cDNA 5', mRNA sequence /clone_end=5' /gb=CK466954 /gi=40838231 /ug=Ssc.24873 /len=775	221	52.2	82	18.37	-1.5067	down	3.8e-05	0.00975458
gnl|UG|Ssc#S16770187	852369 MARC 3PIG Sus scrofa cDNA 3', mRNA sequence /clone_end=3' /gb=CF367795 /gi=34172683 /ug=Ssc.58004 /len=586	432	102.03	161	36.06	-1.50052	down	0	0.00680675
gi|148237120|ref|NM_001097421.1|	Sus scrofa myocyte enhancer factor 2A (MEF2A), transcript variant 1, mRNA	142	33.54	53	11.87	-1.49856	down	0.001067	0.0122352
gnl|UG|Ssc#S41575095	PIC-A-1313 Sus Scrofa Adipocyte Zap Express Library After differentiation Sus scrofa cDNA clone SS-AA-4-3a-T3_L11, mRNA sequence /clone=SS-AA-4-3a-T3_L11 /gb=EH005985 /gi=161441207 /ug=Ssc.72528 /len=693	158	37.32	59	13.21	-1.49832	down	0.000621	0.0116593
gnl|UG|Ssc#S16769299	841600 MARC 3PIG Sus scrofa cDNA 5', mRNA sequence /clone_end=5' /gb=CF366894 /gi=34170916 /ug=Ssc.50298 /len=657	225	53.14	84	18.81	-1.4983	down	4.3e-05	0.00960999
gi|47522679|ref|NM_213904.1|	Sus scrofa glucosidase II (G2AN), mRNA	396	93.53	148	33.15	-1.49642	down	0	0.00711318
gi|194037865|ref|XM_001928013.1|	PREDICTED: Sus scrofa similar to Myeloid leukemia factor 2 (Myelodysplasia-myeloid leukemia factor 2) (LOC100154084), mRNA	816	192.73	305	68.31	-1.49641	down	0	0.00485538
gi|115554174|dbj|AK239969.1|	Sus scrofa mRNA, clone:UTR010016G07, expressed in uterus	115	27.16	43	9.63	-1.49588	down	0.005	0.0134052
gnl|UG|Ssc#S18271608	BP168099 full-length enriched swine cDNA library, adult thymus Sus scrofa cDNA clone THY010009H01 5', mRNA sequence /clone=THY010009H01 /clone_end=5' /gb=BP168099 /gi=40417572 /ug=Ssc.1379 /len=889	107	25.27	40	8.96	-1.49586	down	0.005882	0.0138602
gnl|UG|Ssc#S6015201	362498 MARC 1PIG Sus scrofa cDNA 5', mRNA sequence /clone_end=5' /gb=BI338650 /gi=15031933 /ti=448061264 /ug=Ssc.48948 /len=567	107	25.27	40	8.96	-1.49586	down	0.005882	0.0138602
gnl|UG|Ssc#S17524990	BX674131 Sus Scrofa library (scac) Sus scrofa cDNA clone scac0038.h.12 5prim, mRNA sequence /clone=scac0038.h.12 /clone_end=5' /gb=BX674131 /gi=90245137 /ug=Ssc.4170 /len=872	139	32.83	52	11.65	-1.49468	down	0.001588	0.0123719
gnl|UG|Ssc#S23698058	1106726 MARC 4PIG Sus scrofa cDNA 5', mRNA sequence /clone_end=5' /gb=DN109161 /gi=59785902 /ug=Ssc.51945 /len=523	139	32.83	52	11.65	-1.49468	down	0.001588	0.0123719
gnl|UG|Ssc#S34517545	DB787689 full-length enriched swine cDNA library, adult adrenal gland Sus scrofa cDNA clone ADR010070A11 5', mRNA sequence /clone=ADR010070A11 /clone_end=5' /gb=DB787689 /gi=112777673 /ug=Ssc.55310 /len=802	96	22.67	36	8.06	-1.49193	down	0.006872	0.0143772
gnl|UG|Ssc#S18358603	911302 MARC 4PIG Sus scrofa cDNA 5', mRNA sequence /clone_end=5' /gb=CK454044 /gi=40801258 /ug=Ssc.22366 /len=765	128	30.23	48	10.75	-1.49164	down	0.002861	0.012883
gnl|UG|Ssc#S6082550	MI-P-H5-aef-f-11-1-UM.s1.ab1 MI-P-H5 Sus scrofa cDNA clone MI-P-H5-aef-f-11-1-UM.ab1 3', mRNA sequence /clone=MI-P-H5-aef-f-11-1-UM.ab1 /clone_end=3' /gb=BI404849 /gi=15184062 /ug=Ssc.13298 /len=525	128	30.23	48	10.75	-1.49164	down	0.002861	0.012883
gnl|UG|Ssc#S6064423	MI-P-A2-aaq-b-11-1-UM.s1 MI-P-A2 Sus scrofa cDNA clone MI-P-A2-aaq-b-11-1-UM 3', mRNA sequence /clone=MI-P-A2-aaq-b-11-1-UM /clone_end=3' /gb=BF702205 /gi=11987613 /ug=Ssc.56114 /len=637	160	37.79	60	13.44	-1.49147	down	0.000393	0.0115376
gnl|UG|Ssc#S19545784	951212 MARC 4PIG Sus scrofa cDNA 5', mRNA sequence /clone_end=5' /gb=CN161880 /gi=46176310 /ug=Ssc.51998 /len=919	112	26.45	42	9.41	-1.491	down	0.003902	0.0137023
gi|115552527|dbj|AK236532.1|	Sus scrofa mRNA, clone:OVRM10200G12, expressed in ovary	173	40.86	65	14.56	-1.48868	down	0.00044	0.0109795
gi|194044034|ref|XM_001928794.1|	PREDICTED: Sus scrofa similar to splicing factor 3b, subunit 1 (LOC100157887), mRNA	3792	895.62	1425	319.15	-1.48865	down	0	0.00214851
gi|194035192|ref|XM_001924962.1|	PREDICTED: Sus scrofa similar to tubulin, epsilon 1 (LOC100154975), mRNA	250	59.05	94	21.05	-1.48812	down	1.9e-05	0.00908795
gi|194034892|ref|XM_001929418.1|	PREDICTED: Sus scrofa similar to family with sequence similarity 82, member C (LOC100152553), mRNA	117	27.63	44	9.85	-1.48804	down	0.003385	0.0132652
gnl|UG|Ssc#S39967395	rcut35_p17.y1 cut Sus scrofa cDNA 5', mRNA sequence /clone_end=5' /gb=EW062460 /gi=181331820 /ug=Ssc.21611 /len=566	101	23.85	38	8.51	-1.48676	down	0.009016	0.014025
gnl|UG|Ssc#S6055548	MI-P-E4-aij-e-12-1-UM.s1 MI-P-E4 Sus scrofa cDNA clone MI-P-E4-aij-e-12-1-UM 3', mRNA sequence /clone=MI-P-E4-aij-e-12-1-UM /clone_end=3' /gb=BQ599270 /gi=21545996 /ug=Ssc.7560 /len=618	101	23.85	38	8.51	-1.48676	down	0.009016	0.014025
gnl|UG|Ssc#S34527927	DB795641 full-length enriched swine cDNA library, adult immature dendritic cell Sus scrofa cDNA clone DCI010068E12 5', mRNA sequence /clone=DCI010068E12 /clone_end=5' /gb=DB795641 /gi=112782362 /ug=Ssc.45512 /len=766	146	34.48	55	12.32	-1.48476	down	0.001067	0.0122352
gi|47523913|ref|NM_214432.1|	Sus scrofa cytochrome P450 51 (CYP51), mRNA	228	53.85	86	19.26	-1.48334	down	3.3e-05	0.00953998
gnl|UG|Ssc#S31124818	1553060 MARC 3PIG Sus scrofa cDNA 5', mRNA sequence /clone_end=5' /gb=DY428656 /gi=87229959 /ug=Ssc.15309 /len=702	257	60.7	97	21.72	-1.48267	down	1.7e-05	0.00891231
gnl|UG|Ssc#S26721025	AJ957109 KN404_2 Sus scrofa cDNA clone C0007754i08 3', mRNA sequence /clone=C0007754i08 /clone_end=3' /gb=AJ957109 /gi=74373925 /ug=Ssc.53376 /len=674	416	98.25	157	35.16	-1.48252	down	0	0.00694123
gnl|UG|Ssc#S40570043	rtra11_l10r1.y1 tra Sus scrofa cDNA 5', mRNA sequence /clone_end=5' /gb=EW656756 /gi=183168079 /ug=Ssc.59152 /len=541	196	46.29	74	16.57	-1.48213	down	0.000231	0.0103149
gi|194043124|ref|XM_001926685.1|	PREDICTED: Sus scrofa similar to squamous cell carcinoma antigen recognized by T cells 3 (LOC100152586), mRNA	568	134.15	215	48.15	-1.47824	down	0	0.00587792
gnl|UG|Ssc#S40070781	rfat0107_i7.y1 fat Sus scrofa cDNA 5', mRNA sequence /clone_end=5' /gb=EW165688 /gi=182456272 /ug=Ssc.923 /len=624	87	20.55	33	7.39	-1.47549	down	0.00809	0.014972
gnl|UG|Ssc#S34530291	DB804363 full-length enriched swine cDNA library, adult skin Sus scrofa cDNA clone SKNB10072A01 5', mRNA sequence /clone=SKNB10072A01 /clone_end=5' /gb=DB804363 /gi=112758733 /ug=Ssc.1189 /len=918	166	39.21	63	14.11	-1.4745	down	0.000512	0.0113047
gi|115552144|dbj|AK239337.1|	Sus scrofa mRNA, clone:THY010094C02, expressed in thymus	129	30.47	49	10.97	-1.47383	down	0.002861	0.012883
gnl|UG|Ssc#S26722459	AJ958543 KN404_2 Sus scrofa cDNA clone C0007760e19 5', mRNA sequence /clone=C0007760e19 /clone_end=5' /gb=AJ958543 /gi=74375359 /ug=Ssc.1151 /len=694	237	55.98	90	20.16	-1.47342	down	3.2e-05	0.00933846
gi|194044289|ref|XM_001926487.1|	PREDICTED: Sus scrofa similar to Sorting nexin 5 (LOC100155390), partial mRNA	631	149.03	240	53.75	-1.47127	down	0	0.00554731
gnl|UG|Ssc#S34500909	DB813011 full-length enriched swine cDNA library, adult ovary Sus scrofa cDNA 3', mRNA sequence /clone=OVRM10067A06 /clone_end=3' /gb=DB813011 /gi=112776712 /ug=Ssc.59835 /len=694	113	26.69	43	9.63	-1.47069	down	0.005	0.0134052
gnl|UG|Ssc#S22316206	CJ038862 full-length enriched swine cDNA library, adult uterus Sus scrofa cDNA clone UTR01D120096 5', mRNA sequence /clone=UTR01D120096 /clone_end=5' /gb=CJ038862 /gi=54562757 /ug=Ssc.57216 /len=737	360	85.03	137	30.68	-1.47067	down	0	0.00746314
gnl|UG|Ssc#S18550127	BX918778 Sus Scrofa library (scan) Sus scrofa cDNA clone scan0035.e.22 5prim, mRNA sequence /clone=scan0035.e.22 /clone_end=5' /gb=BX918778 /gi=90230147 /ug=Ssc.54417 /len=886	399	94.24	152	34.04	-1.46911	down	0	0.00708367
gnl|UG|Ssc#S17518104	BX672674 Sus Scrofa library (scac) Sus scrofa cDNA clone scac0041.o.05 5prim, mRNA sequence /clone=scac0041.o.05 /clone_end=5' /gb=BX672674 /gi=90235415 /ug=Ssc.46973 /len=847	144	34.01	55	12.32	-1.46496	down	0.001067	0.0122352
gi|194036623|ref|XM_001927665.1|	PREDICTED: Sus scrofa similar to ubiquitin-conjugating enzyme E2W (putative) (LOC100152196), mRNA	133	31.41	51	11.42	-1.45966	down	0.001906	0.0127611
gi|115546438|dbj|AK230957.1|	Sus scrofa mRNA, clone:AMP010069A12, expressed in alveolar macrophage	639	150.92	246	55.1	-1.45366	down	0	0.00550434
gnl|UG|Ssc#S34533546	DB801635 full-length enriched swine cDNA library, adult skin Sus scrofa cDNA clone SKNB10030E06 5', mRNA sequence /clone=SKNB10030E06 /clone_end=5' /gb=DB801635 /gi=112780217 /ug=Ssc.29958 /len=578	127	30	49	10.97	-1.4514	down	0.002861	0.012883
gnl|UG|Ssc#S40439733	rret27_f14.y1 ret Sus scrofa cDNA 5', mRNA sequence /clone_end=5' /gb=EW534339 /gi=183123650 /ug=Ssc.40747 /len=636	114	26.93	44	9.85	-1.45102	down	0.005	0.0134052
gi|194042587|ref|XM_001928493.1|	PREDICTED: Sus scrofa similar to SPA-1-like 2 (LOC100158048), mRNA	197	46.53	76	17.02	-1.45093	down	0.000146	0.0102292
gi|115545643|dbj|AK230758.1|	Sus scrofa mRNA, clone:AMP010038B02, expressed in alveolar macrophage	517	122.11	200	44.79	-1.44693	down	0	0.00615214
gi|194038585|ref|XM_001926711.1|	PREDICTED: Sus scrofa similar to transmembrane trafficking protein (LOC100158015), mRNA	2663	628.96	1032	231.13	-1.44426	down	0	0.00258046
gnl|UG|Ssc#S19542648	947555 MARC 4PIG Sus scrofa cDNA 5', mRNA sequence /clone_end=5' /gb=CN158744 /gi=46173174 /ug=Ssc.27188 /len=859	103	24.33	40	8.96	-1.44117	down	0.009016	0.014025
gi|194036317|ref|XM_001927969.1|	PREDICTED: Sus scrofa similar to Peroxisomal biogenesis factor 11B (LOC100153742), mRNA	121	28.58	47	10.53	-1.4405	down	0.004205	0.0130005
gi|115552766|dbj|AK239359.1|	Sus scrofa mRNA, clone:THY010096D11, expressed in thymus	306	72.27	119	26.65	-1.43926	down	3e-06	0.0081172
gnl|UG|Ssc#S22311415	CJ019155 full-length enriched swine cDNA library, adult spleen Sus scrofa cDNA clone SPL01F060068 5', mRNA sequence /clone=SPL01F060068 /clone_end=5' /gb=CJ019155 /gi=54520831 /ug=Ssc.45728 /len=804	113	26.69	44	9.85	-1.4381	down	0.005	0.0134052
gi|115553590|dbj|AK239777.1|	Sus scrofa mRNA, clone:THY010203H09, expressed in thymus	172	40.62	67	15.01	-1.43627	down	0.00044	0.0109795
gi|115552314|dbj|AK230624.1|	Sus scrofa mRNA, clone:AMP010017H04, expressed in alveolar macrophage	318	75.11	124	27.77	-1.43548	down	7e-06	0.00794853
gnl|UG|Ssc#S6072575	UNL-P-FN-bb-c-05-0-UNL.s1 UNL-P-FN Sus scrofa cDNA clone UNL-P-FN-bb-c-05-0-UNL 3', mRNA sequence /clone=UNL-P-FN-bb-c-05-0-UNL /clone_end=3' /gb=BI181927 /gi=14656336 /ug=Ssc.61425 /len=537	138	32.59	54	12.09	-1.43062	down	0.001588	0.0123719
gnl|UG|Ssc#S18546252	BX914903 Sus Scrofa library (scan) Sus scrofa cDNA clone scan0030.d.07 5prim, mRNA sequence /clone=scan0030.d.07 /clone_end=5' /gb=BX914903 /gi=90239990 /ug=Ssc.54720 /len=820	143	33.77	56	12.54	-1.4292	down	0.002012	0.0120954
gi|52350674|gb|AY609390.1|	Sus scrofa clone Clu_100775.scr.msk.p1.Contig1, mRNA sequence	120	28.34	47	10.53	-1.42833	down	0.00644	0.0131304
gi|194043439|ref|XM_001927481.1|	PREDICTED: Sus scrofa similar to Chria protein (LOC100152722), mRNA	148	34.96	58	12.99	-1.4283	down	0.001389	0.0119526
gnl|UG|Ssc#S40143363	rhlv05b_j3.y1 hlv Sus scrofa cDNA 5', mRNA sequence /clone_end=5' /gb=EW238270 /gi=182459509 /ug=Ssc.70560 /len=651	224	52.91	88	19.71	-1.42461	down	9.4e-05	0.00953998
gnl|UG|Ssc#S40141829	rhlv28b_g15.y1 hlv Sus scrofa cDNA 5', mRNA sequence /clone_end=5' /gb=EW236736 /gi=182461207 /ug=Ssc.71309 /len=621	787	185.88	310	69.43	-1.42074	down	0	0.00491561
gi|194044923|ref|XM_001927589.1|	PREDICTED: Sus scrofa similar to mitochondrial solute carrier protein (LOC100156988), mRNA	104	24.56	41	9.18	-1.41974	down	0.005882	0.0138602
gnl|UG|Ssc#S19545017	950372 MARC 4PIG Sus scrofa cDNA 5', mRNA sequence /clone_end=5' /gb=CN161113 /gi=46175543 /ug=Ssc.27468 /len=706	208	49.13	82	18.37	-1.41925	down	0.000138	0.00998374
gnl|UG|Ssc#S18377137	921526 MARC 4PIG Sus scrofa cDNA 3', mRNA sequence /clone_end=3' /gb=CK457246 /gi=40828527 /ug=Ssc.69986 /len=831	261	61.64	103	23.07	-1.41785	down	1.6e-05	0.00880053
gnl|UG|Ssc#S6076952	UNL-P-FN-be-g-06-0-UNL.s1 UNL-P-FN Sus scrofa cDNA clone UNL-P-FN-be-g-06-0-UNL 3', mRNA sequence /clone=UNL-P-FN-be-g-06-0-UNL /clone_end=3' /gb=BI182177 /gi=14656586 /ug=Ssc.57193 /len=697	114	26.93	45	10.08	-1.41772	down	0.005	0.0134052
gnl|UG|Ssc#S18381103	931596 MARC 4PIG Sus scrofa cDNA 3', mRNA sequence /clone_end=3' /gb=CK461244 /gi=40832525 /ug=Ssc.25092 /len=803	172	40.62	68	15.23	-1.41527	down	0.00044	0.0109795
gi|178056609|ref|NM_001123174.1|	Sus scrofa RAB22A, member RAS oncogene family (RAB22A), mRNA	187	44.17	74	16.57	-1.41449	down	0.000513	0.0104928
gnl|UG|Ssc#S18386541	937882 MARC 4PIG Sus scrofa cDNA 5', mRNA sequence /clone_end=5' /gb=CK466654 /gi=40837931 /ug=Ssc.26234 /len=772	250	59.05	99	22.17	-1.41333	down	3.4e-05	0.0090283
gi|194038838|ref|XM_001927354.1|	PREDICTED: Sus scrofa similar to cytoplasmic nuclear factor of activated T-cells 4 (LOC100154469), mRNA	202	47.71	80	17.92	-1.41272	down	0.000183	0.0100636
gnl|UG|Ssc#S18357539	908656 MARC 4PIG Sus scrofa cDNA 5', mRNA sequence /clone_end=5' /gb=CK452980 /gi=40800194 /ug=Ssc.5610 /len=881	106	25.04	42	9.41	-1.41197	down	0.005882	0.0138602
gnl|UG|Ssc#S6029367	237683 MARC 2PIG Sus scrofa cDNA 5', mRNA sequence /clone_end=5' /gb=BF190991 /gi=11074360 /ti=470935624 /ug=Ssc.55995 /len=516	169	39.92	67	15.01	-1.41119	down	0.000683	0.0110849
gnl|UG|Ssc#S24610495	CR939318 Sus scrofa cDNA library (scaj) Sus scrofa cDNA clone scaj0010.d.02 5prim, mRNA sequence /clone=scaj0010.d.02 /clone_end=5' /gb=CR939318 /gi=62935667 /ug=Ssc.56582 /len=908	136	32.12	54	12.09	-1.40966	down	0.002426	0.0125053
gi|115546964|dbj|AK240610.1|	Sus scrofa mRNA, clone:UTR010106F11, expressed in uterus	209	49.36	83	18.59	-1.40882	down	0.000227	0.00990564
gnl|UG|Ssc#S17525225	BX674366 Sus Scrofa library (scac) Sus scrofa cDNA clone scac0042.n.24 5prim, mRNA sequence /clone=scac0042.n.24 /clone_end=5' /gb=BX674366 /gi=90246354 /ug=Ssc.2969 /len=814	146	34.48	58	12.99	-1.40836	down	0.002012	0.0120954
gi|194033556|ref|XM_001927696.1|	PREDICTED: Sus scrofa similar to PDCL protein (LOC100153625), mRNA	216	51.02	86	19.26	-1.40546	down	0.000106	0.00975458
gi|115552084|dbj|AK239277.1|	Sus scrofa mRNA, clone:THY010088C08, expressed in thymus	113	26.69	45	10.08	-1.4048	down	0.005	0.0134052
gnl|UG|Ssc#S40340051	rnco1936b_h9.y1 nco Sus scrofa cDNA 5', mRNA sequence /clone_end=5' /gb=EW434658 /gi=182820935 /ug=Ssc.41437 /len=633	256	60.46	102	22.84	-1.40442	down	4.4e-05	0.00891231
gnl|UG|Ssc#S26720534	AJ956618 KN404_2 Sus scrofa cDNA clone C0007756d18 5', mRNA sequence /clone=C0007756d18 /clone_end=5' /gb=AJ956618 /gi=74373434 /ug=Ssc.46841 /len=778	238	56.21	95	21.28	-1.40133	down	4.9e-05	0.00927397
gnl|UG|Ssc#S38479783	EST-AO198G12 Alveolar macrophage from PRRSV-infected pig Sus scrofa cDNA clone AO198G12, mRNA sequence /clone=AO198G12 /gb=ES444935 /gi=146286525 /ug=Ssc.52014 /len=742	415	98.02	166	37.18	-1.39855	down	0	0.00688652
gnl|UG|Ssc#S31122328	1545201 MARC 3PIG Sus scrofa cDNA 5', mRNA sequence /clone_end=5' /gb=DY426166 /gi=87227469 /ug=Ssc.64130 /len=581	105	24.8	42	9.41	-1.39807	down	0.005882	0.0138602
gnl|UG|Ssc#S18355850	904455 MARC 4PIG Sus scrofa cDNA 5', mRNA sequence /clone_end=5' /gb=CK451295 /gi=40798509 /ug=Ssc.6492 /len=707	212	50.07	85	19.04	-1.39491	down	0.000161	0.00982927
gi|194041636|ref|XM_001929009.1|	PREDICTED: Sus scrofa similar to LOC523338 protein (LOC100155662), mRNA	319	75.34	128	28.67	-1.39387	down	5e-06	0.00790792
gnl|UG|Ssc#S40479246	rspc014_j20.y1 spc Sus scrofa cDNA 5', mRNA sequence /clone_end=5' /gb=EW573852 /gi=183063822 /ug=Ssc.59436 /len=640	184	43.46	74	16.57	-1.39111	down	0.000724	0.0105852
gi|194037603|ref|XM_001927821.1|	PREDICTED: Sus scrofa similar to TIP120 protein (LOC100154069), mRNA	591	139.59	238	53.3	-1.38899	down	0	0.00569787
gi|47522647|ref|NM_213921.1|	Sus scrofa hexosaminidase B (beta polypeptide) (HEXB), mRNA	139	32.83	56	12.54	-1.38848	down	0.002951	0.0122352
gnl|UG|Ssc#S23698752	1107487 MARC 4PIG Sus scrofa cDNA 5', mRNA sequence /clone_end=5' /gb=DN109855 /gi=59787315 /ug=Ssc.7895 /len=895	486	114.79	196	43.9	-1.3867	down	0	0.00631434
gi|194035836|ref|XM_001928869.1|	PREDICTED: Sus scrofa similar to Peroxisomal biogenesis factor 19 (LOC100154884), mRNA	394	93.06	159	35.61	-1.38588	down	0	0.0070545
gnl|UG|Ssc#S18284050	BP439947 full-length enriched swine cDNA library, adult lung Sus scrofa cDNA clone LNG010106G12 5', mRNA sequence /clone=LNG010106G12 /clone_end=5' /gb=BP439947 /gi=40430014 /ug=Ssc.19567 /len=777	109	25.74	44	9.85	-1.38582	down	0.007523	0.0135508
gnl|UG|Ssc#S40235024	rpliv0115_e24.y1 liv Sus scrofa cDNA 5', mRNA sequence /clone_end=5' /gb=EW329931 /gi=182725523 /ug=Ssc.70284 /len=657	166	39.21	67	15.01	-1.3853	down	0.000993	0.0111932
gi|115552159|dbj|AK239352.1|	Sus scrofa mRNA, clone:THY010096A11, expressed in thymus	213	50.31	86	19.26	-1.38524	down	0.000161	0.00982927
gi|115555023|dbj|AK240222.1|	Sus scrofa mRNA, clone:UTR010042B08, expressed in uterus	379	89.51	153	34.27	-1.3851	down	0	0.0072039
gnl|UG|Ssc#S22274609	CJ010970 full-length enriched swine cDNA library, adult mesenteric lymph node Sus scrofa cDNA clone MLN01F060042 5', mRNA sequence /clone=MLN01F060042 /clone_end=5' /gb=CJ010970 /gi=54504322 /ug=Ssc.44412 /len=864	104	24.56	42	9.41	-1.38404	down	0.005882	0.0138602
gnl|UG|Ssc#S23770014	1141651 MARC 4PIG Sus scrofa cDNA 3', mRNA sequence /clone_end=3' /gb=DN127633 /gi=59821912 /ug=Ssc.5525 /len=857	104	24.56	42	9.41	-1.38404	down	0.005882	0.0138602
gi|115550351|dbj|AK238616.1|	Sus scrofa mRNA, clone:THY010007C03, expressed in thymus	215	50.78	87	19.48	-1.38227	down	0.000106	0.00975458
gi|194038889|ref|XM_001928918.1|	PREDICTED: Sus scrofa similar to MGC128881 protein (LOC100152841), mRNA	173	40.86	70	15.68	-1.38176	down	0.000895	0.010877
gi|115551521|dbj|AK238985.1|	Sus scrofa mRNA, clone:THY010053E03, expressed in thymus	479	113.13	194	43.45	-1.38055	down	0	0.00637842
gi|194036658|ref|XM_001926004.1|	PREDICTED: Sus scrofa similar to centrosome spindle pole associated protein 1 (LOC100152780), mRNA	232	54.8	94	21.05	-1.38036	down	7.5e-05	0.00933846
gi|115547886|dbj|AK234862.1|	Sus scrofa mRNA, clone:OVRM10024C09, expressed in ovary	101	23.85	41	9.18	-1.37742	down	0.009016	0.014025
gnl|UG|Ssc#S18357333	908435 MARC 4PIG Sus scrofa cDNA 5', mRNA sequence /clone_end=5' /gb=CK452774 /gi=40799988 /ug=Ssc.55500 /len=819	133	31.41	54	12.09	-1.37741	down	0.003654	0.0126351
gi|194040778|ref|XM_001927213.1|	PREDICTED: Sus scrofa similar to Ankyrin repeat domain-containing protein 28 (Phosphatase interactor targeting protein hnRNP K) (PITK) (LOC100152333), mRNA	165	38.97	67	15.01	-1.37644	down	0.000993	0.0111932
gi|113205555|ref|NM_001044525.1|	Sus scrofa v-kit Hardy-Zuckerman 4 feline sarcoma viral oncogene homolog (KIT), mRNA	187	44.17	76	17.02	-1.37584	down	0.000513	0.0104928
gnl|UG|Ssc#S40329149	rnca35b_b1.y1 nca Sus scrofa cDNA 5', mRNA sequence /clone_end=5' /gb=EW423756 /gi=182842829 /ug=Ssc.61864 /len=663	177	41.8	72	16.13	-1.37376	down	0.000597	0.0107771
gi|52350726|gb|AY609441.1|	Sus scrofa clone Clu_11610.scr.msk.p1.Contig1, mRNA sequence	113	26.69	46	10.3	-1.37365	down	0.005	0.0134052
gnl|UG|Ssc#S23758125	1115258 MARC 4PIG Sus scrofa cDNA 5', mRNA sequence /clone_end=5' /gb=DN115744 /gi=59810004 /ug=Ssc.20172 /len=891	1842	435.05	750	167.97	-1.37298	down	0	0.00311481
gi|52351109|gb|AY609514.1|	Sus scrofa clone Clu_14638.scr.msk.p1.Contig1, mRNA sequence	336	79.36	137	30.68	-1.37111	down	3e-06	0.00767625
gi|194043935|ref|XM_001924322.1|	PREDICTED: Sus scrofa cholinergic receptor, nicotinic, alpha 1 (muscle) (CHRNA1), mRNA	193	45.58	79	17.69	-1.36547	down	0.000416	0.0102292
gnl|UG|Ssc#S22272334	CJ008695 full-length enriched swine cDNA library, adult mesenteric lymph node Sus scrofa cDNA clone MLN01B080013 5', mRNA sequence /clone=MLN01B080013 /clone_end=5' /gb=CJ008695 /gi=54499755 /ug=Ssc.25676 /len=897	139	32.83	57	12.77	-1.36226	down	0.002951	0.0122352
gi|194036414|ref|XM_001927979.1|	PREDICTED: Sus scrofa similar to tetraspan 2 (LOC100156161), mRNA	112	26.45	46	10.3	-1.36062	down	0.007523	0.0135508
gnl|UG|Ssc#S17510601	BX665627 Sus Scrofa library (scag) Sus scrofa cDNA clone scag0007.g.05 5prim, mRNA sequence /clone=scag0007.g.05 /clone_end=5' /gb=BX665627 /gi=90235121 /ug=Ssc.12049 /len=876	112	26.45	46	10.3	-1.36062	down	0.007523	0.0135508
gi|48675954|ref|NM_001001644.1|	Sus scrofa mediator complex subunit 27 (MED27), mRNA	151	35.66	62	13.89	-1.36026	down	0.001727	0.0116593
gnl|UG|Ssc#S18551801	BX920452 Sus Scrofa library (scan) Sus scrofa cDNA clone scan0009.d.05 5prim, mRNA sequence /clone=scan0009.d.05 /clone_end=5' /gb=BX920452 /gi=90242780 /ug=Ssc.56920 /len=835	705	166.51	290	64.95	-1.35821	down	0	0.00516821
gnl|UG|Ssc#S18555613	BX924264 Sus Scrofa library (scan) Sus scrofa cDNA clone scan0024.e.19 5prim, mRNA sequence /clone=scan0024.e.19 /clone_end=5' /gb=BX924264 /gi=90231269 /ug=Ssc.11572 /len=685	170	40.15	70	15.68	-1.35647	down	0.001246	0.0109795
gnl|UG|Ssc#S17513449	BX668018 Sus Scrofa library (scac) Sus scrofa cDNA clone scac0026.p.19 5prim, mRNA sequence /clone=scac0026.p.19 /clone_end=5' /gb=BX668018 /gi=90245430 /ug=Ssc.16329 /len=964	3068	724.62	1267	283.76	-1.35255	down	0	0.00237088
gnl|UG|Ssc#S18387223	938625 MARC 4PIG Sus scrofa cDNA 5', mRNA sequence /clone_end=5' /gb=CK467336 /gi=40838613 /ug=Ssc.54128 /len=851	569	134.39	235	52.63	-1.35247	down	0	0.00579407
gi|147902484|ref|NM_001097419.1|	Sus scrofa PNAS-4 protein (PNAS-4), mRNA	380	89.75	157	35.16	-1.35198	down	0	0.00717329
gi|194035643|ref|XM_001927050.1|	PREDICTED: Sus scrofa similar to Nephroblastoma overexpressed (LOC100154395), mRNA	708	167.22	293	65.62	-1.34954	down	0	0.00515644
gnl|UG|Ssc#S26716026	AJ952110 KN404_1 Sus scrofa cDNA clone C0007745h04 3', mRNA sequence /clone=C0007745h04 /clone_end=3' /gb=AJ952110 /gi=74368926 /ug=Ssc.11661 /len=901	558	131.79	231	51.74	-1.34889	down	0	0.00584396
gi|153792048|ref|NM_001099934.1|	Sus scrofa tenomodulin (TNMD), mRNA	995	235	413	92.5	-1.34514	down	0	0.00430148
gi|115551173|dbj|AK232606.1|	Sus scrofa mRNA, clone:LVR010098E04, expressed in liver	171	40.39	71	15.9	-1.34497	down	0.001246	0.0109795
gnl|UG|Ssc#S23695896	1104413 MARC 4PIG Sus scrofa cDNA 5', mRNA sequence /clone_end=5' /gb=DN106999 /gi=59782262 /ug=Ssc.59369 /len=872	493	116.44	205	45.91	-1.34271	down	0	0.00625208
gi|52351075|gb|AY609480.1|	Sus scrofa clone Clu_129826.scr.msk.p1.Contig2, mRNA sequence	168	39.68	70	15.68	-1.33949	down	0.001246	0.0109795
gi|194043074|ref|XM_001928487.1|	PREDICTED: Sus scrofa similar to cytochrome c oxidase subunit VIa polypeptide 1 (LOC100152232), mRNA	922	217.76	386	86.45	-1.3328	down	0	0.00447829
gnl|UG|Ssc#S19539925	943378 MARC 4PIG Sus scrofa cDNA 5', mRNA sequence /clone_end=5' /gb=CN156021 /gi=46170451 /ug=Ssc.10055 /len=811	365	86.21	153	34.27	-1.33091	down	0	0.00733022
gi|61097882|ref|NM_001012956.1|	Sus scrofa phosphoinositide-3-kinase, class 3 (PIK3C3), mRNA	136	32.12	57	12.77	-1.33071	down	0.004489	0.0123719
gnl|UG|Ssc#S23770611	1142289 MARC 4PIG Sus scrofa cDNA 3', mRNA sequence /clone_end=3' /gb=DN128230 /gi=59822509 /ug=Ssc.56986 /len=857	155	36.61	65	14.56	-1.33023	down	0.002163	0.0114194
gi|194035716|ref|XM_001925987.1|	PREDICTED: Sus scrofa similar to deoxynucleotidyltransferase, terminal, interacting protein 2 (LOC100157622), mRNA	131	30.94	55	12.32	-1.32847	down	0.003654	0.0126351
gnl|UG|Ssc#S26720632	AJ956716 KN404_2 Sus scrofa cDNA clone C0007757k22 5', mRNA sequence /clone=C0007757k22 /clone_end=5' /gb=AJ956716 /gi=74373532 /ug=Ssc.43863 /len=893	138	32.59	58	12.99	-1.32703	down	0.002951	0.0122352
gi|47522845|ref|NM_214010.1|	Sus scrofa ATP-binding cassette, sub-family G (WHITE), member 2 (ABCG2), mRNA	195	46.06	82	18.37	-1.32616	down	0.000416	0.0102292
gnl|UG|Ssc#S18274097	BP170588 full-length enriched swine cDNA library, adult uterus Sus scrofa cDNA clone UTR010038C04 5', mRNA sequence /clone=UTR010038C04 /clone_end=5' /gb=BP170588 /gi=40420061 /ug=Ssc.54032 /len=903	466	110.06	196	43.9	-1.326	down	1e-06	0.0064222
gi|166796054|ref|NM_001114281.1|	Sus scrofa v-rel reticuloendotheliosis viral oncogene homolog A (avian) (RELA), mRNA	114	26.93	48	10.75	-1.32488	down	0.009502	0.0132652
gi|1955|emb|X17058.1|	Sus scrofa mRNA for glucose transporte protein	114	26.93	48	10.75	-1.32488	down	0.009502	0.0132652
gnl|UG|Ssc#S19547504	953214 MARC 4PIG Sus scrofa cDNA 3', mRNA sequence /clone_end=3' /gb=CN163671 /gi=46178101 /ug=Ssc.50897 /len=883	603	142.42	254	56.89	-1.3239	down	0	0.00560615
gnl|UG|Ssc#S18546426	BX915077 Sus Scrofa library (scan) Sus scrofa cDNA clone scan0027.o.12 5prim, mRNA sequence /clone=scan0027.o.12 /clone_end=5' /gb=BX915077 /gi=90242332 /ug=Ssc.7463 /len=858	493	116.44	208	46.58	-1.3218	down	0	0.00623171
gnl|UG|Ssc#S23695825	1104340 MARC 4PIG Sus scrofa cDNA 5', mRNA sequence /clone_end=5' /gb=DN106928 /gi=59782191 /ug=Ssc.55830 /len=895	232	54.8	98	21.95	-1.31995	down	0.000147	0.00927397
gnl|UG|Ssc#S23698110	1106782 MARC 4PIG Sus scrofa cDNA 5', mRNA sequence /clone_end=5' /gb=DN109213 /gi=59786006 /ug=Ssc.24597 /len=846	194	45.82	82	18.37	-1.31863	down	0.000416	0.0102292
gnl|UG|Ssc#S18378962	923527 MARC 4PIG Sus scrofa cDNA 5', mRNA sequence /clone_end=5' /gb=CK459071 /gi=40830352 /ug=Ssc.55128 /len=863	132	31.18	56	12.54	-1.31408	down	0.006474	0.0125053
gnl|UG|Ssc#S40247487	rlnt05c_e3.y1 lnt Sus scrofa cDNA 5', mRNA sequence /clone_end=5' /gb=EW342394 /gi=182811120 /ug=Ssc.27685 /len=603	160	37.79	68	15.23	-1.31109	down	0.001476	0.0113047
gi|47522763|ref|NM_213968.1|	Sus scrofa integrin, beta 1 (fibronectin receptor, beta polypeptide, antigen CD29 includes MDF2, MSK12) (ITGB1), mRNA	1286	303.73	547	122.51	-1.30989	down	0	0.00374016
gi|115552725|dbj|AK232930.1|	Sus scrofa mRNA, clone:LVRM10052B08, expressed in liver	122	28.81	52	11.65	-1.30624	down	0.007746	0.012883
gi|52350683|gb|AY609399.1|	Sus scrofa clone Clu_10274.scr.msk.p1.Contig2, mRNA sequence	663	156.59	283	63.38	-1.30489	down	0	0.00531579
gnl|UG|Ssc#S18548467	BX917118 Sus Scrofa library (scan) Sus scrofa cDNA clone scan0039.k.15 5prim, mRNA sequence /clone=scan0039.k.15 /clone_end=5' /gb=BX917118 /gi=90239411 /ug=Ssc.44599 /len=879	316	74.63	135	30.24	-1.3033	down	8e-06	0.00786791
gi|194038695|ref|XM_001928512.1|	PREDICTED: Sus scrofa similar to Lysyl oxidase-like 1 (LOC100154899), mRNA	234	55.27	100	22.4	-1.303	down	0.000147	0.00927397
gi|52351174|gb|AY609579.1|	Sus scrofa clone Clu_196763.scr.msk.p1.Contig1, mRNA sequence	152	35.9	65	14.56	-1.30197	down	0.003151	0.0115376
gnl|UG|Ssc#S18380710	931152 MARC 4PIG Sus scrofa cDNA 3', mRNA sequence /clone_end=3' /gb=CK460835 /gi=40832116 /ug=Ssc.57085 /len=795	357	84.32	153	34.27	-1.29893	down	2e-06	0.00739582
gi|194035588|ref|XM_001924955.1|	PREDICTED: Sus scrofa similar to KIAA0196 (LOC100152185), mRNA	245	57.87	105	23.52	-1.29893	down	0.000149	0.00896977
gnl|UG|Ssc#S35173188	Sus scrofa mRNA, clone:OVR010070H08, expressed in ovary /gb=AK234485 /gi=115546647 /ug=Ssc.61338 /len=1228	3275	773.51	1407	315.12	-1.29552	down	0	0.0022769
gi|194036348|ref|XM_001928686.1|	PREDICTED: Sus scrofa similar to vesicle trafficking protein sec22b (LOC100157002), mRNA	237	55.98	102	22.84	-1.29335	down	0.000182	0.00914876
gnl|UG|Ssc#S23701295	1111583 MARC 4PIG Sus scrofa cDNA 5', mRNA sequence /clone_end=5' /gb=DN112398 /gi=59791064 /ug=Ssc.57428 /len=883	2682	633.45	1160	259.8	-1.28583	down	0	0.00252946
gnl|UG|Ssc#S17510311	BX665337 Sus Scrofa library (scag) Sus scrofa cDNA clone scag0006.d.04 5prim, mRNA sequence /clone=scag0006.d.04 /clone_end=5' /gb=BX665337 /gi=90227921 /ug=Ssc.61572 /len=903	159	37.55	69	15.45	-1.28121	down	0.001476	0.0113047
gi|47523743|ref|NM_214342.1|	Sus scrofa oxidative-stress responsive 1 (OXSR1), mRNA	235	55.5	102	22.84	-1.28093	down	0.000182	0.00914876
gnl|UG|Ssc#S18557598	BX926249 Sus Scrofa library (scan) Sus scrofa cDNA clone scan0022.j.22 5prim, mRNA sequence /clone=scan0022.j.22 /clone_end=5' /gb=BX926249 /gi=90228178 /ug=Ssc.48487 /len=877	191	45.11	83	18.59	-1.27892	down	0.001057	0.0102292
gi|194034933|ref|XM_001927442.1|	PREDICTED: Sus scrofa thrombospondin 1 (THBS1), mRNA	559	132.03	243	54.42	-1.27866	down	0	0.00581056
gi|115553967|dbj|AK233176.1|	Sus scrofa mRNA, clone:LVRM10095C04, expressed in liver	306	72.27	133	29.79	-1.27857	down	2e-05	0.00798975
gi|194043959|ref|XM_001927448.1|	PREDICTED: Sus scrofa FK506 binding protein 7 (FKBP7), mRNA	399	94.24	174	38.97	-1.27398	down	2e-06	0.00694123
gnl|UG|Ssc#S17510525	BX665551 Sus Scrofa library (scag) Sus scrofa cDNA clone scag0009.e.07 5prim, mRNA sequence /clone=scag0009.e.07 /clone_end=5' /gb=BX665551 /gi=90233924 /ug=Ssc.2406 /len=952	220	51.96	96	21.5	-1.27306	down	0.000452	0.00947142
gnl|UG|Ssc#S31120438	1543031 MARC 3PIG Sus scrofa cDNA 5', mRNA sequence /clone_end=5' /gb=DY424276 /gi=87225579 /ug=Ssc.43605 /len=679	261	61.64	114	25.53	-1.27167	down	0.00012	0.00864018
gi|115548919|dbj|AK235322.1|	Sus scrofa mRNA, clone:OVRM10068F05, expressed in ovary	364	85.97	159	35.61	-1.27155	down	2e-06	0.00726627
gi|194044568|ref|XM_001928462.1|	PREDICTED: Sus scrofa similar to Bladder cancer-associated protein (Bladder cancer 10 kDa protein) (Bc10) (LOC100155728), mRNA	258	60.94	113	25.31	-1.26768	down	7.6e-05	0.00874613
gi|2035|emb|X16638.1|	Pig pgd mRNA for 6-phosphogluconate dehydrogenase (EC. 1.1.1.44)	301	71.09	132	29.56	-1.266	down	3.6e-05	0.00803159
gnl|UG|Ssc#S31107474	1516037 MARC 3PIG Sus scrofa cDNA 5', mRNA sequence /clone_end=5' /gb=DY411312 /gi=87212615 /ug=Ssc.43967 /len=620	114	26.93	50	11.2	-1.26572	down	0.009502	0.0132652
gi|115545785|dbj|AK234218.1|	Sus scrofa mRNA, clone:OVR010028H07, expressed in ovary	139	32.83	61	13.66	-1.26506	down	0.005395	0.0120954
gi|194039687|ref|XM_001928955.1|	PREDICTED: Sus scrofa similar to reticulocalbin 2, EF-hand calcium binding domain (LOC100153840), mRNA	864	204.06	380	85.11	-1.26159	down	0	0.00460004
gnl|UG|Ssc#S34512833	DB790069 full-length enriched swine cDNA library, adult adrenal gland Sus scrofa cDNA clone ADR010096G11 5', mRNA sequence /clone=ADR010096G11 /clone_end=5' /gb=DB790069 /gi=112752259 /ug=Ssc.63606 /len=803	125	29.52	55	12.32	-1.26069	down	0.005284	0.0127611
gi|115555495|dbj|AK234108.1|	Sus scrofa mRNA, clone:OVR010008B11, expressed in ovary	279	65.9	123	27.55	-1.25823	down	7.5e-05	0.0083433
gi|115547094|dbj|AK231149.1|	Sus scrofa mRNA, clone:AMP010101C08, expressed in alveolar macrophage	195	46.06	86	19.26	-1.25791	down	0.0008	0.0101454
gi|115549275|dbj|AK235196.1|	Sus scrofa mRNA, clone:OVRM10057D10, expressed in ovary	508	119.98	224	50.17	-1.2579	down	0	0.00609434
gnl|UG|Ssc#S29990650	PDUts2097B06 Porcine testis cDNA library II Sus scrofa cDNA clone PDUts2097B06 3' similar to homologue to emb|AL354950.8| Human DNA sequence from clone RP11-234G16 on chromosome 10, complete sequence, mRNA sequence /clone=PDUts2097B06 /clone_end=3' /gb=CX065124 /gi=84141266 /ug=Ssc.1185 /len=656	529	124.94	234	52.41	-1.25332	down	0	0.00596536
gnl|UG|Ssc#S39912933	rcsk13_p9.y1 csk Sus scrofa cDNA 5', mRNA sequence /clone_end=5' /gb=EW008009 /gi=181233161 /ug=Ssc.34900 /len=469	174	41.1	77	17.25	-1.25254	down	0.001534	0.0107771
gi|115549486|dbj|AK235508.1|	Sus scrofa mRNA, clone:OVRM10089A04, expressed in ovary	713	168.4	316	70.77	-1.25068	down	0	0.00508741
gi|194037879|ref|XM_001925784.1|	PREDICTED: Sus scrofa similar to Ubiquitin isopeptidase T (LOC100155342), mRNA	153	36.14	68	15.23	-1.24668	down	0.003151	0.0115376
gnl|UG|Ssc#S18355677	904256 MARC 4PIG Sus scrofa cDNA 3', mRNA sequence /clone_end=3' /gb=CK451122 /gi=40798336 /ug=Ssc.23899 /len=854	135	31.89	60	13.44	-1.24657	down	0.004489	0.0123719
gi|178056883|ref|NM_001123198.1|	Sus scrofa suppression of tumorigenicity 7 (ST7), mRNA	204	48.18	91	20.38	-1.24128	down	0.000627	0.00990564
gi|115552220|dbj|AK230529.1|	Sus scrofa mRNA, clone:AMP010006E11, expressed in alveolar macrophage	121	28.58	54	12.09	-1.24119	down	0.007746	0.012883
gnl|UG|Ssc#S34517367	DB787461 full-length enriched swine cDNA library, adult adrenal gland Sus scrofa cDNA clone ADR010067E01 5', mRNA sequence /clone=ADR010067E01 /clone_end=5' /gb=DB787461 /gi=112777252 /ug=Ssc.57651 /len=904	627	148.09	280	62.71	-1.23971	down	0	0.0054348
gi|115548409|dbj|AK235026.1|	Sus scrofa mRNA, clone:OVRM10042E03, expressed in ovary	329	77.71	147	32.92	-1.23914	down	1.3e-05	0.00763951
gi|194036442|ref|XM_001925127.1|	PREDICTED: Sus scrofa similar to membrane associated guanylate kinase, WW and PDZ domain containing 3 (LOC100153223), mRNA	329	77.71	147	32.92	-1.23914	down	1.3e-05	0.00763951
gi|52351116|gb|AY609521.1|	Sus scrofa clone Clu_15365.scr.msk.p1.Contig2, mRNA sequence	577	136.28	258	57.78	-1.23793	down	0	0.00568229
gi|115552353|dbj|AK232758.1|	Sus scrofa mRNA, clone:LVRM10020F04, expressed in liver	114	26.93	51	11.42	-1.23765	down	0.009502	0.0132652
gi|194041234|ref|XM_001925415.1|	PREDICTED: Sus scrofa similar to Protein polybromo-1 (hPB1) (Polybromo-1D) (BRG1-associated factor 180) (BAF180) (LOC100153986), mRNA	172	40.62	77	17.25	-1.23559	down	0.001534	0.0107771
gnl|UG|Ssc#S23762936	1120583 MARC 4PIG Sus scrofa cDNA 3', mRNA sequence /clone_end=3' /gb=DN120555 /gi=59814833 /ug=Ssc.19544 /len=734	145	34.25	65	14.56	-1.23409	down	0.006439	0.0118072
gi|157427727|ref|NM_001105302.1|	Sus scrofa ATP citrate lyase (ACL), mRNA	207	48.89	93	20.83	-1.23088	down	0.000783	0.00975458
gi|178057066|ref|NM_001123096.1|	Sus scrofa cell division cycle 37 homolog (S. cerevisiae) (CDC37), mRNA	233	55.03	105	23.52	-1.22633	down	0.000414	0.00914876
gi|194035832|ref|XM_001928786.1|	PREDICTED: Sus scrofa similar to Nicastrin (LOC100156098), mRNA	248	58.57	112	25.08	-1.22362	down	0.000179	0.00885591
gi|194038687|ref|XM_001928174.1|	PREDICTED: Sus scrofa similar to immunoglobulin superfamily containing leucine-rich repeat (LOC100152082), mRNA	374	88.33	169	37.85	-1.22261	down	8e-06	0.00714305
gnl|UG|Ssc#S18382475	933439 MARC 4PIG Sus scrofa cDNA 5', mRNA sequence /clone_end=5' /gb=CK462628 /gi=40833909 /ug=Ssc.71965 /len=739	146	34.48	66	14.78	-1.22211	down	0.006439	0.0118072
gnl|UG|Ssc#S18383473	934496 MARC 4PIG Sus scrofa cDNA 5', mRNA sequence /clone_end=5' /gb=CK463582 /gi=40834863 /ug=Ssc.70737 /len=864	179	42.28	81	18.14	-1.2208	down	0.001848	0.0105852
gi|194041366|ref|XM_001924481.1|	PREDICTED: Sus scrofa similar to Protein transport protein Sec61 subunit alpha isoform 1 (Sec61 alpha-1) (LOC100155306), mRNA	346	81.72	157	35.16	-1.21675	down	8e-06	0.00742926
gi|52351148|gb|AY609553.1|	Sus scrofa clone Clu_1719.scr.msk.p1.Contig3, mRNA sequence	469	110.77	213	47.7	-1.21551	down	0	0.00631434
gi|194036772|ref|XM_001927760.1|	PREDICTED: Sus scrofa similar to kinesin-associated protein 3 (LOC100157611), mRNA	211	49.84	96	21.5	-1.21297	down	0.000913	0.00960999
gi|115547436|dbj|AK237818.1|	Sus scrofa mRNA, clone:SPL010101E09, expressed in spleen	189	44.64	86	19.26	-1.21273	down	0.001057	0.0102292
gi|115554855|dbj|AK233667.1|	Sus scrofa mRNA, clone:LVRM10200H06, expressed in liver	173	40.86	79	17.69	-1.20776	down	0.002653	0.0106799
gnl|UG|Ssc#S18549601	BX918252 Sus Scrofa library (scan) Sus scrofa cDNA clone scan0036.n.12 5prim, mRNA sequence /clone=scan0036.n.12 /clone_end=5' /gb=BX918252 /gi=90228692 /ug=Ssc.25536 /len=731	138	32.59	63	14.11	-1.20771	down	0.005395	0.0120954
gi|194037272|ref|XM_001928278.1|	PREDICTED: Sus scrofa similar to cryptochrome 1 (photolyase-like) (LOC100153282), mRNA	140	33.07	64	14.33	-1.20648	down	0.005395	0.0120954
gi|194040961|ref|XM_001924920.1|	PREDICTED: Sus scrofa similar to Stress 70 protein chaperone, microsome-associated, 60kD (LOC100152073), mRNA	221	52.2	101	22.62	-1.20645	down	0.000773	0.00940426
gi|115550178|dbj|AK235657.1|	Sus scrofa mRNA, clone:OVRM10101G03, expressed in ovary	186	43.93	85	19.04	-1.20617	down	0.001593	0.0103149
gi|194044570|ref|XM_001928614.1|	PREDICTED: Sus scrofa similar to v-src sarcoma (Schmidt-Ruppin A-2) viral oncogene homolog (LOC100154503), mRNA	129	30.47	59	13.21	-1.20576	down	0.009428	0.0126351
gnl|UG|Ssc#S18550520	BX919171 Sus Scrofa library (scan) Sus scrofa cDNA clone scan0007.o.01 5prim, mRNA sequence /clone=scan0007.o.01 /clone_end=5' /gb=BX919171 /gi=90232029 /ug=Ssc.27214 /len=837	223	52.67	102	22.84	-1.20542	down	0.000501	0.00933846
gnl|UG|Ssc#S18359550	915522 MARC 4PIG Sus scrofa cDNA 5', mRNA sequence /clone_end=5' /gb=CK454991 /gi=40802205 /ug=Ssc.9911 /len=907	277	65.42	127	28.44	-1.20181	down	9.5e-05	0.00839074
gi|194043856|ref|XM_001928206.1|	PREDICTED: Sus scrofa similar to Serine/threonine-protein kinase 16 (Protein kinase PKL12) (Myristoylated and palmitoylated serine/threonine-protein kinase) (MPSK) (TGF-beta-stimulated factor 1) (TSF-1) (hPSK) (LOC100153147), mRNA	338	79.83	155	34.71	-1.20158	down	2.3e-05	0.00749748
gi|115547340|dbj|AK234713.1|	Sus scrofa mRNA, clone:OVRM10010D03, expressed in ovary	744	175.72	342	76.6	-1.19786	down	0	0.00493617
gi|52351890|gb|AY610308.1|	Sus scrofa clone rcut39_i19.y1.abd, mRNA sequence	326	77	150	33.59	-1.19683	down	2.6e-05	0.00763951
gi|34582610|gb|AY368623.1|	Sus scrofa collagen type V alpha 2 (COL5A2) mRNA, partial sequence	3983	940.73	1833	410.53	-1.19629	down	0	0.00203021
gnl|UG|Ssc#S23693714	1100657 MARC 4PIG Sus scrofa cDNA 3', mRNA sequence /clone_end=3' /gb=DN104817 /gi=59779244 /ug=Ssc.54739 /len=858	993	234.53	457	102.35	-1.19626	down	0	0.00424019
gnl|UG|Ssc#S19541728	946556 MARC 4PIG Sus scrofa cDNA 5', mRNA sequence /clone_end=5' /gb=CN157824 /gi=46172254 /ug=Ssc.50421 /len=897	139	32.83	64	14.33	-1.19598	down	0.005395	0.0120954
gnl|UG|Ssc#S18556357	BX925008 Sus Scrofa library (scan) Sus scrofa cDNA clone scan0016.k.21 5prim, mRNA sequence /clone=scan0016.k.21 /clone_end=5' /gb=BX925008 /gi=90239768 /ug=Ssc.4177 /len=886	191	45.11	88	19.71	-1.19452	down	0.001831	0.0101454
gnl|UG|Ssc#S26720320	AJ956404 KN404_2 Sus scrofa cDNA clone C0007749d20 5', mRNA sequence /clone=C0007749d20 /clone_end=5' /gb=AJ956404 /gi=74373220 /ug=Ssc.36407 /len=830	128	30.23	59	13.21	-1.19435	down	0.009428	0.0126351
gnl|UG|Ssc#S23696689	1105265 MARC 4PIG Sus scrofa cDNA 5', mRNA sequence /clone_end=5' /gb=DN107792 /gi=59783079 /ug=Ssc.12709 /len=865	366	86.44	169	37.85	-1.19141	down	1.5e-05	0.0072039
gnl|UG|Ssc#S18553137	BX921788 Sus Scrofa library (scan) Sus scrofa cDNA clone scan0019.j.17 5prim, mRNA sequence /clone=scan0019.j.17 /clone_end=5' /gb=BX921788 /gi=90232259 /ug=Ssc.8845 /len=856	476	112.42	220	49.27	-1.19012	down	3e-06	0.00627263
gi|115555021|dbj|AK240220.1|	Sus scrofa mRNA, clone:UTR010041H03, expressed in uterus	224	52.91	104	23.29	-1.18383	down	0.000501	0.00933846
gi|115546083|dbj|AK237525.1|	Sus scrofa mRNA, clone:SPL010057B03, expressed in spleen	299	70.62	139	31.13	-1.18177	down	5.9e-05	0.00798975
gnl|UG|Ssc#S24610008	CR939665 Sus scrofa cDNA library (scaj) Sus scrofa cDNA clone scaj0009.i.06 5prim, mRNA sequence /clone=scaj0009.i.06 /clone_end=5' /gb=CR939665 /gi=62936014 /ug=Ssc.72456 /len=863	176	41.57	82	18.37	-1.17819	down	0.001848	0.0105852
gnl|UG|Ssc#S40591094	rvin013_m16.y1 vin Sus scrofa cDNA 5', mRNA sequence /clone_end=5' /gb=EW677807 /gi=183036300 /ug=Ssc.62734 /len=584	296	69.91	138	30.91	-1.17743	down	7.4e-05	0.00803159
gi|52352038|gb|AY610454.1|	Sus scrofa clone rmed26c_l12.y1.abd, mRNA sequence	193	45.58	90	20.16	-1.17691	down	0.001245	0.0100636
gnl|UG|Ssc#S23697986	1106650 MARC 4PIG Sus scrofa cDNA 5', mRNA sequence /clone_end=5' /gb=DN109089 /gi=59785758 /ug=Ssc.2259 /len=800	246	58.1	115	25.76	-1.17341	down	0.000461	0.00885591
gnl|UG|Ssc#S35325248	SusFleck_BF_0069_0072_5_pCNS_C02 SusFleck Backfat Sus scrofa cDNA clone 0069_0072_C02 5', mRNA sequence /clone=0069_0072_C02 /clone_end=5' /gb=DT323640 /gi=116341480 /ug=Ssc.54787 /len=607	139	32.83	65	14.56	-1.173	down	0.009435	0.0119526
gnl|UG|Ssc#S40588179	rvin025_k12.y1 vin Sus scrofa cDNA 5', mRNA sequence /clone_end=5' /gb=EW674892 /gi=183086548 /ug=Ssc.29601 /len=697	303	71.56	142	31.8	-1.17013	down	5.9e-05	0.00790792
gnl|UG|Ssc#S6076898	UNL-P-FN-at-c-12-0-UNL.s1 UNL-P-FN Sus scrofa cDNA clone UNL-P-FN-at-c-12-0-UNL 3', mRNA sequence /clone=UNL-P-FN-at-c-12-0-UNL /clone_end=3' /gb=BI181611 /gi=14656020 /ug=Ssc.56108 /len=777	400	94.47	188	42.11	-1.16569	down	8e-06	0.00685963
gi|46095042|gb|AY574215.1|	Sus scrofa Impact (Impact) mRNA, partial cds	168	39.68	79	17.69	-1.16548	down	0.003742	0.0107771
gnl|UG|Ssc#S19541523	946337 MARC 4PIG Sus scrofa cDNA 5', mRNA sequence /clone_end=5' /gb=CN157619 /gi=46172049 /ug=Ssc.17183 /len=910	168	39.68	79	17.69	-1.16548	down	0.003742	0.0107771
gi|115554610|dbj|AK237020.1|	Sus scrofa mRNA, clone:PBL010077F01, expressed in periphral blood mononuclear cell	270	63.77	127	28.44	-1.16496	down	0.000152	0.00843896
gi|194036972|ref|XM_001927228.1|	PREDICTED: Sus scrofa tyrosine 3-monooxygenase/tryptophan 5-monooxygenase activation protein, zeta polypeptide (YWHAZ), mRNA	2036	480.87	958	214.56	-1.16427	down	0	0.00288675
gi|47523665|ref|NM_214304.1|	Sus scrofa proteasome (prosome, macropain) activator subunit 1 (PA28 alpha) (PSME1), mRNA	172	40.62	81	18.14	-1.16302	down	0.002653	0.0106799
gi|72535167|ref|NM_001031778.1|	Sus scrofa mannose-6-phosphate receptor binding protein 1 (M6PRBP1), mRNA	138	32.59	65	14.56	-1.16242	down	0.009435	0.0119526
gnl|UG|Ssc#S40078819	rfbs3911b_a9.y1 fbs Sus scrofa cDNA 5', mRNA sequence /clone_end=5' /gb=EW173726 /gi=182479647 /ug=Ssc.58226 /len=653	193	45.58	91	20.38	-1.16125	down	0.001245	0.0100636
gnl|UG|Ssc#S18558291	BX926942 Sus Scrofa library (scan) Sus scrofa cDNA clone scan0014.i.14 5prim, mRNA sequence /clone=scan0014.i.14 /clone_end=5' /gb=BX926942 /gi=90231017 /ug=Ssc.70049 /len=781	568	134.15	268	60.02	-1.16033	down	0	0.00568229
gi|115545894|dbj|AK234327.1|	Sus scrofa mRNA, clone:OVR010043F12, expressed in ovary	337	79.59	159	35.61	-1.1603	down	4e-05	0.00746314
gnl|UG|Ssc#S18378791	923328 MARC 4PIG Sus scrofa cDNA 5', mRNA sequence /clone_end=5' /gb=CK458900 /gi=40830181 /ug=Ssc.70485 /len=828	288	68.02	136	30.46	-1.15904	down	0.000116	0.008161
gi|115551673|dbj|AK239137.1|	Sus scrofa mRNA, clone:THY010066E02, expressed in thymus	150	35.43	71	15.9	-1.15594	down	0.007698	0.0115376
gi|52351260|gb|AY609692.1|	Sus scrofa clone Clu_26048.scr.msk.p1.Contig1, mRNA sequence	393	92.82	186	41.66	-1.15577	down	7e-06	0.00688652
gi|115548389|dbj|AK235006.1|	Sus scrofa mRNA, clone:OVRM10040D09, expressed in ovary	234	55.27	111	24.86	-1.15267	down	0.000764	0.00908795
gi|194035607|ref|XM_001928505.1|	PREDICTED: Sus scrofa similar to Uncharacterized protein C8orf32 homolog (LOC100158199), mRNA	596	140.77	283	63.38	-1.15124	down	0	0.00553288
gi|52351682|gb|AY610112.1|	Sus scrofa clone Clu_7348.scr.msk.p1.Contig1, mRNA sequence	164	38.73	78	17.47	-1.14857	down	0.003225	0.0109795
gi|47523561|ref|NM_214245.1|	Sus scrofa secretory carrier membrane protein 1 (SCAMP1), mRNA	126	29.76	60	13.44	-1.14684	down	0.009428	0.0126351
gi|155369755|ref|NM_001101026.1|	Sus scrofa squalene epoxidase (SQLE), mRNA	168	39.68	80	17.92	-1.14684	down	0.003742	0.0107771
gi|52351209|gb|AY609612.1|	Sus scrofa clone Clu_20955.scr.msk.p1.Contig3, mRNA sequence	359	84.79	171	38.3	-1.14655	down	1.4e-05	0.00723489
gnl|UG|Ssc#S18552627	BX921278 Sus Scrofa library (scan) Sus scrofa cDNA clone scan0002.e.22 5prim, mRNA sequence /clone=scan0002.e.22 /clone_end=5' /gb=BX921278 /gi=90230636 /ug=Ssc.6161 /len=703	300	70.86	143	32.03	-1.14555	down	0.000112	0.00794853
gi|194041036|ref|XM_001925819.1|	PREDICTED: Sus scrofa hypothetical protein LOC100156547 (LOC100156547), mRNA	430	101.56	205	45.91	-1.14545	down	4e-06	0.00655893
gnl|UG|Ssc#S31101927	1497265 MARC 3PIG Sus scrofa cDNA 5', mRNA sequence /clone_end=5' /gb=DY405765 /gi=87207068 /ug=Ssc.33523 /len=715	291	68.73	139	31.13	-1.14263	down	0.000131	0.00807406
gi|194041423|ref|XM_001926755.1|	PREDICTED: Sus scrofa similar to exportin 7 (LOC100153229), mRNA	314	74.16	150	33.59	-1.14261	down	0.000108	0.00775128
gnl|UG|Ssc#S23768028	1139507 MARC 4PIG Sus scrofa cDNA 5', mRNA sequence /clone_end=5' /gb=DN125647 /gi=59819926 /ug=Ssc.15480 /len=883	159	37.55	76	17.02	-1.14158	down	0.004533	0.0110849
gi|115549693|dbj|AK231972.1|	Sus scrofa mRNA, clone:LNG010059B06, expressed in lung	213	50.31	102	22.84	-1.13928	down	0.001494	0.00953998
gi|194038369|ref|XM_001929075.1|	PREDICTED: Sus scrofa similar to polynucleotide adenylyltransferase, transcript variant 1 (LOC100156323), mRNA	873	206.19	418	93.62	-1.13909	down	0	0.00450984
gi|194033834|ref|XM_001924991.1|	PREDICTED: Sus scrofa similar to nipsnap homolog 3A (LOC100154081), mRNA	309	72.98	148	33.15	-1.13849	down	8.7e-05	0.00782847
gi|115548955|dbj|AK235358.1|	Sus scrofa mRNA, clone:OVRM10072C03, expressed in ovary	620	146.44	297	66.52	-1.13845	down	0	0.00540769
gi|194035424|ref|XM_001926628.1|	PREDICTED: Sus scrofa similar to protein tyrosine phosphatase, receptor type, K (LOC100153609), mRNA	179	42.28	86	19.26	-1.13437	down	0.003142	0.0104928
gi|115550357|dbj|AK238622.1|	Sus scrofa mRNA, clone:THY010007G02, expressed in thymus	385	90.93	185	41.43	-1.13408	down	1e-05	0.00696905
gi|115555451|dbj|AK234064.1|	Sus scrofa mRNA, clone:OVR010003A03, expressed in ovary	285	67.31	137	30.68	-1.13352	down	0.000256	0.008161
gi|115552057|dbj|AK239250.1|	Sus scrofa mRNA, clone:THY010085B03, expressed in thymus	212	50.07	102	22.84	-1.13238	down	0.001494	0.00953998
gi|178056676|ref|NM_001123078.1|	Sus scrofa activating transcription factor 4 (tax-responsive enhancer element B67) (ATF4), mRNA	530	125.18	255	57.11	-1.13219	down	0	0.00587792
gi|178057315|ref|NM_001123097.1|	Sus scrofa cyclin-dependent kinase 4 (CDK4), mRNA	569	134.39	275	61.59	-1.12566	down	0	0.00565147
gi|194042143|ref|XM_001927456.1|	PREDICTED: Sus scrofa inositol polyphosphate-5-phosphatase F (INPP5F), mRNA	281	66.37	136	30.46	-1.12362	down	0.000208	0.0082507
gi|115554284|dbj|AK240079.1|	Sus scrofa mRNA, clone:UTR010028G02, expressed in uterus	157	37.08	76	17.02	-1.12341	down	0.006393	0.0111932
gi|115550039|dbj|AK232274.1|	Sus scrofa mRNA, clone:LVR010010F09, expressed in liver	294	69.44	143	32.03	-1.11634	down	0.000175	0.00803159
gnl|UG|Ssc#S34528527	DB802598 full-length enriched swine cDNA library, adult skin Sus scrofa cDNA clone SKNB10046B08 5', mRNA sequence /clone=SKNB10046B08 /clone_end=5' /gb=DB802598 /gi=112747701 /ug=Ssc.25054 /len=872	270	63.77	132	29.56	-1.10923	down	0.000397	0.0083433
gi|115545900|dbj|AK234333.1|	Sus scrofa mRNA, clone:OVR010044E01, expressed in ovary	482	113.84	236	52.86	-1.10676	down	4e-06	0.00615214
gnl|UG|Ssc#S23695164	1103636 MARC 4PIG Sus scrofa cDNA 5', mRNA sequence /clone_end=5' /gb=DN106267 /gi=59781530 /ug=Ssc.53931 /len=806	1249	295	612	137.07	-1.1058	down	0	0.00371715
gi|208610189|ref|NM_001135680.1|	Sus scrofa ubiquitin specific peptidase 7 (herpes virus-associated) (USP7), mRNA	255	60.23	125	28	-1.10506	down	0.000608	0.00864018
gi|194040939|ref|XM_001924716.1|	PREDICTED: Sus scrofa similar to LOC515537 protein (LOC100154619), mRNA	289	68.26	142	31.8	-1.10201	down	0.000312	0.00807406
gi|194043006|ref|XM_001928075.1|	PREDICTED: Sus scrofa similar to Zinc finger protein 38 (LOC100157987), mRNA	189	44.64	93	20.83	-1.09967	down	0.002993	0.0100636
gi|115553453|dbj|AK236656.1|	Sus scrofa mRNA, clone:OVRM10212E03, expressed in ovary	140	33.07	69	15.45	-1.09792	down	0.009435	0.0119526
gnl|UG|Ssc#S16767076	834665 MARC 3PIG Sus scrofa cDNA 5', mRNA sequence /clone_end=5' /gb=CF364671 /gi=34166504 /ug=Ssc.1277 /len=730	247	58.34	122	27.32	-1.09453	down	0.000706	0.00880053
gi|115550094|dbj|AK232329.1|	Sus scrofa mRNA, clone:LVR010020D03, expressed in liver	245	57.87	121	27.1	-1.09452	down	0.000706	0.00880053
gi|148232727|ref|NM_001097447.1|	Sus scrofa retinoid x receptor interacting protein (RAP80), mRNA	162	38.26	80	17.92	-1.09427	down	0.007485	0.0109795
gnl|UG|Ssc#S26396713	BW975440 full-length enriched swine cDNA library, adult periphral blood mononuclear cell Sus scrofa cDNA clone PBL010105F03 5', mRNA sequence /clone=PBL010105F03 /clone_end=5' /gb=BW975440 /gi=71955379 /ug=Ssc.16678 /len=859	494	116.68	244	54.65	-1.09426	down	1e-06	0.00605667
gi|115550806|dbj|AK235881.1|	Sus scrofa mRNA, clone:OVRM10122D11, expressed in ovary	425	100.38	210	47.03	-1.09382	down	6e-06	0.00658255
gnl|UG|Ssc#S23775370	996429 MARC 4PIG Sus scrofa cDNA 5', mRNA sequence /clone_end=5' /gb=DN132989 /gi=59827306 /ug=Ssc.56670 /len=894	271	64.01	134	30.01	-1.09285	down	0.000397	0.0083433
gi|115550441|dbj|AK238706.1|	Sus scrofa mRNA, clone:THY010019D09, expressed in thymus	392	92.58	194	43.45	-1.09134	down	1.4e-05	0.00685963
gi|83921642|ref|NM_001038007.1|	Sus scrofa splicing factor, arginine/serine-rich 1 (SFRS1), mRNA	1548	365.62	767	171.78	-1.08978	down	0	0.00330895
gi|115545597|dbj|AK230712.1|	Sus scrofa mRNA, clone:AMP010029H03, expressed in alveolar macrophage	341	80.54	169	37.85	-1.08941	down	7.8e-05	0.00736281
gi|52351354|gb|AY609784.1|	Sus scrofa clone Clu_30933.scr.msk.p1.Contig9, mRNA sequence	153	36.14	76	17.02	-1.08637	down	0.009125	0.0113047
gi|115554415|dbj|AK233425.1|	Sus scrofa mRNA, clone:LVRM10145F11, expressed in liver	173	40.86	86	19.26	-1.08508	down	0.004343	0.0105852
gi|194034832|ref|XM_001928118.1|	PREDICTED: Sus scrofa similar to microfibrillar-associated protein 1 (LOC100157390), mRNA	193	45.58	96	21.5	-1.08406	down	0.003525	0.00990564
gi|115546712|dbj|AK237558.1|	Sus scrofa mRNA, clone:SPL010061D12, expressed in spleen	659	155.65	328	73.46	-1.08327	down	0	0.00520399
gi|157427731|ref|NM_001105304.1|	Sus scrofa COP9 constitutive photomorphogenic homolog subunit 4 (COPS4), mRNA	275	64.95	137	30.68	-1.08203	down	0.000469	0.0082507
gnl|UG|Ssc#S16763939	827871 MARC 3PIG Sus scrofa cDNA 5', mRNA sequence /clone_end=5' /gb=CF361534 /gi=34160303 /ug=Ssc.22089 /len=689	268	63.3	134	30.01	-1.07676	down	0.000561	0.00839074
gi|194045109|ref|XM_001927874.1|	PREDICTED: Sus scrofa similar to FYVE, RhoGEF and PH domain containing 1 (LOC100152387), mRNA	298	70.38	149	33.37	-1.07661	down	0.000239	0.00794853
gi|115550874|dbj|AK235949.1|	Sus scrofa mRNA, clone:OVRM10128E11, expressed in ovary	465	109.83	233	52.18	-1.0737	down	6e-06	0.00625208
gi|194035722|ref|XM_001926997.1|	PREDICTED: Sus scrofa similar to Rho GTPase activating protein 29 (LOC100152734), mRNA	320	75.58	161	36.06	-1.06761	down	0.000121	0.00760328
gnl|UG|Ssc#S18281053	BP436950 full-length enriched swine cDNA library, adult lung Sus scrofa cDNA clone LNG010048E01 5', mRNA sequence /clone=LNG010048E01 /clone_end=5' /gb=BP436950 /gi=40427017 /ug=Ssc.45613 /len=824	451	106.52	227	50.84	-1.06709	down	8e-06	0.00633549
gi|115551482|dbj|AK236160.1|	Sus scrofa mRNA, clone:OVRM10159A01, expressed in ovary	391	92.35	197	44.12	-1.06568	down	3.1e-05	0.00685963
gnl|UG|Ssc#S18555039	BX923690 Sus Scrofa library (scan) Sus scrofa cDNA clone scan0012.n.19 5prim, mRNA sequence /clone=scan0012.n.19 /clone_end=5' /gb=BX923690 /gi=126026374 /ug=Ssc.2047 /len=985	240	56.68	121	27.1	-1.06455	down	0.000989	0.00885591
gi|194044132|ref|XM_001927798.1|	PREDICTED: Sus scrofa similar to activin A type I receptor (LOC100152307), mRNA	579	136.75	293	65.62	-1.05933	down	1e-06	0.00554731
gi|194038777|ref|XM_001928268.1|	PREDICTED: Sus scrofa similar to sorting nexin 6 (LOC100154775), mRNA	367	86.68	186	41.66	-1.05704	down	6.7e-05	0.0070545
gnl|UG|Ssc#S27600466	EST-AR186E08 Porcine Peripheral Blood Cell cDNA library Sus scrofa cDNA clone AR186E08, mRNA sequence /clone=AR186E08 /gb=DV225793 /gi=77592758 /ug=Ssc.56949 /len=701	189	44.64	96	21.5	-1.054	down	0.00488	0.00998374
gi|194039500|ref|XM_001925226.1|	PREDICTED: Sus scrofa similar to ADAM metallopeptidase with thrombospondin type 1 motif, 7 (LOC100154398), mRNA	187	44.17	95	21.28	-1.05357	down	0.004209	0.0101454
gi|194034226|ref|XM_001928937.1|	PREDICTED: Sus scrofa similar to Homeobox protein SIX1 (Sine oculis homeobox homolog 1) (LOC100156847), mRNA	1124	265.47	572	128.11	-1.05117	down	0	0.00390835
gi|194044951|ref|XM_001925471.1|	PREDICTED: Sus scrofa similar to glypican 4 (LOC100156029), mRNA	251	59.28	128	28.67	-1.048	down	0.00141	0.00864018
gi|194040741|ref|XM_001926132.1|	PREDICTED: Sus scrofa similar to CLN5 (LOC100152208), mRNA	188	44.4	96	21.5	-1.04622	down	0.0066	0.0100636
gnl|UG|Ssc#S40204678	ruio10_e15.y1 kid Sus scrofa cDNA 5', mRNA sequence /clone_end=5' /gb=EW299585 /gi=182505303 /ug=Ssc.46769 /len=619	679	160.37	347	77.72	-1.04505	down	0	0.00509873
gi|115551591|dbj|AK239055.1|	Sus scrofa mRNA, clone:THY010059F11, expressed in thymus	170	40.15	87	19.48	-1.04341	down	0.005971	0.0106799
gi|52351961|gb|AY610379.1|	Sus scrofa clone rese11c_b12.y1.abd, mRNA sequence	172	40.62	88	19.71	-1.04326	down	0.007079	0.0104928
gnl|UG|Ssc#S18383319	934333 MARC 4PIG Sus scrofa cDNA 5', mRNA sequence /clone_end=5' /gb=CK463428 /gi=40834709 /ug=Ssc.60518 /len=726	179	42.28	92	20.6	-1.03733	down	0.00808	0.0103149
gi|115554351|dbj|AK240146.1|	Sus scrofa mRNA, clone:UTR010035C06, expressed in uterus	303	71.56	156	34.94	-1.03427	down	0.00035	0.0077896
gnl|UG|Ssc#S19548031	994322 MARC 4PIG Sus scrofa cDNA 5', mRNA sequence /clone_end=5' /gb=CN164198 /gi=46178628 /ug=Ssc.51910 /len=791	264	62.35	136	30.46	-1.03347	down	0.000815	0.00843896
gi|194036099|ref|XM_001929400.1|	PREDICTED: Sus scrofa similar to SHC-transforming protein 1 (SH2 domain protein C1) (Src homology 2 domain-containing-transforming protein C1), transcript variant 2 (LOC100156321), mRNA	165	38.97	85	19.04	-1.03333	down	0.008464	0.0107771
gnl|UG|Ssc#S40003052	rece14c_n1.y1 ece Sus scrofa cDNA 5', mRNA sequence /clone_end=5' /gb=EW097961 /gi=181227466 /ug=Ssc.56105 /len=641	665	157.06	343	76.82	-1.03176	down	0	0.00514475
gi|115552311|dbj|AK230621.1|	Sus scrofa mRNA, clone:AMP010017G02, expressed in alveolar macrophage	312	73.69	161	36.06	-1.03107	down	0.00027	0.00767625
gnl|UG|Ssc#S6072825	UNL-P-FN-bh-h-10-0-UNL.s1 UNL-P-FN Sus scrofa cDNA clone UNL-P-FN-bh-h-10-0-UNL 3', mRNA sequence /clone=UNL-P-FN-bh-h-10-0-UNL /clone_end=3' /gb=BI182326 /gi=14656735 /ug=Ssc.54424 /len=867	465	109.83	240	53.75	-1.03094	down	8e-06	0.00621154
gnl|UG|Ssc#S18549403	BX918054 Sus Scrofa library (scan) Sus scrofa cDNA clone scan0034.k.05 5prim, mRNA sequence /clone=scan0034.k.05 /clone_end=5' /gb=BX918054 /gi=90244992 /ug=Ssc.71988 /len=800	226	53.38	117	26.2	-1.02673	down	0.002295	0.00914876
gi|148237281|ref|NM_001097478.1|	Sus scrofa ribosomal protein L14 (RPL14), mRNA	3068	724.62	1588	355.66	-1.02673	down	0	0.00228582
gnl|UG|Ssc#S18359743	915736 MARC 4PIG Sus scrofa cDNA 5', mRNA sequence /clone_end=5' /gb=CK455184 /gi=40802398 /ug=Ssc.50565 /len=732	164	38.73	85	19.04	-1.02442	down	0.008464	0.0107771
gi|115555020|dbj|AK240219.1|	Sus scrofa mRNA, clone:UTR010041G09, expressed in uterus	239	56.45	124	27.77	-1.02345	down	0.002139	0.00885591
gi|115546953|dbj|AK240599.1|	Sus scrofa mRNA, clone:UTR010104E02, expressed in uterus	212	50.07	110	24.64	-1.02294	down	0.003811	0.00940426
gi|47522869|ref|NM_214024.1|	Sus scrofa protein phosphatase 2 (formerly 2A), regulatory subunit A, alpha isoform (PPP2R1A), mRNA	529	124.94	275	61.59	-1.02047	down	2e-06	0.00579407
gnl|UG|Ssc#S17526093	BX675293 Sus Scrofa library (scac) Sus scrofa cDNA clone scac0029.p.13 3prim, mRNA sequence /clone=scac0029.p.13 /clone_end=3' /gb=BX675293 /gi=90233494 /ug=Ssc.8230 /len=737	225	53.14	117	26.2	-1.02023	down	0.002295	0.00914876
gnl|UG|Ssc#S26726115	AJ962199 KN404_2 Sus scrofa cDNA clone C0007757b07 5', mRNA sequence /clone=C0007757b07 /clone_end=5' /gb=AJ962199 /gi=74379015 /ug=Ssc.35646 /len=867	171	40.39	89	19.93	-1.01906	down	0.009861	0.0105852
gi|194041319|ref|XM_001928397.1|	PREDICTED: Sus scrofa similar to RNA pseudouridylate synthase domain containing 3 (LOC100153857), mRNA	188	44.4	98	21.95	-1.01634	down	0.0066	0.0100636
gi|115551842|dbj|AK236249.1|	Sus scrofa mRNA, clone:OVRM10168C03, expressed in ovary	577	136.28	301	67.41	-1.01554	down	1e-06	0.00554731
gnl|UG|Ssc#S31125151	1553421 MARC 3PIG Sus scrofa cDNA 5', mRNA sequence /clone_end=5' /gb=DY428989 /gi=87230292 /ug=Ssc.5301 /len=683	321	75.82	168	37.63	-1.0107	down	0.00034	0.00753227
gi|194038781|ref|XM_001926473.1|	PREDICTED: Sus scrofa hypothetical protein LOC100156815 (LOC100156815), mRNA	657	155.17	344	77.04	-1.01017	down	0	0.00516821
gi|115551001|dbj|AK238862.1|	Sus scrofa mRNA, clone:THY010039B06, expressed in thymus	2105	497.17	1104	247.26	-1.00771	down	0	0.00278647
gi|47522727|ref|NM_213949.1|	Sus scrofa solute carrier family 12 (potassium/chloride transporters), member 4 (SLC12A4), mRNA	225	53.14	118	26.43	-1.00762	down	0.002295	0.00914876
gnl|UG|Ssc#S18378972	923537 MARC 4PIG Sus scrofa cDNA 5', mRNA sequence /clone_end=5' /gb=CK459081 /gi=40830362 /ug=Ssc.37995 /len=788	421	99.43	221	49.5	-1.00625	down	4.6e-05	0.00653556
gnl|UG|Ssc#S18551520	BX920171 Sus Scrofa library (scan) Sus scrofa cDNA clone scan0006.m.24 5prim, mRNA sequence /clone=scan0006.m.24 /clone_end=5' /gb=BX920171 /gi=90240342 /ug=Ssc.19581 /len=872	200	47.24	105	23.52	-1.00612	down	0.006178	0.00968151
gi|194035041|ref|XM_001927251.1|	PREDICTED: Sus scrofa similar to Probable E3 ubiquitin-protein ligase HERC1 (HECT domain and RCC1-like domain-containing protein 1) (p532) (p619) (LOC100153537), mRNA	390	92.11	205	45.91	-1.00455	down	7.4e-05	0.00680675
gi|115547522|dbj|AK237904.1|	Sus scrofa mRNA, clone:TCH010009G05, expressed in trachea	475	112.19	250	55.99	-1.0027	down	1e-05	0.0061327
gi|157427686|ref|NM_214374.2|	Sus scrofa myosin, light chain 1, alkali; skeletal, fast (MYL1), mRNA	188	44.4	99	22.17	-1.00195	down	0.0066	0.0100636
gnl|UG|Ssc#S19547860	994139 MARC 4PIG Sus scrofa cDNA 5', mRNA sequence /clone_end=5' /gb=CN164027 /gi=46178457 /ug=Ssc.55297 /len=873	336	79.36	177	39.64	-1.00146	down	0.000305	0.00736281
gi|115548219|dbj|AK231529.1|	Sus scrofa mRNA, clone:ITT010086H04, expressed in intestine	284	67.08	150	33.59	-0.997851	down	0.000995	0.00803159
gi|194042440|ref|XM_001928136.1|	PREDICTED: Sus scrofa similar to MMAC1 (LOC100156264), mRNA	390	92.11	206	46.14	-0.99734	down	7.4e-05	0.00680675
gnl|UG|Ssc#S40066476	rfat0103_o24.y1 fat Sus scrofa cDNA 5', mRNA sequence /clone_end=5' /gb=EW161383 /gi=182492037 /ug=Ssc.1812 /len=606	590	139.35	312	69.88	-0.995761	down	4e-06	0.00546231
gi|115552064|dbj|AK239257.1|	Sus scrofa mRNA, clone:THY010086F09, expressed in thymus	416	98.25	220	49.27	-0.995748	down	5.6e-05	0.00658255
gi|194042943|ref|XM_001929420.1|	PREDICTED: Sus scrofa similar to Actin-related protein 2/3 complex subunit 3 (Arp2/3 complex 21 kDa subunit) (p21-ARC) (LOC100154518), mRNA	242	57.16	128	28.67	-0.995464	down	0.002489	0.00874613
gi|194039565|ref|XM_001929124.1|	PREDICTED: Sus scrofa similar to Hepatoma-derived growth factor-related protein 3 (HRP-3) (Hepatoma-derived growth factor 2) (LOC100154801), mRNA	206	48.65	109	24.41	-0.994968	down	0.003242	0.00953998
gi|194039679|ref|XM_001928732.1|	PREDICTED: Sus scrofa electron-transfer-flavoprotein, alpha polypeptide (glutaric aciduria II) (ETFA), mRNA	437	103.21	232	51.96	-0.990109	down	3.9e-05	0.0064002
gi|115548424|dbj|AK235041.1|	Sus scrofa mRNA, clone:OVRM10044B05, expressed in ovary	207	48.89	110	24.64	-0.988537	down	0.005138	0.00947142
gi|194035561|ref|XM_001924535.1|	PREDICTED: Sus scrofa similar to differentiation enhancing factor 1 (LOC100153066), mRNA	267	63.06	142	31.8	-0.987698	down	0.001409	0.00829662
gnl|UG|Ssc#S19541038	945810 MARC 4PIG Sus scrofa cDNA 5', mRNA sequence /clone_end=5' /gb=CN157134 /gi=46171564 /ug=Ssc.32856 /len=714	235	55.5	125	28	-0.987061	down	0.002139	0.00885591
gi|115550191|dbj|AK235670.1|	Sus scrofa mRNA, clone:OVRM10102H08, expressed in ovary	169	39.92	90	20.16	-0.985616	down	0.009861	0.0105852
gi|115551216|dbj|AK232649.1|	Sus scrofa mRNA, clone:LVR010105F03, expressed in liver	256	60.46	137	30.68	-0.978682	down	0.002243	0.008488
gnl|UG|Ssc#S34521601	DB798053 full-length enriched swine cDNA library, adult immature dendritic cell Sus scrofa cDNA clone DCI010096A05 5', mRNA sequence /clone=DCI010096A05 /clone_end=5' /gb=DB798053 /gi=112757390 /ug=Ssc.46765 /len=817	338	79.83	181	40.54	-0.977585	down	0.000367	0.00729804
gi|47522753|ref|NM_213962.1|	Sus scrofa hydroxyacyl-Coenzyme A dehydrogenase/3-ketoacyl-Coenzyme A thiolase/enoyl-Coenzyme A hydratase (trifunctional protein), alpha subunit (HADHA), nuclear gene encoding mitochondrial protein, mRNA	310	73.22	167	37.4	-0.9692	down	0.000577	0.00767625
gi|115548933|dbj|AK235336.1|	Sus scrofa mRNA, clone:OVRM10070A07, expressed in ovary	180	42.51	97	21.72	-0.968778	down	0.009034	0.0101454
gi|115551432|dbj|AK236110.1|	Sus scrofa mRNA, clone:OVRM10153B12, expressed in ovary	306	72.27	165	36.95	-0.967823	down	0.000763	0.0077135
gi|115547414|dbj|AK237795.1|	Sus scrofa mRNA, clone:SPL010098B04, expressed in spleen	470	111.01	254	56.89	-0.964443	down	3e-05	0.0061327
gnl|UG|Ssc#S39891679	rcmu24_c17.y1 cmu Sus scrofa cDNA 5', mRNA sequence /clone_end=5' /gb=EV986754 /gi=178600012 /ug=Ssc.55113 /len=661	1482	350.03	802	179.62	-0.962531	down	0	0.00333534
gi|73853881|ref|NM_001032355.1|	Sus scrofa DNA (cytosine-5-)-methyltransferase 1 (DNMT1), mRNA	168	39.68	91	20.38	-0.961258	down	0.009861	0.0105852
gnl|UG|Ssc#S19543384	948065 MARC 4PIG Sus scrofa cDNA 3', mRNA sequence /clone_end=3' /gb=CN159042 /gi=46173472 /ug=Ssc.13303 /len=905	249	58.81	135	30.24	-0.959603	down	0.002056	0.00858858
gnl|UG|Ssc#S18359073	915000 MARC 4PIG Sus scrofa cDNA 5', mRNA sequence /clone_end=5' /gb=CK454514 /gi=40801728 /ug=Ssc.1324 /len=825	299	70.62	163	36.51	-0.951785	down	0.000957	0.00775128
gnl|UG|Ssc#S17510489	BX665515 Sus Scrofa library (scag) Sus scrofa cDNA clone scag0009.b.10 5prim, mRNA sequence /clone=scag0009.b.10 /clone_end=5' /gb=BX665515 /gi=90233926 /ug=Ssc.21303 /len=708	229	54.09	125	28	-0.949935	down	0.004001	0.00896977
gi|115551374|dbj|AK236052.1|	Sus scrofa mRNA, clone:OVRM10148C10, expressed in ovary	539	127.3	296	66.29	-0.941369	down	1.5e-05	0.00569787
gi|115547488|dbj|AK237870.1|	Sus scrofa mRNA, clone:TCH010004E04, expressed in trachea	564	133.21	310	69.43	-0.940071	down	8e-06	0.00556186
gi|115550976|dbj|AK238837.1|	Sus scrofa mRNA, clone:THY010035H12, expressed in thymus	523	123.53	288	64.5	-0.93749	down	1.3e-05	0.00576149
gi|115548658|dbj|AK231642.1|	Sus scrofa mRNA, clone:LNG010004C07, expressed in lung	459	108.41	253	56.66	-0.936095	down	6.6e-05	0.00619156
gi|77628017|ref|NM_001008689.2|	Sus scrofa SAR1 homolog B (S. cerevisiae) (SAR1B), mRNA	243	57.39	134	30.01	-0.935356	down	0.003602	0.00869269
gi|194034436|ref|XM_001927720.1|	PREDICTED: Sus scrofa similar to WW45 protein (LOC100156165), mRNA	379	89.51	209	46.81	-0.935232	down	0.000207	0.00683304
gi|194034216|ref|XM_001928595.1|	PREDICTED: Sus scrofa similar to protein phosphatase 1A (LOC100153985), mRNA	411	97.07	227	50.84	-0.933061	down	0.000149	0.00655893
gi|115549258|dbj|AK235178.1|	Sus scrofa mRNA, clone:OVRM10055H08, expressed in ovary	411	97.07	228	51.06	-0.926832	down	0.000149	0.00655893
gi|115552097|dbj|AK239290.1|	Sus scrofa mRNA, clone:THY010089B12, expressed in thymus	914	215.87	508	113.77	-0.924043	down	0	0.00428764
gnl|UG|Ssc#S26721534	AJ957618 KN404_2 Sus scrofa cDNA clone C0007754d19 3', mRNA sequence /clone=C0007754d19 /clone_end=3' /gb=AJ957618 /gi=74374434 /ug=Ssc.46181 /len=874	327	77.23	182	40.76	-0.922007	down	0.000888	0.00739582
gnl|UG|Ssc#S40426329	rpty625b_h8.y1 pty Sus scrofa cDNA 5', mRNA sequence /clone_end=5' /gb=EW520936 /gi=183031426 /ug=Ssc.59142 /len=521	253	59.75	141	31.58	-0.919928	down	0.003447	0.00843896
gi|115551938|dbj|AK236345.1|	Sus scrofa mRNA, clone:OVRM10183G02, expressed in ovary	249	58.81	139	31.13	-0.917756	down	0.003081	0.00853786
gi|52351702|gb|AY610132.1|	Sus scrofa clone Clu_7783.scr.msk.p1.Contig1, mRNA sequence	324	76.52	181	40.54	-0.916491	down	0.000888	0.00739582
gnl|UG|Ssc#S17503882	879522 MARC 4PIG Sus scrofa cDNA 5', mRNA sequence /clone_end=5' /gb=CF791338 /gi=37795899 /ug=Ssc.44409 /len=701	193	45.58	108	24.19	-0.91399	down	0.008387	0.00975458
gi|194042295|ref|XM_001928522.1|	PREDICTED: Sus scrofa similar to cell-cycle and apoptosis regulatory protein 1 (LOC100151881), mRNA	425	100.38	238	53.3	-0.913264	down	0.000144	0.00644442
gnl|UG|Ssc#S40173770	risp18_i22.y1 isp Sus scrofa cDNA 5', mRNA sequence /clone_end=5' /gb=EW268677 /gi=182575188 /ug=Ssc.54833 /len=662	1293	305.39	725	162.37	-0.911368	down	0	0.00356677
gnl|UG|Ssc#S19542525	947424 MARC 4PIG Sus scrofa cDNA 5', mRNA sequence /clone_end=5' /gb=CN158621 /gi=46173051 /ug=Ssc.15325 /len=857	567	133.92	318	71.22	-0.911017	down	1.4e-05	0.00551856
gi|47523779|ref|NM_214361.1|	Sus scrofa myeloid cell leukemia sequence 1 (BCL2-related) (MCL1), mRNA	442	104.39	248	55.54	-0.910384	down	0.000128	0.00629339
gi|52352730|gb|AY609650.1|	Sus scrofa clone Clu_23590.scr.msk.p1.Contig2, mRNA sequence	194	45.82	109	24.41	-0.908505	down	0.008387	0.00975458
gnl|UG|Ssc#S18356106	904739 MARC 4PIG Sus scrofa cDNA 5', mRNA sequence /clone_end=5' /gb=CK451551 /gi=40798765 /ug=Ssc.24112 /len=866	687	162.26	386	86.45	-0.90837	down	2e-06	0.00498868
gi|194035517|ref|XM_001925462.1|	PREDICTED: Sus scrofa similar to cleavage and polyadenylation specificity factor 1 (LOC100152045), mRNA	294	69.44	166	37.18	-0.90124	down	0.001866	0.00782847
gi|115553452|dbj|AK236655.1|	Sus scrofa mRNA, clone:OVRM10212D03, expressed in ovary	475	112.19	269	60.25	-0.896911	down	7.4e-05	0.00605667
gi|194038088|ref|XM_001925288.1|	PREDICTED: Sus scrofa similar to SET domain containing 3 isoform a (predicted) (LOC100152552), mRNA	268	63.3	152	34.04	-0.894974	down	0.003119	0.0082055
gi|194034109|ref|XM_001927571.1|	PREDICTED: Sus scrofa similar to PC4 and SFRS1-interacting protein (Lens epithelium-derived growth factor) (LOC100157597), mRNA	833	196.74	473	105.94	-0.893043	down	0	0.00448611
gi|115555619|dbj|AK237252.1|	Sus scrofa mRNA, clone:SPL010017C09, expressed in spleen	514	121.4	292	65.4	-0.892406	down	3.8e-05	0.00581056
gi|196259975|ref|NM_001131045.1|	Sus scrofa solute carrier family 39 (zinc transporter), member 7 (SLC39A7), mRNA	553	130.61	315	70.55	-0.888547	down	1.9e-05	0.00556186
gi|115549179|dbj|AK231855.1|	Sus scrofa mRNA, clone:LNG010033A05, expressed in lung	386	91.17	220	49.27	-0.88785	down	0.000348	0.00675503
gnl|UG|Ssc#S40096829	rpfco0105_f12.y1 fco Sus scrofa cDNA 5', mRNA sequence /clone_end=5' /gb=EW191736 /gi=182473864 /ug=Ssc.5107 /len=659	398	94	227	50.84	-0.886697	down	0.000315	0.00663053
gi|115545930|dbj|AK237371.1|	Sus scrofa mRNA, clone:SPL010030A11, expressed in spleen	317	74.87	181	40.54	-0.885042	down	0.001564	0.00746314
gi|194037682|ref|XM_001927000.1|	PREDICTED: Sus scrofa similar to lumican (LOC100152607), mRNA	693	163.68	396	88.69	-0.884035	down	0	0.00493617
gi|115554919|dbj|AK233731.1|	Sus scrofa mRNA, clone:MLN010006G08, expressed in mesenteric lymph node	743	175.49	425	95.18	-0.882658	down	1e-06	0.0047689
gi|115547950|dbj|AK234927.1|	Sus scrofa mRNA, clone:OVRM10032F11, expressed in ovary	372	87.86	213	47.7	-0.881217	down	0.000569	0.00685963
gnl|UG|Ssc#S17524702	BX673843 Sus Scrofa library (scac) Sus scrofa cDNA clone scac0043.p.24 5prim, mRNA sequence /clone=scac0043.p.24 /clone_end=5' /gb=BX673843 /gi=90244178 /ug=Ssc.18516 /len=803	272	64.24	156	34.94	-0.878592	down	0.00355	0.0081172
gi|194036603|ref|XM_001929372.1|	PREDICTED: Sus scrofa collagen type XI alpha 1 (COLL11A1), mRNA	4154	981.12	2384	533.93	-0.877779	down	0	0.00191132
gi|115555012|dbj|AK240211.1|	Sus scrofa mRNA, clone:UTR010041C05, expressed in uterus	1379	325.7	792	177.38	-0.8767	down	0	0.00342908
gi|194036270|ref|XM_001929667.1|	PREDICTED: Sus scrofa similar to LAG1 longevity assurance 2 (LOC100156737), mRNA	268	63.3	154	34.49	-0.876027	down	0.003119	0.0082055
gi|194041230|ref|XM_001925354.1|	PREDICTED: Sus scrofa similar to nischarin (LOC100156417), mRNA	390	92.11	225	50.39	-0.87022	down	0.000402	0.00670442
gi|52351444|gb|AY609874.1|	Sus scrofa clone Clu_3706.scr.msk.p1.Contig4, mRNA sequence	804	189.89	465	104.14	-0.86664	down	1e-06	0.0045584
gi|115550817|dbj|AK235892.1|	Sus scrofa mRNA, clone:OVRM10123D02, expressed in ovary	287	67.79	166	37.18	-0.866546	down	0.002403	0.00786791
gi|194040321|ref|XM_001928400.1|	PREDICTED: Sus scrofa similar to High mobility group protein HMG-I/HMG-Y (HMG-I(Y)) (High mobility group AT-hook protein 1) (High mobility group protein A1) (High mobility group protein-R), transcript variant 1 (LOC100157848), mRNA	235	55.5	136	30.46	-0.865572	down	0.004873	0.00874613
gnl|UG|Ssc#S19545902	951341 MARC 4PIG Sus scrofa cDNA 5', mRNA sequence /clone_end=5' /gb=CN161998 /gi=46176428 /ug=Ssc.19481 /len=906	414	97.78	240	53.75	-0.863275	down	0.00032	0.00646686
gi|47523579|ref|NM_214250.1|	Sus scrofa platelet-activating factor acetylhydrolase, isoform Ib, alpha subunit 45kDa (PAFAH1B1), mRNA	234	55.27	136	30.46	-0.859581	down	0.006727	0.00880053
gi|115552101|dbj|AK239294.1|	Sus scrofa mRNA, clone:THY010089G10, expressed in thymus	363	85.74	211	47.26	-0.859349	down	0.000728	0.00694123
gnl|UG|Ssc#S23755540	1112408 MARC 4PIG Sus scrofa cDNA 5', mRNA sequence /clone_end=5' /gb=DN113159 /gi=59806892 /ug=Ssc.26942 /len=756	242	57.16	141	31.58	-0.855995	down	0.008134	0.00858858
gi|115552369|dbj|AK236374.1|	Sus scrofa mRNA, clone:OVRM10186D01, expressed in ovary	235	55.5	137	30.68	-0.855189	down	0.007272	0.00869269
gi|194041065|ref|XM_001928989.1|	PREDICTED: Sus scrofa similar to Integrin beta-5 (LOC100152519), mRNA	336	79.36	196	43.9	-0.854191	down	0.001603	0.00723489
gi|178056668|ref|NM_001123099.1|	Sus scrofa CDC-like kinase 1 (CLK1), mRNA	1270	299.96	745	166.85	-0.846218	down	0	0.00356677
gnl|UG|Ssc#S19543418	948167 MARC 4PIG Sus scrofa cDNA 3', mRNA sequence /clone_end=3' /gb=CN159132 /gi=46173562 /ug=Ssc.7582 /len=890	300	70.86	176	39.42	-0.846044	down	0.002301	0.00767625
gi|194041932|ref|XM_001928812.1|	PREDICTED: Sus scrofa similar to CUE domain containing 2 (LOC100151785), mRNA	305	72.04	179	40.09	-0.845556	down	0.002333	0.00760328
gnl|UG|Ssc#S18548660	BX917311 Sus Scrofa library (scan) Sus scrofa cDNA clone scan0037.m.19 5prim, mRNA sequence /clone=scan0037.m.19 /clone_end=5' /gb=BX917311 /gi=90240141 /ug=Ssc.7215 /len=876	1087	256.73	640	143.34	-0.840811	down	0	0.00387194
gnl|UG|Ssc#S23755550	1112418 MARC 4PIG Sus scrofa cDNA 5', mRNA sequence /clone_end=5' /gb=DN113169 /gi=59806902 /ug=Ssc.50581 /len=858	214	50.54	126	28.22	-0.840708	down	0.009455	0.00914876
gnl|UG|Ssc#S40177122	risp02_m3.y1 isp Sus scrofa cDNA 5', mRNA sequence /clone_end=5' /gb=EW272029 /gi=182488842 /ug=Ssc.9253 /len=700	258	60.94	152	34.04	-0.840158	down	0.005541	0.00829662
gi|47522661|ref|NM_213911.1|	Sus scrofa progesterone receptor membrane component 1 (PGRMC1), mRNA	1789	422.54	1054	236.06	-0.839934	down	0	0.00297157
gnl|UG|Ssc#S18548934	BX917585 Sus Scrofa library (scan) Sus scrofa cDNA clone scan0035.b.22 5prim, mRNA sequence /clone=scan0035.b.22 /clone_end=5' /gb=BX917585 /gi=90242457 /ug=Ssc.7022 /len=885	215	50.78	127	28.44	-0.836339	down	0.009455	0.00914876
gi|115553231|dbj|AK233029.1|	Sus scrofa mRNA, clone:LVRM10070G04, expressed in liver	831	196.27	492	110.19	-0.832846	down	0	0.00446275
gi|194034729|ref|XM_001924943.1|	PREDICTED: Sus scrofa similar to transient receptor potential cation channel, subfamily M, member 7 (LOC100157945), mRNA	339	80.07	201	45.02	-0.830696	down	0.001703	0.00717329
gi|115554027|dbj|AK233236.1|	Sus scrofa mRNA, clone:LVRM10108D04, expressed in liver	278	65.66	165	36.95	-0.82944	down	0.004108	0.00794853
gi|115550755|dbj|AK235829.1|	Sus scrofa mRNA, clone:OVRM10118G07, expressed in ovary	431	101.8	256	57.33	-0.828375	down	0.000334	0.00631434
gnl|UG|Ssc#S22313154	CJ020894 full-length enriched swine cDNA library, adult spleen Sus scrofa cDNA clone SPL01H030087 5', mRNA sequence /clone=SPL01H030087 /clone_end=5' /gb=CJ020894 /gi=54524473 /ug=Ssc.72715 /len=715	4026	950.88	2401	537.74	-0.822354	down	0	0.00192894
gnl|UG|Ssc#S18267647	BP164138 full-length enriched swine cDNA library, adult thymus Sus scrofa cDNA clone THY010038D11 5', mRNA sequence /clone=THY010038D11 /clone_end=5' /gb=BP164138 /gi=40413611 /ug=Ssc.5492 /len=761	301	71.09	180	40.31	-0.818509	down	0.003204	0.00763951
gi|52351956|gb|AY610374.1|	Sus scrofa clone reje37b_g23.y1.abd, mRNA sequence	289	68.26	173	38.75	-0.816844	down	0.004947	0.0077896
gi|194035197|ref|XM_001925318.1|	PREDICTED: Sus scrofa similar to histone deacetylase 2 (LOC100156170), mRNA	853	201.47	511	114.45	-0.815848	down	2e-06	0.00439469
gi|52351430|gb|AY609860.1|	Sus scrofa clone Clu_3623.scr.msk.p1.Contig4, mRNA sequence	945	223.2	567	126.99	-0.813622	down	0	0.00415596
gi|115548500|dbj|AK235117.1|	Sus scrofa mRNA, clone:OVRM10051E09, expressed in ovary	655	154.7	393	88.02	-0.81357	down	1.5e-05	0.00504284
gnl|UG|Ssc#S40482579	rspc007_o15.y1 spc Sus scrofa cDNA 5', mRNA sequence /clone_end=5' /gb=EW577185 /gi=183054499 /ug=Ssc.72193 /len=612	460	108.65	277	62.04	-0.808418	down	0.000319	0.00607542
gi|115548467|dbj|AK235084.1|	Sus scrofa mRNA, clone:OVRM10047G03, expressed in ovary	1596	376.95	964	215.9	-0.80401	down	0	0.00314254
gnl|UG|Ssc#S18358120	909283 MARC 4PIG Sus scrofa cDNA 5', mRNA sequence /clone_end=5' /gb=CK453561 /gi=40800775 /ug=Ssc.7824 /len=897	354	83.61	214	47.93	-0.802747	down	0.001626	0.00696905
gi|148228719|ref|NM_001097439.1|	Sus scrofa carboxypeptidase E (CPE), mRNA	803	189.66	488	109.29	-0.795254	down	2e-06	0.00451783
gnl|UG|Ssc#S40104089	rfhi4017b_c6.y1 fhi Sus scrofa cDNA 5', mRNA sequence /clone_end=5' /gb=EW198996 /gi=182552301 /ug=Ssc.2431 /len=445	261	61.64	159	35.61	-0.791584	down	0.008454	0.008161
gi|194044169|ref|XM_001924460.1|	PREDICTED: Sus scrofa similar to CCR4-NOT transcription complex subunit 7 (CCR4-associated factor 1) (CAF-1) (BTG1-binding factor 1) (LOC100154442), mRNA	426	100.62	261	58.45	-0.783642	down	0.000647	0.00631434
gi|10304379|gb|AF288822.1|AF288822	Sus scrofa eukaryotic translation initiation factor 4 gamma 2 (EIF4G2) mRNA, 3'UTR, partial sequence	314	74.16	193	43.23	-0.778608	down	0.004113	0.00742926
gnl|UG|Ssc#S26720420	AJ956504 KN404_2 Sus scrofa cDNA clone C0007758o08 5', mRNA sequence /clone=C0007758o08 /clone_end=5' /gb=AJ956504 /gi=74373320 /ug=Ssc.25766 /len=830	456	107.7	281	62.93	-0.775198	down	0.000546	0.00607542
gi|194041780|ref|XM_001925192.1|	PREDICTED: Sus scrofa similar to Transmembrane 9 superfamily member 3 precursor (SM-11044-binding protein) (EP70-P-iso) (LOC100157588), mRNA	683	161.31	421	94.29	-0.774659	down	1.7e-05	0.00491561
gi|115554899|dbj|AK233711.1|	Sus scrofa mRNA, clone:MLN010002G01, expressed in mesenteric lymph node	506	119.51	312	69.88	-0.77418	down	0.000289	0.00574539
gi|194039697|ref|XM_001929172.1|	PREDICTED: Sus scrofa similar to High mobility group protein 20A (HMG box-containing protein 20A) (HMG domain-containing protein HMGX1) (LOC100156673), mRNA	582	137.46	360	80.63	-0.769623	down	0.000139	0.00534158
gi|115548564|dbj|AK231548.1|	Sus scrofa mRNA, clone:ITT010091B01, expressed in intestine	462	109.12	286	64.05	-0.768645	down	0.00058	0.00603809
gnl|UG|Ssc#S39778806	rpbfe0118_b13.y1 bfe Sus scrofa cDNA 5', mRNA sequence /clone_end=5' /gb=EV874084 /gi=178583124 /ug=Ssc.59270 /len=403	406	95.89	252	56.44	-0.764662	down	0.001155	0.00646686
gi|115545868|dbj|AK234301.1|	Sus scrofa mRNA, clone:OVR010041B05, expressed in ovary	294	69.44	183	40.99	-0.760495	down	0.007489	0.00767625
gi|115552089|dbj|AK239282.1|	Sus scrofa mRNA, clone:THY010088F10, expressed in thymus	282	66.6	176	39.42	-0.756594	down	0.006406	0.00782847
gi|194038277|ref|XM_001926890.1|	PREDICTED: Sus scrofa similar to cleavage and polyadenylation specific factor 2, 100kDa (LOC100156078), mRNA	284	67.08	178	39.87	-0.750579	down	0.008917	0.0077896
gi|115551497|dbj|AK238961.1|	Sus scrofa mRNA, clone:THY010052B02, expressed in thymus	1289	304.44	808	180.96	-0.750487	down	0	0.00349597
gi|115546454|dbj|AK230973.1|	Sus scrofa mRNA, clone:AMP010070G07, expressed in alveolar macrophage	449	106.05	282	63.16	-0.747662	down	0.000927	0.00611343
gnl|UG|Ssc#S18387558	938993 MARC 4PIG Sus scrofa cDNA 5', mRNA sequence /clone_end=5' /gb=CK467671 /gi=40838948 /ug=Ssc.6015 /len=905	369	87.15	232	51.96	-0.746099	down	0.002881	0.00678074
gi|178056656|ref|NM_001123157.1|	Sus scrofa pre-B-cell leukemia homeobox 2 pseudogene 1 (PBX2P1), mRNA	534	126.12	336	75.25	-0.745034	down	0.000296	0.00557651
gi|178056566|ref|NM_001123160.1|	Sus scrofa prefoldin subunit 4 (PFDN4), mRNA	265	62.59	167	37.4	-0.742894	down	0.009201	0.00807406
gi|115552473|dbj|AK236478.1|	Sus scrofa mRNA, clone:OVRM10196F03, expressed in ovary	629	148.56	397	88.91	-0.740628	down	0.000107	0.00509873
gi|194036851|ref|XM_001928643.1|	PREDICTED: Sus scrofa similar to UDP-N-acteylglucosamine pyrophosphorylase 1 (LOC100156649), mRNA	320	75.58	202	45.24	-0.740406	down	0.004687	0.00729804
gi|194044483|ref|XM_001929150.1|	PREDICTED: Sus scrofa similar to Eukaryotic translation initiation factor 2, subunit 2 beta, 38kDa (LOC100155889), mRNA	603	142.42	381	85.33	-0.739027	down	0.000124	0.00522825
gi|194034521|ref|XM_001926126.1|	PREDICTED: Sus scrofa similar to Chondroitin sulfate synthase 1 (Glucuronosyl-N-acetylgalactosaminyl-proteoglycan 4-beta-N-acetylgalactosaminyltransferase 1) (N-acetylgalactosaminyl-proteoglycan 3-beta-glucuronosyltransferase 1) (Chondroitin glucuronyltransferase II) (N (LOC100156261), mRNA	385	90.93	244	54.65	-0.734535	down	0.002862	0.00660641
gi|194043997|ref|XM_001926349.1|	PREDICTED: Sus scrofa similar to ORM1-like protein 1 (Adoplin-1) (LOC100155491), mRNA	330	77.94	210	47.03	-0.728783	down	0.005297	0.00717329
gi|115550758|dbj|AK235833.1|	Sus scrofa mRNA, clone:OVRM10119B05, expressed in ovary	304	71.8	194	43.45	-0.724628	down	0.006832	0.00749748
gi|194038424|ref|XM_001926793.1|	PREDICTED: Sus scrofa similar to pleckstrin homology domain containing, family G, member 3 (LOC100155870), mRNA	288	68.02	184	41.21	-0.722965	down	0.00964	0.0077135
gnl|UG|Ssc#S40524913	rsug23_d10.y1 sug Sus scrofa cDNA 5', mRNA sequence /clone_end=5' /gb=EW619519 /gi=183048963 /ug=Ssc.10949 /len=701	457	107.94	292	65.4	-0.722867	down	0.001062	0.00603809
gi|113205761|ref|NM_001044578.1|	Sus scrofa granulin (GRN), mRNA	357	84.32	229	51.29	-0.717197	down	0.004366	0.00688652
gnl|UG|Ssc#S19546082	951540 MARC 4PIG Sus scrofa cDNA 5', mRNA sequence /clone_end=5' /gb=CN162178 /gi=46176608 /ug=Ssc.49440 /len=930	299	70.62	192	43	-0.71574	down	0.008774	0.00753227
gi|115549455|dbj|AK235477.1|	Sus scrofa mRNA, clone:OVRM10085F09, expressed in ovary	703	166.04	452	101.23	-0.713894	down	5.7e-05	0.00479723
gnl|UG|Ssc#S17515611	BX670180 Sus Scrofa library (scac) Sus scrofa cDNA clone scac0035.f.07 5prim, mRNA sequence /clone=scac0035.f.07 /clone_end=5' /gb=BX670180 /gi=90238756 /ug=Ssc.20590 /len=903	704	166.27	454	101.68	-0.709492	down	8.3e-05	0.00478773
gi|194035227|ref|XM_001928768.1|	PREDICTED: Sus scrofa similar to protease, serine, 35 (LOC100156168), mRNA	981	231.7	633	141.77	-0.708706	down	5e-06	0.00401238
gnl|UG|Ssc#S19538970	942438 MARC 4PIG Sus scrofa cDNA 5', mRNA sequence /clone_end=5' /gb=CN155162 /gi=46169592 /ug=Ssc.26534 /len=820	1999	472.14	1290	288.91	-0.708595	down	0	0.0027533
gi|167908792|ref|NM_001114670.1|	Sus scrofa tyrosine kinase 2 (TYK2), mRNA	432	102.03	279	62.49	-0.707296	down	0.001737	0.00621154
gi|194038066|ref|XM_001927909.1|	PREDICTED: Sus scrofa similar to DEK oncogene, transcript variant 1 (LOC100156871), mRNA	1748	412.85	1134	253.98	-0.700903	down	0	0.00295262
gi|167908788|ref|NM_001114675.1|	Sus scrofa HLA-B associated transcript 2 (LOC100137083), mRNA	368	86.92	239	53.53	-0.699341	down	0.005338	0.00672959
gi|115549428|dbj|AK235450.1|	Sus scrofa mRNA, clone:OVRM10083B05, expressed in ovary	1595	376.72	1036	232.03	-0.699181	down	0	0.0030985
gi|178057176|ref|NM_001123090.1|	Sus scrofa chromosome 6 open reading frame 153 ortholog (C7H6orf153), mRNA	311	73.45	202	45.24	-0.699164	down	0.00989	0.00739582
gi|115545921|dbj|AK237362.1|	Sus scrofa mRNA, clone:SPL010028D05, expressed in spleen	520	122.82	338	75.7	-0.69818	down	0.000786	0.00560615
gi|194035753|ref|XM_001927135.1|	PREDICTED: Sus scrofa similar to MGC152168 protein (LOC100152774), mRNA	328	77.47	214	47.93	-0.692709	down	0.009454	0.00717329
gi|115548394|dbj|AK235011.1|	Sus scrofa mRNA, clone:OVRM10041D10, expressed in ovary	422	99.67	276	61.81	-0.689319	down	0.002766	0.00625208
gi|194037543|ref|XM_001929293.1|	PREDICTED: Sus scrofa similar to PABP1-DEPENDENT POLY(A)-SPECIFIC RIBONUCLEASE SUBUNIT PAN2 (LOC100153107), mRNA	355	83.85	233	52.18	-0.684314	down	0.005789	0.00685963
gi|52351621|gb|AY610051.1|	Sus scrofa clone Clu_60320.scr.msk.p1.Contig1, mRNA sequence	338	79.83	223	49.94	-0.676735	down	0.008317	0.00702569
gnl|UG|Ssc#S18383725	934792 MARC 4PIG Sus scrofa cDNA 3', mRNA sequence /clone_end=3' /gb=CK463858 /gi=40835139 /ug=Ssc.39145 /len=857	362	85.5	239	53.53	-0.675577	down	0.006753	0.00675503
gi|149944498|ref|NM_214343.2|	Sus scrofa quinoid dihydropteridine reductase (QDPR), mRNA	630	148.8	416	93.17	-0.675437	down	0.000317	0.00505387
gi|178056622|ref|NM_001123213.1|	Sus scrofa VAMP (vesicle-associated membrane protein)-associated protein B and C (VAPB), mRNA	399	94.24	264	59.13	-0.672449	down	0.004436	0.00644442
gi|115555693|dbj|AK237326.1|	Sus scrofa mRNA, clone:SPL010024D05, expressed in spleen	356	84.08	236	52.86	-0.669586	down	0.008002	0.00683304
gi|115548831|dbj|AK231946.1|	Sus scrofa mRNA, clone:LNG010056H10, expressed in lung	908	214.46	607	135.95	-0.657632	down	4.1e-05	0.00415596
gnl|UG|Ssc#S27600517	EST-AR172B01 Infected Porcine Peripheral Blood Cell cDNA library Sus scrofa cDNA clone AR172B01, mRNA sequence /clone=AR172B01 /gb=DV225844 /gi=77592853 /ug=Ssc.2088 /len=657	435	102.74	292	65.4	-0.651635	down	0.003263	0.0061327
gnl|UG|Ssc#S23755435	1112302 MARC 4PIG Sus scrofa cDNA 5', mRNA sequence /clone_end=5' /gb=DN113059 /gi=59806792 /ug=Ssc.56040 /len=869	1550	366.09	1056	236.51	-0.630297	down	0	0.00311481
gnl|UG|Ssc#S18553581	BX922232 Sus Scrofa library (scan) Sus scrofa cDNA clone scan0015.c.18 5prim, mRNA sequence /clone=scan0015.c.18 /clone_end=5' /gb=BX922232 /gi=90233194 /ug=Ssc.3392 /len=862	424	100.14	289	64.73	-0.629512	down	0.00623	0.00619156
gi|115551932|dbj|AK236339.1|	Sus scrofa mRNA, clone:OVRM10183A06, expressed in ovary	620	146.44	426	95.41	-0.618097	down	0.001007	0.00506498
gi|52351125|gb|AY609530.1|	Sus scrofa clone Clu_1600.scr.msk.p1.Contig1, mRNA sequence	543	128.25	374	83.76	-0.614625	down	0.002477	0.0054212
gi|115546241|dbj|AK240479.1|	Sus scrofa mRNA, clone:UTR010080B12, expressed in uterus	447	105.57	309	69.2	-0.609356	down	0.005073	0.00600141
gi|115554075|dbj|AK233284.1|	Sus scrofa mRNA, clone:LVRM10116G05, expressed in liver	974	230.04	683	152.97	-0.588636	down	8.2e-05	0.00396212
gnl|UG|Ssc#S18357511	908627 MARC 4PIG Sus scrofa cDNA 5', mRNA sequence /clone_end=5' /gb=CK452952 /gi=40800166 /ug=Ssc.23933 /len=828	791	186.82	557	124.75	-0.582609	down	0.000427	0.00441704
gi|47523867|ref|NM_214407.1|	Sus scrofa glutathione peroxidase 4 (GPX4), mRNA	697	164.62	492	110.19	-0.579146	down	0.000856	0.00472274
gi|194035679|ref|XM_001925389.1|	PREDICTED: Sus scrofa similar to Eukaryotic translation initiation factor 3 subunit E (Eukaryotic translation initiation factor 3 subunit 6) (eIF-3 p48) (eIF3e) (Viral integration site protein INT-6 homolog) (LOC100156671), mRNA	2275	537.32	1606	359.69	-0.579027	down	0	0.00252347
gi|115547803|dbj|AK234779.1|	Sus scrofa mRNA, clone:OVRM10015E04, expressed in ovary	663	156.59	471	105.49	-0.569886	down	0.00123	0.00484555
gi|115548922|dbj|AK235325.1|	Sus scrofa mRNA, clone:OVRM10069A02, expressed in ovary	2692	635.81	1926	431.35	-0.559737	down	0	0.00230167
gi|115552187|dbj|AK230496.1|	Sus scrofa mRNA, clone:AMP010002G08, expressed in alveolar macrophage	478	112.9	343	76.82	-0.555492	down	0.008869	0.00574539
gi|52351090|gb|AY609495.1|	Sus scrofa clone Clu_1350.scr.msk.p1.Contig2, mRNA sequence	1620	382.62	1168	261.59	-0.548605	down	5e-06	0.00300559
gnl|UG|Ssc#S26733049	AJ944031 CSEQRAN17 Sus scrofa cDNA clone C0007315p10 5', mRNA sequence /clone=C0007315p10 /clone_end=5' /gb=AJ944031 /gi=74360773 /ug=Ssc.49362 /len=771	604	142.66	445	99.66	-0.517494	down	0.005665	0.00504284
gi|194043291|ref|XM_001928076.1|	PREDICTED: Sus scrofa similar to 14-3-3 protein eta (LOC100155504), mRNA	585	138.17	431	96.53	-0.517395	down	0.007366	0.00513313
gnl|UG|Ssc#S18554195	BX922846 Sus Scrofa library (scan) Sus scrofa cDNA clone scan0021.j.10 5prim, mRNA sequence /clone=scan0021.j.10 /clone_end=5' /gb=BX922846 /gi=90240988 /ug=Ssc.55448 /len=837	920	217.29	678	151.85	-0.516975	down	0.000731	0.00404111
gi|194038708|ref|XM_001928665.1|	PREDICTED: Sus scrofa similar to neuroplastin (LOC100155307), mRNA	918	216.82	677	151.62	-0.516038	down	0.000731	0.00404111
gnl|UG|Ssc#S17499681	855007 MARC 4PIG Sus scrofa cDNA 5', mRNA sequence /clone_end=5' /gb=CF787137 /gi=37791698 /ug=Ssc.57056 /len=711	826	195.09	611	136.84	-0.51165	down	0.001377	0.00427393
gi|194044925|ref|XM_001927734.1|	PREDICTED: Sus scrofa similar to rab11 binding protein (LOC100153754), mRNA	566	133.68	423	94.74	-0.496738	down	0.009939	0.00520399
gnl|UG|Ssc#S40475805	rspc027_h20.y1 spc Sus scrofa cDNA 5', mRNA sequence /clone_end=5' /gb=EW570411 /gi=183145724 /ug=Ssc.73523 /len=660	1013	239.26	764	171.11	-0.483655	down	0.000776	0.00382159
gi|194042287|ref|XM_001927955.1|	PREDICTED: Sus scrofa similar to heterogeneous nuclear ribonucleoprotein H3 (LOC100155513), mRNA	993	234.53	759	169.99	-0.464323	down	0.001174	0.00384653
gi|47523037|ref|NM_214115.1|	Sus scrofa ubiquitous PKC-potentiated PP1 inhibitor (PHI-1), mRNA	999	235.95	767	171.78	-0.457919	down	0.001588	0.00383151
gi|194042125|ref|XM_001928342.1|	PREDICTED: Sus scrofa similar to LOC506564 protein (LOC100156570), mRNA	1385	327.12	1064	238.3	-0.457041	down	0.000151	0.00322416
gnl|UG|Ssc#S40440480	rret24_i8.y1 ret Sus scrofa cDNA 5', mRNA sequence /clone_end=5' /gb=EW535086 /gi=183078817 /ug=Ssc.42584 /len=661	1101	260.04	856	191.71	-0.439808	down	0.001328	0.00362903
gi|115550133|dbj|AK235612.1|	Sus scrofa mRNA, clone:OVRM10098A07, expressed in ovary	3320	784.14	2582	578.28	-0.439343	down	0	0.00202229
gi|115547445|dbj|AK237827.1|	Sus scrofa mRNA, clone:SPL010102E01, expressed in spleen	5553	1311.54	4400	985.44	-0.412422	down	0	0.0015329
gi|47522831|ref|NM_214003.1|	Sus scrofa insulin-like growth factor binding protein 2 (IGFBP2), mRNA	1265	298.77	1011	226.43	-0.39997	down	0.001244	0.00335214
gi|194040422|ref|XM_001929580.1|	PREDICTED: Sus scrofa similar to mitochondrial carrier homolog 1 (LOC100152609), mRNA	944	222.96	763	170.88	-0.383801	down	0.008818	0.00390309
gi|194040558|ref|XM_001928742.1|	PREDICTED: Sus scrofa similar to Periostin precursor (PN) (Osteoblast-specific factor 2) (OSF-2) (LOC100152401), mRNA	9900	2338.24	8056	1804.25	-0.374024	down	0	0.00112145
gi|194036434|ref|XM_001926977.1|	PREDICTED: Sus scrofa similar to Olfactomedin-like protein 3 precursor (HNOEL-iso) (hOLF44) (LOC100158055), mRNA	1097	259.1	897	200.9	-0.367031	down	0.006854	0.00359544
gi|198282078|ref|NM_001134823.1|	Sus scrofa selenoprotein P (SEPP1), mRNA	3841	907.19	4617	1034.04	0.188815	up	0.005234	0.00167604
gnl|UG|Ssc#S23775247	996298 MARC 4PIG Sus scrofa cDNA 5', mRNA sequence /clone_end=5' /gb=DN132866 /gi=59827147 /ug=Ssc.3381 /len=794	16744	3954.69	21229	4754.53	0.265738	up	0	0.000756226
gi|55742741|ref|NM_213920.1|	Sus scrofa decorin (DCN), mRNA	5502	1299.49	7106	1591.49	0.292433	up	0	0.0013572
gi|115546623|dbj|AK234461.1|	Sus scrofa mRNA, clone:OVR010067A09, expressed in ovary	1166	275.39	1525	341.55	0.310621	up	0.008808	0.00307714
gnl|UG|Ssc#S17510986	BX666448 Sus Scrofa library (scag) Sus scrofa cDNA clone scag0008.g.07 3prim, mRNA sequence /clone=scag0008.g.07 /clone_end=3' /gb=BX666448 /gi=90236559 /ug=Ssc.58127 /len=878	1197	282.71	1710	382.98	0.437946	up	0.000137	0.00295497
gnl|UG|Ssc#S39794773	rcad06b_b19.y1 cag Sus scrofa cDNA 5', mRNA sequence /clone_end=5' /gb=EV890051 /gi=178536989 /ug=Ssc.2072 /len=641	829	195.8	1202	269.2	0.459298	up	0.000863	0.00357489
gnl|UG|Ssc#S23759508	1116766 MARC 4PIG Sus scrofa cDNA 5', mRNA sequence /clone_end=5' /gb=DN117127 /gi=59811387 /ug=Ssc.23242 /len=895	3301	779.65	4838	1083.54	0.474854	up	0	0.0017124
gnl|UG|Ssc#S26719435	AJ955519 KN404_1 Sus scrofa cDNA clone C0007741a12 5', mRNA sequence /clone=C0007741a12 /clone_end=5' /gb=AJ955519 /gi=74372335 /ug=Ssc.10283 /len=832	510	120.45	749	167.75	0.477878	up	0.005641	0.0046085
gi|194042805|ref|XM_001927802.1|	PREDICTED: Sus scrofa similar to annexin A7 (LOC100156638), mRNA	948	223.9	1395	312.43	0.480678	up	0.000176	0.00331549
gi|194033859|ref|XM_001927866.1|	PREDICTED: Sus scrofa similar to RAD23 homolog B (S. cerevisiae) (LOC100153668), mRNA	648	153.05	967	216.57	0.50083	up	0.000981	0.00403532
gi|115550975|dbj|AK238836.1|	Sus scrofa mRNA, clone:THY010035H09, expressed in thymus	693	163.68	1058	236.95	0.533705	up	0.000287	0.00386682
gi|194038464|ref|XM_001924308.1|	PREDICTED: Sus scrofa similar to LOC614773 protein (LOC100152130), mRNA	2136	504.49	3269	732.14	0.537294	up	0	0.00212908
gnl|UG|Ssc#S18277539	BP433436 full-length enriched swine cDNA library, adult lung Sus scrofa cDNA clone LNG010028A06 5', mRNA sequence /clone=LNG010028A06 /clone_end=5' /gb=BP433436 /gi=40423503 /ug=Ssc.24392 /len=864	500	118.09	767	171.78	0.540675	up	0.001803	0.00459162
gnl|UG|Ssc#S18290449	BP142174 full-length enriched swine cDNA library, adult ovary Sus scrofa cDNA clone OVR010014C02 5', mRNA sequence /clone=OVR010014C02 /clone_end=5' /gb=BP142174 /gi=40391645 /ug=Ssc.17272 /len=715	551	130.14	846	189.47	0.541905	up	0.0011	0.00436539
gi|115554022|dbj|AK233231.1|	Sus scrofa mRNA, clone:LVRM10107H06, expressed in liver	370	87.39	570	127.66	0.546766	up	0.006244	0.00538097
gi|115545542|dbj|AK230657.1|	Sus scrofa mRNA, clone:AMP010021H01, expressed in alveolar macrophage	543	128.25	853	191.04	0.574916	up	0.000531	0.00436539
gi|194039735|ref|XM_001928389.1|	PREDICTED: Sus scrofa similar to chromosome 6 open reading frame 62 (LOC100155872), mRNA	856	202.17	1350	302.35	0.580651	up	1.1e-05	0.00342547
gnl|UG|Ssc#S17515039	BX669608 Sus Scrofa library (scac) Sus scrofa cDNA clone scac0030.b.03 5prim, mRNA sequence /clone=scac0030.b.03 /clone_end=5' /gb=BX669608 /gi=117784242 /ug=Ssc.47956 /len=761	324	76.52	511	114.45	0.580809	up	0.008848	0.00572943
gi|115552523|dbj|AK236528.1|	Sus scrofa mRNA, clone:OVRM10200C01, expressed in ovary	318	75.11	506	113.33	0.593453	up	0.006722	0.00577771
gi|115550124|dbj|AK235603.1|	Sus scrofa mRNA, clone:OVRM10097A03, expressed in ovary	472	111.48	753	168.64	0.597162	up	0.000647	0.00467784
gnl|UG|Ssc#S40089767	rfce18c_a10.y1 fce Sus scrofa cDNA 5', mRNA sequence /clone_end=5' /gb=EW184674 /gi=182455275 /ug=Ssc.73346 /len=384	580	136.99	928	207.84	0.601403	up	0.000174	0.00418778
gi|48976064|ref|NM_001001649.2|	Sus scrofa cadherin 5 (CDH5), mRNA	618	145.96	991	221.95	0.604662	up	9.1e-05	0.00404693
gi|194039390|ref|XM_001929570.1|	PREDICTED: Sus scrofa heat shock 90kD protein 1, beta (HSPCB), mRNA	2704	638.65	4340	972	0.605931	up	0	0.00185007
gi|194042787|ref|XM_001924736.1|	PREDICTED: Sus scrofa hypothetical protein LOC100155019 (LOC100155019), mRNA	295	69.67	475	106.38	0.610617	up	0.008	0.00598331
gnl|UG|Ssc#S22286222	CJ028952 full-length enriched swine cDNA library, adult trachea Sus scrofa cDNA clone TCH01G110089 5', mRNA sequence /clone=TCH01G110089 /clone_end=5' /gb=CJ028952 /gi=54541583 /ug=Ssc.58586 /len=871	325	76.76	525	117.58	0.615216	up	0.004102	0.00566682
gi|194033590|ref|XM_001929195.1|	PREDICTED: Sus scrofa similar to Serine/threonine-protein phosphatase 6 (PP6) (LOC100153256), mRNA	495	116.91	801	179.4	0.617782	up	0.000369	0.00454205
gnl|UG|Ssc#S22279857	CJ022587 full-length enriched swine cDNA library, adult trachea Sus scrofa cDNA clone TCH01D070002 5', mRNA sequence /clone=TCH01D070002 /clone_end=5' /gb=CJ022587 /gi=54528070 /ug=Ssc.71668 /len=862	251	59.28	409	91.6	0.627802	up	0.00906	0.00648953
gnl|UG|Ssc#S40442878	rret19_i18.y1 ret Sus scrofa cDNA 5', mRNA sequence /clone_end=5' /gb=EW537484 /gi=183028308 /ug=Ssc.8464 /len=683	278	65.66	457	102.35	0.640424	up	0.006853	0.0061327
gi|115551642|dbj|AK239106.1|	Sus scrofa mRNA, clone:THY010064A08, expressed in thymus	309	72.98	509	114	0.643461	up	0.003332	0.00579407
gi|115546371|dbj|AK230890.1|	Sus scrofa mRNA, clone:AMP010059F12, expressed in alveolar macrophage	330	77.94	546	122.28	0.649753	up	0.00218	0.00559127
gi|52351877|gb|AY610295.1|	Sus scrofa clone rcsk04_o4.y1.abd, mRNA sequence	440	103.92	729	163.27	0.651786	up	0.000388	0.00479723
gi|115552250|dbj|AK230559.1|	Sus scrofa mRNA, clone:AMP010010A02, expressed in alveolar macrophage	432	102.03	717	160.58	0.654299	up	0.000351	0.00483577
gnl|UG|Ssc#S18356219	907216 MARC 4PIG Sus scrofa cDNA 3', mRNA sequence /clone_end=3' /gb=CK451664 /gi=40798878 /ug=Ssc.23979 /len=755	273	64.48	454	101.68	0.657112	up	0.003977	0.00617176
gnl|UG|Ssc#S40476333	rspc002_l20.y1 spc Sus scrofa cDNA 5', mRNA sequence /clone_end=5' /gb=EW570939 /gi=183085109 /ug=Ssc.25169 /len=731	730	172.42	1216	272.34	0.659482	up	3e-06	0.00366355
gnl|UG|Ssc#S23701117	1111393 MARC 4PIG Sus scrofa cDNA 5', mRNA sequence /clone_end=5' /gb=DN112220 /gi=59790886 /ug=Ssc.17453 /len=814	480	113.37	800	179.17	0.66029	up	0.00015	0.00457492
gi|194041007|ref|XM_001926441.1|	PREDICTED: Sus scrofa similar to DnaJ homolog subfamily B member 11 precursor (ER-associated dnaJ protein 3) (ERj3p) (ERdj3) (ER-associated Hsp40 co-chaperone) (ER-associated DNAJ) (HEDJ) (hDj9) (PWP1-interacting protein 4) (APOBEC1-binding protein 2) (ABBP-2) (LOC100152894), mRNA	302	71.33	507	113.55	0.670747	up	0.001893	0.00582719
gi|47523887|ref|NM_214418.1|	Sus scrofa solute carrier family 25 (mitochondrial carrier; adenine nucleotide translocator), member 6 (SLC25A6), nuclear gene encoding mitochondrial protein, mRNA	627	148.09	1054	236.06	0.672679	up	8e-06	0.00395665
gi|115554299|dbj|AK240094.1|	Sus scrofa mRNA, clone:UTR010030B10, expressed in uterus	477	112.66	802	179.62	0.672973	up	0.000114	0.00456664
gi|115552260|dbj|AK230569.1|	Sus scrofa mRNA, clone:AMP010010H06, expressed in alveolar macrophage	382	90.22	644	144.23	0.676852	up	0.000481	0.00514475
gi|52351457|gb|AY609887.1|	Sus scrofa clone Clu_38067.scr.msk.p1.Contig1, mRNA sequence	242	57.16	411	92.05	0.687412	up	0.005204	0.00653556
gi|115554982|dbj|AK240181.1|	Sus scrofa mRNA, clone:UTR010038F11, expressed in uterus	304	71.8	517	115.79	0.689455	up	0.001655	0.00577771
gnl|UG|Ssc#S26713657	AJ949741 KN404_1 Sus scrofa cDNA clone C0007745c09 3', mRNA sequence /clone=C0007745c09 /clone_end=3' /gb=AJ949741 /gi=74366557 /ug=Ssc.54034 /len=810	216	51.02	369	82.64	0.695777	up	0.007128	0.00691372
gnl|UG|Ssc#S23768212	1139707 MARC 4PIG Sus scrofa cDNA 3', mRNA sequence /clone_end=3' /gb=DN125831 /gi=59820110 /ug=Ssc.57715 /len=846	551	130.14	946	211.87	0.703115	up	1.8e-05	0.00420722
gi|194041914|ref|XM_001928393.1|	PREDICTED: Sus scrofa similar to Golgi-specific brefeldin A-resistance guanine nucleotide exchange factor 1 (BFA-resistant GEF 1) (LOC100154193), mRNA	238	56.21	409	91.6	0.704521	up	0.003963	0.00655893
gnl|UG|Ssc#S17515809	BX670378 Sus Scrofa library (scac) Sus scrofa cDNA clone scac0033.g.16 3prim, mRNA sequence /clone=scac0033.g.16 /clone_end=3' /gb=BX670378 /gi=90239613 /ug=Ssc.56634 /len=874	248	58.57	428	95.86	0.710767	up	0.003815	0.0064002
gi|115553202|dbj|AK233000.1|	Sus scrofa mRNA, clone:LVRM10065H01, expressed in liver	196	46.29	340	76.15	0.718143	up	0.008289	0.00726627
gnl|UG|Ssc#S17511285	BX667359 Sus Scrofa library (scag) Sus scrofa cDNA clone scag0002.f.08 3prim, mRNA sequence /clone=scag0002.f.08 /clone_end=3' /gb=BX667359 /gi=90241706 /ug=Ssc.20939 /len=860	451	106.52	784	175.59	0.721086	up	4.4e-05	0.00465149
gi|71834281|ref|NM_214197.2|	Sus scrofa Fc fragment of IgG, receptor, transporter, alpha (FCGRT), mRNA	776	183.28	1353	303.02	0.725364	up	1e-06	0.00349215
gnl|UG|Ssc#S40144447	rhlv23b_f3.y1 hlv Sus scrofa cDNA 5', mRNA sequence /clone_end=5' /gb=EW239354 /gi=182568260 /ug=Ssc.4696 /len=677	184	43.46	322	72.12	0.730711	up	0.008809	0.00749748
gi|115553671|dbj|AK239858.1|	Sus scrofa mRNA, clone:UTR010005E09, expressed in uterus	433	102.27	758	169.76	0.731114	up	4.1e-05	0.00475028
gnl|UG|Ssc#S40334954	rnca04b_d14.y1 nca Sus scrofa cDNA 5', mRNA sequence /clone_end=5' /gb=EW429561 /gi=182859005 /ug=Ssc.6785 /len=574	201	47.47	354	79.28	0.739941	up	0.005505	0.00714305
gnl|UG|Ssc#S26724832	AJ960916 KN404_2 Sus scrofa cDNA clone C0007751b19 5', mRNA sequence /clone=C0007751b19 /clone_end=5' /gb=AJ960916 /gi=74377732 /ug=Ssc.21626 /len=769	210	49.6	370	82.87	0.74051	up	0.005339	0.00694123
gi|47523805|ref|NM_214375.1|	Sus scrofa four and a half LIM domains 1 protein, isoform C (FHL1C), mRNA	394	93.06	695	155.66	0.742165	up	7.2e-05	0.00497805
gnl|UG|Ssc#S23772402	1144285 MARC 4PIG Sus scrofa cDNA 3', mRNA sequence /clone_end=3' /gb=DN130021 /gi=59824302 /ug=Ssc.2397 /len=833	378	89.28	668	149.61	0.744798	up	8.5e-05	0.00508741
gi|194037553|ref|XM_001929410.1|	PREDICTED: Sus scrofa similar to ATP synthase subunit beta, mitochondrial (LOC100157156), mRNA	1315	310.58	2330	521.84	0.748643	up	0	0.00262447
gnl|UG|Ssc#S19542511	947410 MARC 4PIG Sus scrofa cDNA 5', mRNA sequence /clone_end=5' /gb=CN158607 /gi=46173037 /ug=Ssc.24837 /len=921	217	51.25	385	86.23	0.750638	up	0.003544	0.00683304
gi|194018685|ref|NM_001129963.1|	Sus scrofa reticulon 4 (RTN4), mRNA	1073	253.43	1912	428.22	0.756765	up	0	0.00292028
gi|115554372|dbj|AK233382.1|	Sus scrofa mRNA, clone:LVRM10136B04, expressed in liver	222	52.43	398	89.14	0.76568	up	0.002365	0.00672959
gi|115551181|dbj|AK232614.1|	Sus scrofa mRNA, clone:LVR010100A01, expressed in liver	227	53.61	408	91.38	0.769376	up	0.002634	0.00663053
gi|194042303|ref|XM_001928772.1|	PREDICTED: Sus scrofa similar to DEAD (Asp-Glu-Ala-Asp) box polypeptide 21 (LOC100153111), mRNA	419	98.96	754	168.87	0.770996	up	2.3e-05	0.00478773
gi|194034834|ref|XM_001925793.1|	PREDICTED: Sus scrofa similar to Huntingtin interacting protein K (LOC100153375), mRNA	270	63.77	486	108.85	0.771392	up	0.000781	0.00603809
gi|194037172|ref|XM_001928663.1|	PREDICTED: Sus scrofa similar to UPF0466 protein C22orf32, mitochondrial (LOC100152214), mRNA	185	43.69	334	74.8	0.775735	up	0.00559	0.00736281
gi|194044123|ref|XM_001926788.1|	PREDICTED: Sus scrofa similar to formin binding protein 3 (LOC100157937), mRNA	222	52.43	401	89.81	0.776484	up	0.001758	0.00670442
gnl|UG|Ssc#S26714423	AJ950507 KN404_1 Sus scrofa cDNA clone C0007741i12 5', mRNA sequence /clone=C0007741i12 /clone_end=5' /gb=AJ950507 /gi=74367323 /ug=Ssc.56591 /len=713	317	74.87	573	128.33	0.777399	up	0.000217	0.00554731
gi|194043329|ref|XM_001929273.1|	PREDICTED: Sus scrofa similar to Uncharacterized protein C22orf13 (Protein LLN4) (LOC100154708), mRNA	198	46.76	358	80.18	0.777967	up	0.00435	0.00711318
gi|115550354|dbj|AK238619.1|	Sus scrofa mRNA, clone:THY010007E05, expressed in thymus	211	49.84	382	85.55	0.779464	up	0.002525	0.00685963
gnl|UG|Ssc#S17511439	BX667513 Sus Scrofa library (scag) Sus scrofa cDNA clone scag0002.a.10 3prim, mRNA sequence /clone=scag0002.a.10 /clone_end=3' /gb=BX667513 /gi=90243865 /ug=Ssc.58136 /len=874	176	41.57	320	71.67	0.785827	up	0.006447	0.00753227
gnl|UG|Ssc#S6002981	142484 MARC 1PIG Sus scrofa cDNA 5', mRNA sequence /clone_end=5' /gb=BE235135 /gi=9019853 /ti=448047839 /ug=Ssc.55206 /len=374	187	44.17	342	76.6	0.794278	up	0.003474	0.00729804
gnl|UG|Ssc#S29459150	POSM0605007_G23F porcine skeletal muscle cDNA library (PoSM) Sus scrofa cDNA 5', mRNA sequence /clone_end=5' /gb=DV897892 /gi=82923402 /ug=Ssc.59617 /len=456	511	120.69	938	210.08	0.799633	up	0	0.00428077
gnl|UG|Ssc#S17506191	889067 MARC 4PIG Sus scrofa cDNA 5', mRNA sequence /clone_end=5' /gb=CF793647 /gi=37798208 /ug=Ssc.61944 /len=555	190	44.88	349	78.16	0.800358	up	0.003749	0.00723489
gnl|UG|Ssc#S23755551	1112419 MARC 4PIG Sus scrofa cDNA 5', mRNA sequence /clone_end=5' /gb=DN113170 /gi=59806903 /ug=Ssc.38285 /len=830	170	40.15	314	70.32	0.808535	up	0.005406	0.00767625
gnl|UG|Ssc#S17509886	BX664912 Sus Scrofa library (scag) Sus scrofa cDNA clone scag0005.g.11 5prim, mRNA sequence /clone=scag0005.g.11 /clone_end=5' /gb=BX664912 /gi=113721809 /ug=Ssc.58108 /len=894	802	189.42	1482	331.91	0.809203	up	0	0.00336576
gi|52351978|gb|AY610394.1|	Sus scrofa clone reru31c_i7.y1.abd, mRNA sequence	280	66.13	518	116.01	0.810872	up	0.000244	0.00587792
gi|115552411|dbj|AK236416.1|	Sus scrofa mRNA, clone:OVRM10189H07, expressed in ovary	194	45.82	359	80.4	0.811218	up	0.003077	0.00714305
gi|194037555|ref|XM_001929413.1|	PREDICTED: Sus scrofa similar to unactive progesterone receptor, 23 kD (LOC100155956), mRNA	205	48.42	384	86	0.828734	up	0.001311	0.00691372
gnl|UG|Ssc#S31129394	1562401 MARC 3PIG Sus scrofa cDNA 5', mRNA sequence /clone_end=5' /gb=DY433232 /gi=87234535 /ug=Ssc.64194 /len=647	402	94.95	757	169.54	0.836386	up	5e-06	0.00481639
gnl|UG|Ssc#S23758705	1115885 MARC 4PIG Sus scrofa cDNA 3', mRNA sequence /clone_end=3' /gb=DN116324 /gi=59810584 /ug=Ssc.57334 /len=887	173	40.86	326	73.01	0.837405	up	0.003552	0.00753227
gnl|UG|Ssc#S29974861	PDUts1092C10 Porcine testis cDNA library I Sus scrofa cDNA clone PDUts1092C10 5', mRNA sequence /clone=PDUts1092C10 /clone_end=5' /gb=CV871519 /gi=84125479 /ug=Ssc.51418 /len=683	178	42.04	336	75.25	0.839929	up	0.002994	0.00742926
gnl|UG|Ssc#S18551494	BX920145 Sus Scrofa library (scan) Sus scrofa cDNA clone scan0006.l.17 5prim, mRNA sequence /clone=scan0006.l.17 /clone_end=5' /gb=BX920145 /gi=90240676 /ug=Ssc.56612 /len=708	406	95.89	767	171.78	0.84111	up	5e-06	0.00478773
gnl|UG|Ssc#S20945025	AJ656748 KN277 Sus scrofa cDNA clone C0005194_G13, mRNA sequence /clone=C0005194_G13 /gb=AJ656748 /gi=49340780 /ug=Ssc.8266 /len=661	312	73.69	591	132.36	0.844926	up	5.8e-05	0.00550434
gi|115546576|dbj|AK234414.1|	Sus scrofa mRNA, clone:OVR010058F06, expressed in ovary	323	76.29	613	137.29	0.847661	up	3.1e-05	0.00540769
gnl|UG|Ssc#S19542031	946898 MARC 4PIG Sus scrofa cDNA 5', mRNA sequence /clone_end=5' /gb=CN158127 /gi=46172557 /ug=Ssc.21116 /len=916	492	116.2	935	209.41	0.84972	up	2e-06	0.00432248
gnl|UG|Ssc#S40474141	rspc024_d20.y1 spc Sus scrofa cDNA 5', mRNA sequence /clone_end=5' /gb=EW568747 /gi=183110958 /ug=Ssc.25061 /len=698	195	46.06	371	83.09	0.85116	up	0.001431	0.0070545
gi|115549900|dbj|AK232134.1|	Sus scrofa mRNA, clone:LNG010085E08, expressed in lung	151	35.66	288	64.5	0.854992	up	0.00521	0.00803159
gnl|UG|Ssc#S26719371	AJ955455 KN404_1 Sus scrofa cDNA clone C0007747m08 5', mRNA sequence /clone=C0007747m08 /clone_end=5' /gb=AJ955455 /gi=74372271 /ug=Ssc.53964 /len=897	208	49.13	397	88.91	0.855741	up	0.000831	0.00680675
gi|194042305|ref|XM_001928810.1|	PREDICTED: Sus scrofa similar to KIF1 binding protein (LOC100151916), mRNA	306	72.27	584	130.8	0.855894	up	4.6e-05	0.00554731
gi|115552399|dbj|AK236404.1|	Sus scrofa mRNA, clone:OVRM10189A09, expressed in ovary	212	50.07	405	90.71	0.857315	up	0.000722	0.00672959
gnl|UG|Ssc#S17512269	BX667213 Sus Scrofa library (scac) Sus scrofa cDNA clone scac0026.n.18 3prim, mRNA sequence /clone=scac0026.n.18 /clone_end=3' /gb=BX667213 /gi=90238969 /ug=Ssc.10099 /len=843	188	44.4	360	80.63	0.860757	up	0.001202	0.00717329
gi|194040706|ref|XM_001927201.1|	PREDICTED: Sus scrofa similar to arginine and glutamate rich 1 (LOC100152796), mRNA	971	229.34	1861	416.8	0.861867	up	0	0.00300312
gi|194037499|ref|XM_001928879.1|	PREDICTED: Sus scrofa similar to J-domain protein Jiv (LOC100151876), mRNA	129	30.47	250	55.99	0.87778	up	0.006694	0.00874613
gi|115554532|dbj|AK233542.1|	Sus scrofa mRNA, clone:LVRM10170A12, expressed in liver	334	78.89	648	145.13	0.879431	up	1.1e-05	0.00526525
gi|47523845|ref|NM_214396.1|	Sus scrofa xin actin-binding repeat containing 2 (XIRP2), mRNA	204	48.18	396	88.69	0.880337	up	0.000614	0.00683304
gi|115546331|dbj|AK230850.1|	Sus scrofa mRNA, clone:AMP010053G11, expressed in alveolar macrophage	167	39.44	325	72.79	0.884081	up	0.001655	0.00760328
gi|47523085|ref|NM_214144.1|	Sus scrofa peroxiredoxin 5 (PRDX5), nuclear gene encoding mitochondrial protein, mRNA	232	54.8	452	101.23	0.885389	up	0.0003	0.00637842
gnl|UG|Ssc#S40020159	reje08b_c22.y1 eje Sus scrofa cDNA 5', mRNA sequence /clone_end=5' /gb=EW115068 /gi=182488515 /ug=Ssc.3601 /len=681	594	140.29	1165	260.92	0.895195	up	0	0.00386682
gi|194037139|ref|XM_001925875.1|	PREDICTED: Sus scrofa similar to tumor protein D52 (LOC100151928), mRNA	116	27.4	229	51.29	0.904502	up	0.008899	0.00921075
gnl|UG|Ssc#S18547360	BX916011 Sus Scrofa library (scan) Sus scrofa cDNA clone scan0032.h.20 5prim, mRNA sequence /clone=scan0032.h.20 /clone_end=5' /gb=BX916011 /gi=90229714 /ug=Ssc.55043 /len=868	210	49.6	416	93.17	0.909525	up	0.000387	0.00667953
gi|51592110|ref|NM_001004031.1|	Sus scrofa destrin (DSTN), mRNA	207	48.89	411	92.05	0.912878	up	0.000347	0.00672959
gi|194033910|ref|XM_001928928.1|	PREDICTED: Sus scrofa similar to vacuolar H(+)-ATPase subunit; V-ATPase subunit; M16 (LOC100154379), mRNA	162	38.26	323	72.34	0.918957	up	0.001522	0.00767625
gi|115551917|dbj|AK236324.1|	Sus scrofa mRNA, clone:OVRM10181E04, expressed in ovary	178	42.04	355	79.51	0.919374	up	0.000726	0.00726627
gnl|UG|Ssc#S40153514	rhyp31c_e2.y1 hyp Sus scrofa cDNA 5', mRNA sequence /clone_end=5' /gb=EW248421 /gi=182517775 /ug=Ssc.73449 /len=511	289	68.26	577	129.23	0.920829	up	1.7e-05	0.00563625
gnl|UG|Ssc#S18387292	938702 MARC 4PIG Sus scrofa cDNA 5', mRNA sequence /clone_end=5' /gb=CK467405 /gi=40838682 /ug=Ssc.54074 /len=876	135	31.89	270	60.47	0.923115	up	0.004646	0.00843896
gi|163310772|ref|NM_001097521.2|	Sus scrofa progesterone receptor membrane component 2 (PGRMC2), mRNA	187	44.17	374	83.76	0.923195	up	0.000544	0.00708367
gnl|UG|Ssc#S17527438	BX676396 Sus Scrofa library (scac) Sus scrofa cDNA clone scac0031.d.07 3prim, mRNA sequence /clone=scac0031.d.07 /clone_end=3' /gb=BX676396 /gi=90238273 /ug=Ssc.20932 /len=837	150	35.43	301	67.41	0.927991	up	0.002064	0.00798975
gi|115548572|dbj|AK231556.1|	Sus scrofa mRNA, clone:ITT010093E05, expressed in intestine	223	52.67	448	100.34	0.929843	up	0.000192	0.00644442
gnl|UG|Ssc#S19540505	944009 MARC 4PIG Sus scrofa cDNA 5', mRNA sequence /clone_end=5' /gb=CN156601 /gi=46171031 /ug=Ssc.6383 /len=904	167	39.44	336	75.25	0.932032	up	0.000907	0.00753227
gi|115553060|dbj|AK239646.1|	Sus scrofa mRNA, clone:THY010118H06, expressed in thymus	182	42.99	367	82.19	0.934962	up	0.000584	0.00717329
gi|52351591|gb|AY610021.1|	Sus scrofa clone Clu_5644.scr.msk.p1.Contig2, mRNA sequence	167	39.44	337	75.48	0.936435	up	0.000907	0.00753227
gnl|UG|Ssc#S19542298	947181 MARC 4PIG Sus scrofa cDNA 5', mRNA sequence /clone_end=5' /gb=CN158394 /gi=46172824 /ug=Ssc.15243 /len=683	106	25.04	214	47.93	0.936694	up	0.009737	0.00953998
gnl|UG|Ssc#S19541855	946698 MARC 4PIG Sus scrofa cDNA 5', mRNA sequence /clone_end=5' /gb=CN157951 /gi=46172381 /ug=Ssc.55712 /len=738	126	29.76	255	57.11	0.940369	up	0.005057	0.00869269
gnl|UG|Ssc#S18546477	BX915128 Sus Scrofa library (scan) Sus scrofa cDNA clone scan0028.a.21 5prim, mRNA sequence /clone=scan0028.a.21 /clone_end=5' /gb=BX915128 /gi=90242278 /ug=Ssc.71826 /len=867	345	81.48	700	156.77	0.944132	up	2e-06	0.00509873
gnl|UG|Ssc#S23765932	1123855 MARC 4PIG Sus scrofa cDNA 5', mRNA sequence /clone_end=5' /gb=DN123551 /gi=59817830 /ug=Ssc.2654 /len=681	193	45.58	392	87.79	0.945656	up	0.000375	0.00691372
gi|115547541|dbj|AK237923.1|	Sus scrofa mRNA, clone:TCH010013E08, expressed in trachea	814	192.26	1655	370.66	0.947038	up	0	0.00323023
gnl|UG|Ssc#S23760498	1117841 MARC 4PIG Sus scrofa cDNA 5', mRNA sequence /clone_end=5' /gb=DN118117 /gi=59812377 /ug=Ssc.56891 /len=868	150	35.43	308	68.98	0.961207	up	0.001148	0.00790792
gi|194036737|ref|XM_001927243.1|	PREDICTED: Sus scrofa similar to Lysophospholipase I (LOC100152491), partial mRNA	144	34.01	296	66.29	0.962832	up	0.001827	0.00807406
gnl|UG|Ssc#S19542751	947668 MARC 4PIG Sus scrofa cDNA 5', mRNA sequence /clone_end=5' /gb=CN158847 /gi=46173277 /ug=Ssc.27458 /len=897	141	33.3	290	64.95	0.963807	up	0.001598	0.008161
gnl|UG|Ssc#S17516828	BX671397 Sus Scrofa library (scac) Sus scrofa cDNA clone scac0033.j.12 3prim, mRNA sequence /clone=scac0033.j.12 /clone_end=3' /gb=BX671397 /gi=90246169 /ug=Ssc.8148 /len=762	272	64.24	561	125.64	0.967752	up	1e-05	0.00574539
gi|194040979|ref|XM_001928486.1|	PREDICTED: Sus scrofa similar to fragile X mental retardation-related protein 1 (LOC100155866), mRNA	461	108.88	955	213.89	0.97413	up	0	0.00433665
gi|139530445|gb|EF486522.1|	Sus scrofa myocyte enhancer factor 2C protein (MEF2C) mRNA, complete cds	878	207.37	1819	407.39	0.974203	up	0	0.0030851
gi|52351191|gb|AY609596.1|	Sus scrofa clone Clu_20384.scr.msk.p1.Contig4, mRNA sequence	112	26.45	233	52.18	0.980229	up	0.004332	0.00921075
gi|194034896|ref|XM_001924578.1|	PREDICTED: Sus scrofa similar to dermatan 4 sulfotransferase 1 (LOC100157245), mRNA	169	39.92	352	78.84	0.981816	up	0.00044	0.00736281
gi|115550708|dbj|AK235782.1|	Sus scrofa mRNA, clone:OVRM10115A11, expressed in ovary	247	58.34	516	115.57	0.98621	up	1.7e-05	0.00601967
gnl|UG|Ssc#S18549494	BX918145 Sus Scrofa library (scan) Sus scrofa cDNA clone scan0038.d.04 5prim, mRNA sequence /clone=scan0038.d.04 /clone_end=5' /gb=BX918145 /gi=90228836 /ug=Ssc.12219 /len=940	167	39.44	349	78.16	0.986771	up	0.000411	0.00742926
gnl|UG|Ssc#S16514775	807308 MARC 3PIG Sus scrofa cDNA 5', mRNA sequence /clone_end=5' /gb=CF178259 /gi=33290035 /ug=Ssc.1353 /len=682	193	45.58	404	90.48	0.989198	up	0.000207	0.00685963
gi|115550629|dbj|AK232459.1|	Sus scrofa mRNA, clone:LVR010050A10, expressed in liver	171	40.39	358	80.18	0.989244	up	0.000319	0.00733022
gi|178056483|ref|NM_001123101.1|	Sus scrofa cell cycle progression 2 protein (CPR2), mRNA	95	22.44	199	44.57	0.99	up	0.006864	0.00998374
gi|115553038|dbj|AK239624.1|	Sus scrofa mRNA, clone:THY010117D02, expressed in thymus	1031	243.51	2171	486.23	0.997658	up	0	0.00281468
gi|115548698|dbj|AK231683.1|	Sus scrofa mRNA, clone:LNG010007F06, expressed in lung	149	35.19	314	70.32	0.99877	up	0.000815	0.00786791
gi|52351547|gb|AY609977.1|	Sus scrofa clone Clu_51220.scr.msk.p1.Contig1, mRNA sequence	228	53.85	481	107.73	1.0004	up	2.9e-05	0.00625208
gnl|UG|Ssc#S40048956	rese31c_k20.y1 ese Sus scrofa cDNA 5', mRNA sequence /clone_end=5' /gb=EW143863 /gi=182478382 /ug=Ssc.45404 /len=650	136	32.12	287	64.28	1.0009	up	0.001467	0.0082507
gnl|UG|Ssc#S18552237	BX920888 Sus Scrofa library (scan) Sus scrofa cDNA clone scan0004.a.03 5prim, mRNA sequence /clone=scan0004.a.03 /clone_end=5' /gb=BX920888 /gi=90228555 /ug=Ssc.10008 /len=961	94	22.2	199	44.57	1.00551	up	0.006864	0.00998374
gnl|UG|Ssc#S23756850	1113841 MARC 4PIG Sus scrofa cDNA 5', mRNA sequence /clone_end=5' /gb=DN114469 /gi=59808421 /ug=Ssc.21277 /len=755	143	33.77	303	67.86	1.00682	up	0.000964	0.00798975
gi|52351234|gb|AY609666.1|	Sus scrofa clone Clu_24219.scr.msk.p1.Contig4, mRNA sequence	174	41.1	369	82.64	1.0077	up	0.000201	0.0072039
gi|115553569|dbj|AK239756.1|	Sus scrofa mRNA, clone:THY010202F01, expressed in thymus	276	65.19	587	131.47	1.01201	up	4e-06	0.00565147
gi|209863046|ref|NM_001135965.1|	Sus scrofa PRP3 pre-mRNA processing factor 3 homolog (PRPF3), mRNA	125	29.52	266	59.57	1.01289	up	0.002024	0.00853786
gnl|UG|Ssc#S40288802	rmed13c_d7.y1 med Sus scrofa cDNA 5', mRNA sequence /clone_end=5' /gb=EW383709 /gi=182811584 /ug=Ssc.1086 /len=684	204	48.18	436	97.65	1.01919	up	3e-05	0.00660641
gi|115547679|dbj|AK231337.1|	Sus scrofa mRNA, clone:ITT010039D01, expressed in intestine	99	23.38	212	47.48	1.02205	up	0.005657	0.00975458
gi|194034969|ref|XM_001925674.1|	PREDICTED: Sus scrofa similar to ATP synthase, H+ transporting, mitochondrial F1 complex, alpha subunit 1, cardiac muscle (LOC100157880), mRNA	1653	390.41	3561	797.54	1.03057	up	0	0.00217426
gnl|UG|Ssc#S18550420	BX919071 Sus Scrofa library (scan) Sus scrofa cDNA clone scan0006.d.24 5prim, mRNA sequence /clone=scan0006.d.24 /clone_end=5' /gb=BX919071 /gi=90231571 /ug=Ssc.14367 /len=753	109	25.74	235	52.63	1.03187	up	0.003179	0.00914876
gi|115553414|dbj|AK236617.1|	Sus scrofa mRNA, clone:OVRM10208F03, expressed in ovary	84	19.84	182	40.76	1.03874	up	0.009897	0.0104928
gnl|UG|Ssc#S17510398	BX665424 Sus Scrofa library (scag) Sus scrofa cDNA clone scag0006.g.05 5prim, mRNA sequence /clone=scag0006.g.05 /clone_end=5' /gb=BX665424 /gi=90233977 /ug=Ssc.13955 /len=934	430	101.56	938	210.08	1.04861	up	0	0.00441704
gi|47523737|ref|NM_214339.1|	Sus scrofa DnaJ (Hsp40) homolog, subfamily A, member 4 (DNAJA4), mRNA	114	26.93	249	55.77	1.05028	up	0.002006	0.00891231
gi|115545812|dbj|AK234245.1|	Sus scrofa mRNA, clone:OVR010032F09, expressed in ovary	147	34.72	322	72.12	1.05463	up	0.000483	0.0077896
gnl|UG|Ssc#S22275000	CJ011361 full-length enriched swine cDNA library, adult mesenteric lymph node Sus scrofa cDNA clone MLN01D120048 5', mRNA sequence /clone=MLN01D120048 /clone_end=5' /gb=CJ011361 /gi=54505100 /ug=Ssc.3911 /len=845	112	26.45	246	55.1	1.05878	up	0.001737	0.0090283
gnl|UG|Ssc#S40481010	rspc028_h14.y1 spc Sus scrofa cDNA 5', mRNA sequence /clone_end=5' /gb=EW575616 /gi=183047917 /ug=Ssc.33965 /len=660	98	23.15	216	48.38	1.0634	up	0.004018	0.00968151
gi|115547231|dbj|AK234604.1|	Sus scrofa mRNA, clone:OVR010094H10, expressed in ovary	128	30.23	283	63.38	1.06805	up	0.000849	0.00839074
gnl|UG|Ssc#S19540774	944306 MARC 4PIG Sus scrofa cDNA 5', mRNA sequence /clone_end=5' /gb=CN156870 /gi=46171300 /ug=Ssc.1802 /len=916	168	39.68	372	83.31	1.07008	up	0.000139	0.00723489
gnl|UG|Ssc#S40326987	rnca11b_e13.y1 nca Sus scrofa cDNA 5', mRNA sequence /clone_end=5' /gb=EW421594 /gi=182825229 /ug=Ssc.2029 /len=618	121	28.58	268	60.02	1.07044	up	0.001366	0.00858858
gi|194037611|ref|XM_001925424.1|	PREDICTED: Sus scrofa similar to Transmembrane protein 16F (LOC100155593), partial mRNA	88	20.78	195	43.67	1.07145	up	0.00592	0.0101454
gi|194033718|ref|XM_001926719.1|	PREDICTED: Sus scrofa similar to mKIAA0625 protein (LOC100153470), partial mRNA	78	18.42	173	38.75	1.07292	up	0.007515	0.010877
gi|57528034|ref|NM_001009582.1|	Sus scrofa stathmin-1 (LOC494463), mRNA	1784	421.36	3958	886.45	1.07299	up	0	0.00206697
gi|47522691|ref|NM_213897.1|	Sus scrofa acyl-Coenzyme A dehydrogenase, long chain (ACADL), nuclear gene encoding mitochondrial protein, mRNA	155	36.61	345	77.27	1.07767	up	0.000212	0.00753227
gi|194045111|ref|XM_001927898.1|	PREDICTED: Sus scrofa similar to TSR2, 20S rRNA accumulation, homolog (S. cerevisiae) (LOC100157624), mRNA	145	34.25	323	72.34	1.07869	up	0.000314	0.00782847
gi|115553398|dbj|AK236601.1|	Sus scrofa mRNA, clone:OVRM10207C01, expressed in ovary	83	19.6	185	41.43	1.07982	up	0.009897	0.0104928
gnl|UG|Ssc#S40406739	rpgl12_m20.y1 pgl Sus scrofa cDNA 5', mRNA sequence /clone_end=5' /gb=EW501346 /gi=182839160 /ug=Ssc.71950 /len=696	149	35.19	333	74.58	1.08362	up	0.000182	0.00767625
gnl|UG|Ssc#S27600018	EST-AR108F02 Porcine Lymph node cDNA library Sus scrofa cDNA clone AR108F02, mRNA sequence /clone=AR108F02 /gb=DV225345 /gi=77591916 /ug=Ssc.24909 /len=780	321	75.82	718	160.81	1.08471	up	0	0.00511012
gi|115550292|dbj|AK235771.1|	Sus scrofa mRNA, clone:OVRM10113H04, expressed in ovary	246	58.1	553	123.85	1.09198	up	1e-06	0.00587792
gnl|UG|Ssc#S31101896	1497225 MARC 3PIG Sus scrofa cDNA 5', mRNA sequence /clone_end=5' /gb=DY405734 /gi=87207037 /ug=Ssc.6553 /len=780	267	63.06	601	134.6	1.09388	up	0	0.00562114
gnl|UG|Ssc#S40476889	rspc033_f13.y1 spc Sus scrofa cDNA 5', mRNA sequence /clone_end=5' /gb=EW571495 /gi=183168381 /ug=Ssc.21934 /len=662	99	23.38	223	49.94	1.09492	up	0.002081	0.00953998
gi|115555354|dbj|AK233967.1|	Sus scrofa mRNA, clone:MLN010082H10, expressed in mesenteric lymph node	81	19.13	183	40.99	1.09944	up	0.006101	0.0105852
gnl|UG|Ssc#S19542061	946932 MARC 4PIG Sus scrofa cDNA 5', mRNA sequence /clone_end=5' /gb=CN158157 /gi=46172587 /ug=Ssc.5587 /len=902	489	115.49	1105	247.48	1.09954	up	0	0.00408235
gi|194040487|ref|XM_001926988.1|	PREDICTED: Sus scrofa similar to Polymerase (RNA) I polypeptide D (LOC100152160), mRNA	73	17.24	165	36.95	1.09981	up	0.008905	0.0111932
gi|115548554|dbj|AK235171.1|	Sus scrofa mRNA, clone:OVRM10055D04, expressed in ovary	134	31.65	303	67.86	1.10036	up	0.000434	0.00807406
gnl|UG|Ssc#S17510233	BX665259 Sus Scrofa library (scag) Sus scrofa cDNA clone scag0001.b.07 5prim, mRNA sequence /clone=scag0001.b.07 /clone_end=5' /gb=BX665259 /gi=90227779 /ug=Ssc.21986 /len=767	227	53.61	514	115.12	1.10256	up	5e-06	0.00611343
gnl|UG|Ssc#S18550902	BX919553 Sus Scrofa library (scan) Sus scrofa cDNA clone scan0005.i.08 5prim, mRNA sequence /clone=scan0005.i.08 /clone_end=5' /gb=BX919553 /gi=90236622 /ug=Ssc.1559 /len=859	334	78.89	757	169.54	1.10371	up	0	0.00497805
gi|115550060|dbj|AK232295.1|	Sus scrofa mRNA, clone:LVR010014G02, expressed in liver	190	44.88	431	96.53	1.1049	up	1.2e-05	0.00670442
gnl|UG|Ssc#S23775145	932846 MARC 4PIG Sus scrofa cDNA 5', mRNA sequence /clone_end=5' /gb=DN132764 /gi=59827045 /ug=Ssc.54193 /len=667	115	27.16	261	58.45	1.10572	up	0.000959	0.00880053
gnl|UG|Ssc#S40034722	relu1330c_h4.y1 elu Sus scrofa cDNA 5', mRNA sequence /clone_end=5' /gb=EW129629 /gi=182563104 /ug=Ssc.8871 /len=493	703	166.04	1597	357.67	1.1071	up	0	0.00335553
gi|2286009|emb|AJ000786.1|	Sus scrofa EST 3'UTR HMG1 reverse primer	205	48.42	466	104.37	1.10803	up	4e-06	0.00646686
gi|147906088|ref|NM_213946.2|	Sus scrofa four and a half LIM domains 3 (FHL3), mRNA	141	33.3	321	71.89	1.11027	up	0.000201	0.00786791
gnl|UG|Ssc#S17513958	BX668527 Sus Scrofa library (scac) Sus scrofa cDNA clone scac0029.h.23 5prim, mRNA sequence /clone=scac0029.h.23 /clone_end=5' /gb=BX668527 /gi=90246516 /ug=Ssc.20851 /len=747	87	20.55	199	44.57	1.11693	up	0.004327	0.0100636
gi|194036038|ref|XM_001928648.1|	PREDICTED: Sus scrofa similar to UPF0469 protein KIAA0907 (LOC100157149), mRNA	73	17.24	168	37.63	1.12612	up	0.006322	0.0110849
gnl|UG|Ssc#S18336569	BP463816 full-length enriched swine cDNA library, adult uterus Sus scrofa cDNA clone UTR010066D12 5', mRNA sequence /clone=UTR010066D12 /clone_end=5' /gb=BP463816 /gi=40482923 /ug=Ssc.7065 /len=883	85	20.08	196	43.9	1.12846	up	0.003689	0.0102292
gi|194042528|ref|XM_001927272.1|	PREDICTED: Sus scrofa similar to Actinin, alpha 2 (LOC100157406), mRNA	967	228.39	2240	501.68	1.13527	up	0	0.00281468
gi|194038900|ref|XM_001925133.1|	PREDICTED: Sus scrofa similar to Apoptotic chromatin condensation inducer in the nucleus (Acinus) (LOC100156353), mRNA	190	44.88	441	98.77	1.138	up	5e-06	0.0066549
gi|115549331|dbj|AK232109.1|	Sus scrofa mRNA, clone:LNG010080G09, expressed in lung	375	88.57	872	195.3	1.1408	up	0	0.0046428
gnl|UG|Ssc#S18381810	932690 MARC 4PIG Sus scrofa cDNA 5', mRNA sequence /clone_end=5' /gb=CK461926 /gi=40833207 /ug=Ssc.72481 /len=846	83	19.6	193	43.23	1.14118	up	0.005122	0.0103149
gnl|UG|Ssc#S26714441	AJ950525 KN404_1 Sus scrofa cDNA clone C0007741n09 5', mRNA sequence /clone=C0007741n09 /clone_end=5' /gb=AJ950525 /gi=74367341 /ug=Ssc.22958 /len=888	221	52.2	516	115.57	1.14665	up	1e-06	0.0061327
gnl|UG|Ssc#S40437350	rret23_k12.y1 ret Sus scrofa cDNA 5', mRNA sequence /clone_end=5' /gb=EW531956 /gi=183091290 /ug=Ssc.54890 /len=651	139	32.83	325	72.79	1.14873	up	0.000128	0.00782847
gi|115548002|dbj|AK237986.1|	Sus scrofa mRNA, clone:TCH010025E04, expressed in trachea	529	124.94	1237	277.04	1.14886	up	0	0.00386172
gnl|UG|Ssc#S18387207	938609 MARC 4PIG Sus scrofa cDNA 5', mRNA sequence /clone_end=5' /gb=CK467320 /gi=40838597 /ug=Ssc.11005 /len=878	64	15.12	150	33.59	1.15157	up	0.009405	0.0118072
gnl|UG|Ssc#S31102746	1498188 MARC 3PIG Sus scrofa cDNA 5', mRNA sequence /clone_end=5' /gb=DY406584 /gi=87207887 /ug=Ssc.44107 /len=636	107	25.27	251	56.21	1.1534	up	0.00073	0.0090283
gi|115546849|dbj|AK237695.1|	Sus scrofa mRNA, clone:SPL010081H01, expressed in spleen	100	23.62	235	52.63	1.15588	up	0.001317	0.00927397
gnl|UG|Ssc#S39772429	rpbfe0123_n8.y1 bfe Sus scrofa cDNA 5', mRNA sequence /clone_end=5' /gb=EV867707 /gi=178492891 /ug=Ssc.56801 /len=438	108	25.51	254	56.89	1.15711	up	0.000863	0.00891231
gnl|UG|Ssc#S17511033	BX666495 Sus Scrofa library (scag) Sus scrofa cDNA clone scag0003.h.03 3prim, mRNA sequence /clone=scag0003.h.03 /clone_end=3' /gb=BX666495 /gi=90237341 /ug=Ssc.54741 /len=845	91	21.49	214	47.93	1.15726	up	0.001561	0.00982927
gi|157427721|ref|NM_001105299.1|	Sus scrofa COP9 constitutive photomorphogenic homolog subunit 6 (COPS6), mRNA	237	55.98	558	124.97	1.1586	up	0	0.00589511
gi|52351346|gb|AY609778.1|	Sus scrofa clone Clu_30724.scr.msk.p1.Contig4, mRNA sequence	90	21.26	212	47.48	1.15918	up	0.002161	0.00990564
gnl|UG|Ssc#S17514245	BX668814 Sus Scrofa library (scac) Sus scrofa cDNA clone scac0029.l.09 5prim, mRNA sequence /clone=scac0029.l.09 /clone_end=5' /gb=BX668814 /gi=113721624 /ug=Ssc.20593 /len=1161	103	24.33	243	54.42	1.1614	up	0.001008	0.00921075
gi|115550272|dbj|AK235751.1|	Sus scrofa mRNA, clone:OVRM10111E07, expressed in ovary	170	40.15	402	90.03	1.16501	up	1.5e-05	0.00702569
gnl|UG|Ssc#S18355973	904590 MARC 4PIG Sus scrofa cDNA 5', mRNA sequence /clone_end=5' /gb=CK451418 /gi=40798632 /ug=Ssc.53945 /len=868	141	33.3	334	74.8	1.16752	up	5.5e-05	0.00775128
gi|194039709|ref|XM_001929236.1|	PREDICTED: Sus scrofa similar to snurportin 1 (LOC100157075), mRNA	149	35.19	353	79.06	1.16778	up	4.8e-05	0.00753227
gnl|UG|Ssc#S40059478	reye1638b_f22.y1 eye Sus scrofa cDNA 5', mRNA sequence /clone_end=5' /gb=EW154385 /gi=182561271 /ug=Ssc.56322 /len=568	70	16.53	166	37.18	1.16944	up	0.008905	0.0111932
gi|194035288|ref|XM_001927095.1|	PREDICTED: Sus scrofa similar to 5 nucleotidase, ecto (LOC100157995), mRNA	185	43.69	440	98.54	1.17341	up	4e-06	0.00667953
gi|115550125|dbj|AK235604.1|	Sus scrofa mRNA, clone:OVRM10097B08, expressed in ovary	141	33.3	336	75.25	1.17617	up	5.5e-05	0.00775128
gnl|UG|Ssc#S23762974	1120622 MARC 4PIG Sus scrofa cDNA 5', mRNA sequence /clone_end=5' /gb=DN120593 /gi=59814871 /ug=Ssc.56392 /len=571	75	17.71	179	40.09	1.17868	up	0.005323	0.0107771
gnl|UG|Ssc#S23763649	1121355 MARC 4PIG Sus scrofa cDNA 3', mRNA sequence /clone_end=3' /gb=DN121268 /gi=59815547 /ug=Ssc.24542 /len=843	112	26.45	268	60.02	1.18218	up	0.000295	0.00874613
gnl|UG|Ssc#S39998988	recc2825c_e17.y1 ecc Sus scrofa cDNA 5', mRNA sequence /clone_end=5' /gb=EW093897 /gi=181222174 /ug=Ssc.62876 /len=624	3187	752.72	7628	1708.4	1.18246	up	0	0.00147787
gnl|UG|Ssc#S23765987	1123919 MARC 4PIG Sus scrofa cDNA 5', mRNA sequence /clone_end=5' /gb=DN123606 /gi=59817885 /ug=Ssc.54531 /len=776	193	45.58	462	103.47	1.18274	up	7e-06	0.00653556
gnl|UG|Ssc#S40141315	rhlv07b_b19.y1 hlv Sus scrofa cDNA 5', mRNA sequence /clone_end=5' /gb=EW236222 /gi=182457878 /ug=Ssc.47882 /len=601	114	26.93	274	61.37	1.18832	up	0.000376	0.00864018
gi|115554124|dbj|AK233334.1|	Sus scrofa mRNA, clone:LVRM10123C08, expressed in liver	253	59.75	608	136.17	1.1884	up	0	0.00565147
gi|115549949|dbj|AK232184.1|	Sus scrofa mRNA, clone:LNG010098D12, expressed in lung	287	67.79	691	154.76	1.19089	up	0	0.00527775
gi|115548942|dbj|AK235345.1|	Sus scrofa mRNA, clone:OVRM10071B07, expressed in ovary	119	28.11	287	64.28	1.19329	up	0.000216	0.00843896
gnl|UG|Ssc#S6081526	MI-P-CP1-nzb-e-03-0-UI.s1 MI-P-CP1 Sus scrofa cDNA clone MI-P-CP1-nzb-e-03-0-UI 3', mRNA sequence /clone=MI-P-CP1-nzb-e-03-0-UI /clone_end=3' /gb=BQ604210 /gi=21550936 /ug=Ssc.16914 /len=737	119	28.11	287	64.28	1.19329	up	0.000216	0.00843896
gi|194037354|ref|XM_001926198.1|	PREDICTED: Sus scrofa similar to Prefoldin subunit 5 (C-myc-binding protein Mm-1) (Myc modulator 1) (LOC100151927), mRNA	131	30.94	317	71	1.19835	up	7.9e-05	0.00798975
gi|115554762|dbj|AK233574.1|	Sus scrofa mRNA, clone:LVRM10177C10, expressed in liver	289	68.26	700	156.77	1.19954	up	0	0.00525283
gnl|UG|Ssc#S40438408	rret18_b18.y1 ret Sus scrofa cDNA 5', mRNA sequence /clone_end=5' /gb=EW533014 /gi=183025878 /ug=Ssc.67005 /len=587	113	26.69	274	61.37	1.20123	up	0.000376	0.00864018
gnl|UG|Ssc#S18354494	893541 MARC 4PIG Sus scrofa cDNA 5', mRNA sequence /clone_end=5' /gb=CK449935 /gi=40797149 /ug=Ssc.22025 /len=631	188	44.4	456	102.13	1.20178	up	0	0.00660641
gi|178056859|ref|NM_001123091.1|	Sus scrofa caveolin 2 (CAV2), mRNA	76	17.95	185	41.43	1.20669	up	0.003838	0.0106799
gi|113205623|ref|NM_001044545.1|	Sus scrofa pleiomorphic adenoma gene-like 1 (PLAGL1), mRNA	420	99.2	1028	230.24	1.21473	up	0	0.00429454
gnl|UG|Ssc#S23690475	1096407 MARC 4PIG Sus scrofa cDNA 5', mRNA sequence /clone_end=5' /gb=DN101574 /gi=59774350 /ug=Ssc.54293 /len=895	265	62.59	650	145.58	1.21781	up	0	0.00546231
gi|115555420|dbj|AK234033.1|	Sus scrofa mRNA, clone:MLN010100A11, expressed in mesenteric lymph node	65	15.35	160	35.83	1.22293	up	0.004547	0.0115376
gnl|UG|Ssc#S18553702	BX922353 Sus Scrofa library (scan) Sus scrofa cDNA clone scan0020.m.22 5prim, mRNA sequence /clone=scan0020.m.22 /clone_end=5' /gb=BX922353 /gi=90235704 /ug=Ssc.6732 /len=874	80	18.89	198	44.34	1.23099	up	0.002259	0.0103149
gnl|UG|Ssc#S26722558	AJ958642 KN404_2 Sus scrofa cDNA clone C0007755f11 3', mRNA sequence /clone=C0007755f11 /clone_end=3' /gb=AJ958642 /gi=74375458 /ug=Ssc.8805 /len=862	164	38.73	406	90.93	1.2313	up	8e-06	0.00702569
gi|114326213|ref|NM_001048069.1|	Sus scrofa hematological and neurological expressed 1 (HN1), mRNA	222	52.43	556	124.52	1.24791	up	0	0.00596536
gnl|UG|Ssc#S21554547	UMC-p6mm3-012-c10 6mm ovarian follicle p6mm Sus scrofa cDNA 3', mRNA sequence /clone_end=3' /gb=CO946908 /gi=51313667 /ug=Ssc.54276 /len=374	61	14.41	153	34.27	1.24988	up	0.005582	0.0119526
gi|194036309|ref|XM_001927637.1|	PREDICTED: Sus scrofa similar to hemojuvelin (LOC100155778), mRNA	161	38.03	404	90.48	1.25046	up	8e-06	0.00708367
gnl|UG|Ssc#S39889520	rcmu37_l22.y1 cmu Sus scrofa cDNA 5', mRNA sequence /clone_end=5' /gb=EV984595 /gi=178491995 /ug=Ssc.51935 /len=712	448	105.81	1128	252.63	1.25555	up	0	0.0041004
gnl|UG|Ssc#S31116354	1535843 MARC 3PIG Sus scrofa cDNA 5', mRNA sequence /clone_end=5' /gb=DY420192 /gi=87221495 /ug=Ssc.34816 /len=636	73	17.24	184	41.21	1.25723	up	0.00221	0.0107771
gnl|UG|Ssc#S18552012	BX920663 Sus Scrofa library (scan) Sus scrofa cDNA clone scan0007.d.07 5prim, mRNA sequence /clone=scan0007.d.07 /clone_end=5' /gb=BX920663 /gi=90244701 /ug=Ssc.8245 /len=711	86	20.31	217	48.6	1.25877	up	0.000654	0.00982927
gi|194043042|ref|XM_001926896.1|	PREDICTED: Sus scrofa similar to endoplasmic reticulum protein 29 (LOC100156625), mRNA	191	45.11	483	108.17	1.26178	up	0	0.00644442
gnl|UG|Ssc#S39776069	rpbfe0136_f7.y1 bfe Sus scrofa cDNA 5', mRNA sequence /clone_end=5' /gb=EV871347 /gi=178571235 /ug=Ssc.59185 /len=632	262	61.88	668	149.61	1.27366	up	0	0.0054212
gi|52351777|gb|AY610207.1|	Sus scrofa clone Clu_9635.scr.msk.p1.Contig1, mRNA sequence	66	15.59	169	37.85	1.27967	up	0.003918	0.0111932
gi|115549680|dbj|AK231959.1|	Sus scrofa mRNA, clone:LNG010058B11, expressed in lung	389	91.88	996	223.07	1.27967	up	0	0.00439469
gi|194038017|ref|XM_001928309.1|	PREDICTED: Sus scrofa similar to TBC1 domain family, member 7 (LOC100155821), mRNA	48	11.34	123	27.55	1.28063	up	0.009382	0.0131304
gnl|UG|Ssc#S40554875	rthg34_i7.y1 thg Sus scrofa cDNA 5', mRNA sequence /clone_end=5' /gb=EW641588 /gi=183032257 /ug=Ssc.14851 /len=574	96	22.67	246	55.1	1.28127	up	0.000401	0.00921075
gi|113205811|ref|NM_001044593.1|	Sus scrofa calsarcin 1 (LOC733663), mRNA	619	146.2	1588	355.66	1.28256	up	0	0.0034327
gnl|UG|Ssc#S38482319	EST-AO230A02 Alveolar macrophage from PRRSV-infected pig Sus scrofa cDNA clone AO230A02, mRNA sequence /clone=AO230A02 /gb=ES447471 /gi=146289061 /ug=Ssc.73135 /len=622	248	58.57	637	142.67	1.28445	up	0	0.00556186
gnl|UG|Ssc#S17518795	BX673365 Sus Scrofa library (scac) Sus scrofa cDNA clone scac0038.n.13 5prim, mRNA sequence /clone=scac0038.n.13 /clone_end=5' /gb=BX673365 /gi=90241951 /ug=Ssc.7750 /len=946	105	24.8	270	60.47	1.28588	up	0.000204	0.00880053
gnl|UG|Ssc#S26718109	AJ954193 KN404_1 Sus scrofa cDNA clone C0007735m08 5', mRNA sequence /clone=C0007735m08 /clone_end=5' /gb=AJ954193 /gi=74371009 /ug=Ssc.29861 /len=815	61	14.41	157	35.16	1.28686	up	0.003818	0.0118072
gnl|UG|Ssc#S23691069	1097048 MARC 4PIG Sus scrofa cDNA 5', mRNA sequence /clone_end=5' /gb=DN102168 /gi=59774944 /ug=Ssc.3063 /len=875	311	73.45	801	179.4	1.28835	up	0	0.00494655
gi|74136760|ref|NM_001033014.1|	Sus scrofa myosin binding protein H (MYBPH), mRNA	152	35.9	393	88.02	1.29385	up	7e-06	0.0072039
gi|194034359|ref|XM_001927037.1|	PREDICTED: Sus scrofa similar to Rraga protein (LOC100153321), mRNA	189	44.64	489	109.52	1.29479	up	0	0.0064002
gi|52351406|gb|AY609836.1|	Sus scrofa clone Clu_34283.scr.msk.p1.Contig1, mRNA sequence	135	31.89	350	78.39	1.29757	up	1.2e-05	0.00767625
gi|194039587|ref|XM_001929390.1|	PREDICTED: Sus scrofa similar to HD domain-containing protein 3 (LOC100153189), mRNA	121	28.58	314	70.32	1.29893	up	5.7e-05	0.0081172
gi|115547352|dbj|AK234725.1|	Sus scrofa mRNA, clone:OVRM10011C04, expressed in ovary	143	33.77	375	83.99	1.31448	up	6e-06	0.00739582
gi|115547142|dbj|AK231197.1|	Sus scrofa mRNA, clone:ITT010015B09, expressed in intestine	1528	360.89	4013	898.77	1.31639	up	0	0.00210749
gnl|UG|Ssc#S23693410	1100305 MARC 4PIG Sus scrofa cDNA 5', mRNA sequence /clone_end=5' /gb=DN104509 /gi=59778632 /ug=Ssc.8904 /len=814	282	66.6	741	165.96	1.31724	up	0	0.00515644
gi|194043858|ref|XM_001928335.1|	PREDICTED: Sus scrofa similar to alpha-tubulin isotype M-alpha-6 (LOC100151951), mRNA	84	19.84	221	49.5	1.31902	up	0.000425	0.00975458
gnl|UG|Ssc#S40055957	rese09c_k16.y1 ese Sus scrofa cDNA 5', mRNA sequence /clone_end=5' /gb=EW150864 /gi=182484117 /ug=Ssc.61843 /len=657	79	18.66	208	46.58	1.31976	up	0.000745	0.0100636
gnl|UG|Ssc#S18380653	931067 MARC 4PIG Sus scrofa cDNA 5', mRNA sequence /clone_end=5' /gb=CK460762 /gi=40832043 /ug=Ssc.19651 /len=806	60	14.17	158	35.39	1.3205	up	0.003818	0.0118072
gnl|UG|Ssc#S23775557	996626 MARC 4PIG Sus scrofa cDNA 5', mRNA sequence /clone_end=5' /gb=DN133176 /gi=59827493 /ug=Ssc.8872 /len=854	200	47.24	528	118.25	1.32376	up	0	0.00619156
gi|47523463|ref|NM_214188.1|	Sus scrofa oligosaccharyltransferase OST48 (OST48), mRNA	117	27.63	309	69.2	1.32454	up	2.9e-05	0.0082055
gi|115548360|dbj|AK231733.1|	Sus scrofa mRNA, clone:LNG010017B08, expressed in lung	109	25.74	288	64.5	1.32529	up	5.8e-05	0.008488
gnl|UG|Ssc#S40443068	rret24_m3.y1 ret Sus scrofa cDNA 5', mRNA sequence /clone_end=5' /gb=EW537674 /gi=183124836 /ug=Ssc.54094 /len=705	392	92.58	1039	232.7	1.3297	up	0	0.00431545
gnl|UG|Ssc#S40206941	ruio07_e2.y1 kid Sus scrofa cDNA 5', mRNA sequence /clone_end=5' /gb=EW301848 /gi=182513829 /ug=Ssc.10076 /len=679	194	45.82	516	115.57	1.33472	up	0	0.00625208
gi|115550183|dbj|AK235662.1|	Sus scrofa mRNA, clone:OVRM10102C02, expressed in ovary	50	11.81	133	29.79	1.33482	up	0.007978	0.0127611
gi|194033502|ref|XM_001926129.1|	PREDICTED: Sus scrofa prostaglandin-endoperoxide synthase 1 (PTGS1), mRNA	74	17.48	197	44.12	1.33573	up	0.000775	0.0104928
gnl|UG|Ssc#S18282034	BP437931 full-length enriched swine cDNA library, adult lung Sus scrofa cDNA clone LNG010089E12 5', mRNA sequence /clone=LNG010089E12 /clone_end=5' /gb=BP437931 /gi=40427998 /ug=Ssc.1636 /len=883	65	15.35	173	38.75	1.33596	up	0.001523	0.0111932
gi|194042350|ref|XM_001924660.1|	PREDICTED: Sus scrofa similar to chromosome 10 open reading frame 72 (LOC100157009), mRNA	140	33.07	374	83.76	1.34074	up	5e-06	0.00742926
gi|115551880|dbj|AK236287.1|	Sus scrofa mRNA, clone:OVRM10172H11, expressed in ovary	47	11.1	126	28.22	1.34616	up	0.009382	0.0131304
gnl|UG|Ssc#S40213312	rpldo0117_i12.y1 ldo Sus scrofa cDNA 5', mRNA sequence /clone_end=5' /gb=EW308219 /gi=182767842 /ug=Ssc.46845 /len=662	143	33.77	384	86	1.34859	up	1e-06	0.00733022
gi|115551449|dbj|AK236127.1|	Sus scrofa mRNA, clone:OVRM10155A01, expressed in ovary	241	56.92	650	145.58	1.3548	up	0	0.00554731
gnl|UG|Ssc#S20942207	AJ653930 KN277 Sus scrofa cDNA clone C0005185_F08, mRNA sequence /clone=C0005185_F08 /gb=AJ653930 /gi=49336376 /ug=Ssc.62714 /len=378	53	12.52	143	32.03	1.35519	up	0.006508	0.0123719
gnl|UG|Ssc#S23757556	1114609 MARC 4PIG Sus scrofa cDNA 5', mRNA sequence /clone_end=5' /gb=DN115175 /gi=59809435 /ug=Ssc.4698 /len=697	48	11.34	130	29.12	1.36059	up	0.006328	0.0130005
gnl|UG|Ssc#S18387783	939242 MARC 4PIG Sus scrofa cDNA 5', mRNA sequence /clone_end=5' /gb=CK467896 /gi=40839173 /ug=Ssc.13592 /len=904	127	30	344	77.04	1.36065	up	6e-06	0.0077896
gi|194043243|ref|XM_001924074.1|	PREDICTED: Sus scrofa hypothetical protein LOC100158064 (LOC100158064), mRNA	230	54.32	623	139.53	1.36102	up	0	0.00568229
gi|115554459|dbj|AK233469.1|	Sus scrofa mRNA, clone:LVRM10154H04, expressed in liver	55	12.99	149	33.37	1.36115	up	0.004522	0.0122352
gi|52351225|gb|AY609657.1|	Sus scrofa clone Clu_23904.scr.msk.p1.Contig1, mRNA sequence	69	16.3	187	41.88	1.36139	up	0.000897	0.0107771
gnl|UG|Ssc#S23698716	1107448 MARC 4PIG Sus scrofa cDNA 5', mRNA sequence /clone_end=5' /gb=DN109819 /gi=59787242 /ug=Ssc.47565 /len=874	70	16.53	190	42.55	1.36407	up	0.001072	0.0105852
gnl|UG|Ssc#S27602393	EST-AR120C10 Infected Porcine Spleen cDNA library Sus scrofa cDNA clone AR120C10, mRNA sequence /clone=AR120C10 /gb=DV227720 /gi=77596268 /ug=Ssc.19217 /len=756	50	11.81	136	30.46	1.36691	up	0.007978	0.0127611
gnl|UG|Ssc#S40193201	rjej10b_j15.y1 jej Sus scrofa cDNA 5', mRNA sequence /clone_end=5' /gb=EW288108 /gi=182608227 /ug=Ssc.24033 /len=613	75	17.71	204	45.69	1.36731	up	0.000617	0.0102292
gi|52351905|gb|AY610323.1|	Sus scrofa clone rfli731b_l11.y1.abd, mRNA sequence	63	14.88	172	38.52	1.37223	up	0.001523	0.0111932
gnl|UG|Ssc#S29966064	COG3c1 Pig pBluescript and pTrueBlue library Sus scrofa cDNA 5', mRNA sequence /clone_end=5' /gb=DR120938 /gi=84096477 /ug=Ssc.2241 /len=1256	78	18.42	213	47.7	1.37272	up	0.000262	0.0100636
gi|115551122|dbj|AK232555.1|	Sus scrofa mRNA, clone:LVR010073A12, expressed in liver	52	12.28	142	31.8	1.37272	up	0.003631	0.0125053
gnl|UG|Ssc#S26722221	AJ958305 KN404_2 Sus scrofa cDNA clone C0007758e17 5', mRNA sequence /clone=C0007758e17 /clone_end=5' /gb=AJ958305 /gi=74375121 /ug=Ssc.6457 /len=799	45	10.63	123	27.55	1.37391	up	0.009382	0.0131304
gnl|UG|Ssc#S19541687	946514 MARC 4PIG Sus scrofa cDNA 5', mRNA sequence /clone_end=5' /gb=CN157783 /gi=46172213 /ug=Ssc.70034 /len=908	57	13.46	156	34.94	1.3762	up	0.002062	0.0119526
gnl|UG|Ssc#S18354218	893247 MARC 4PIG Sus scrofa cDNA 5', mRNA sequence /clone_end=5' /gb=CK449659 /gi=40796873 /ug=Ssc.70234 /len=790	58	13.7	159	35.61	1.37811	up	0.002679	0.0116593
gi|115546695|dbj|AK234533.1|	Sus scrofa mRNA, clone:OVR010076H11, expressed in ovary	257	60.7	705	157.89	1.37915	up	0	0.00532864
gnl|UG|Ssc#S40196887	rjej09b_o21.y1 jej Sus scrofa cDNA 5', mRNA sequence /clone_end=5' /gb=EW291794 /gi=182587666 /ug=Ssc.68455 /len=477	75	17.71	206	46.14	1.38145	up	0.000617	0.0102292
gnl|UG|Ssc#S18546390	BX915041 Sus Scrofa library (scan) Sus scrofa cDNA clone scan0027.c.13 5prim, mRNA sequence /clone=scan0027.c.13 /clone_end=5' /gb=BX915041 /gi=90242359 /ug=Ssc.2636 /len=838	251	59.28	692	154.98	1.38646	up	0	0.00539428
gnl|UG|Ssc#S18556194	BX924845 Sus Scrofa library (scan) Sus scrofa cDNA clone scan0025.j.24 5prim, mRNA sequence /clone=scan0025.j.24 /clone_end=5' /gb=BX924845 /gi=90235558 /ug=Ssc.5323 /len=877	89	21.02	247	55.32	1.39604	up	0.000135	0.00933846
gi|194037684|ref|XM_001927128.1|	PREDICTED: Sus scrofa similar to keratan sulfate proteoglycan core protein 37A (LOC100157843), mRNA	219	51.72	608	136.17	1.39661	up	0	0.00577771
gnl|UG|Ssc#S34521876	DB798130 full-length enriched swine cDNA library, adult immature dendritic cell Sus scrofa cDNA clone DCI010096H08 5', mRNA sequence /clone=DCI010096H08 /clone_end=5' /gb=DB798130 /gi=112758457 /ug=Ssc.29475 /len=756	47	11.1	131	29.34	1.40231	up	0.006328	0.0130005
gi|115552602|dbj|AK232807.1|	Sus scrofa mRNA, clone:LVRM10030A09, expressed in liver	83	19.6	232	51.96	1.40655	up	0.000208	0.00960999
gnl|UG|Ssc#S26403713	BW973127 full-length enriched swine cDNA library, adult periphral blood mononuclear cell Sus scrofa cDNA clone PBL010078G08 5', mRNA sequence /clone=PBL010078G08 /clone_end=5' /gb=BW973127 /gi=71963340 /ug=Ssc.17254 /len=891	45	10.63	126	28.22	1.40858	up	0.009382	0.0131304
gi|112181313|ref|NM_214438.2|	Sus scrofa caveolin 1 (CAV1), mRNA	686	162.02	1931	432.47	1.41643	up	0	0.00313974
gnl|UG|Ssc#S39777926	rpbfe0128_f4.y1 bfe Sus scrofa cDNA 5', mRNA sequence /clone_end=5' /gb=EV873204 /gi=178558594 /ug=Ssc.70018 /len=669	483	114.08	1361	304.82	1.41791	up	0	0.00377785
gi|194040411|ref|XM_001929558.1|	PREDICTED: Sus scrofa similar to LOC513497 protein (LOC100152215), mRNA	420	99.2	1184	265.17	1.41851	up	0	0.00407044
gi|115553549|dbj|AK236752.1|	Sus scrofa mRNA, clone:OVRM10224E06, expressed in ovary	169	39.92	477	106.83	1.42013	up	0	0.00658255
gi|115553121|dbj|AK239707.1|	Sus scrofa mRNA, clone:THY010124H07, expressed in thymus	251	59.28	711	159.24	1.42559	up	0	0.00534158
gnl|UG|Ssc#S40370377	rnmm24c_m17.y1 nmm Sus scrofa cDNA 5', mRNA sequence /clone_end=5' /gb=EW464984 /gi=182783633 /ug=Ssc.56044 /len=552	251	59.28	712	159.46	1.42758	up	0	0.00534158
gi|47523491|ref|NM_214204.1|	Sus scrofa protein kinase (cAMP-dependent, catalytic) inhibitor alpha (PKIA), mRNA	1130	266.89	3206	718.03	1.4278	up	0	0.00240134
gi|115551903|dbj|AK236310.1|	Sus scrofa mRNA, clone:OVRM10176E12, expressed in ovary	96	22.67	273	61.14	1.43133	up	4.7e-05	0.00885591
gnl|UG|Ssc#S17509854	BX664880 Sus Scrofa library (scag) Sus scrofa cDNA clone scag0005.d.07 5prim, mRNA sequence /clone=scag0005.d.07 /clone_end=5' /gb=BX664880 /gi=113721659 /ug=Ssc.21257 /len=905	71	16.77	202	45.24	1.43172	up	0.000518	0.0104028
gi|115553719|dbj|AK239906.1|	Sus scrofa mRNA, clone:UTR010010A12, expressed in uterus	124	29.29	354	79.28	1.43655	up	3e-06	0.00775128
gnl|UG|Ssc#S39984272	rebs15c_o16.y1 ebs Sus scrofa cDNA 5', mRNA sequence /clone_end=5' /gb=EW079337 /gi=181262658 /ug=Ssc.54996 /len=534	42	9.92	120	26.88	1.43812	up	0.007531	0.0134052
gnl|UG|Ssc#S18554887	BX923538 Sus Scrofa library (scan) Sus scrofa cDNA clone scan0014.h.08 5prim, mRNA sequence /clone=scan0014.h.08 /clone_end=5' /gb=BX923538 /gi=90228417 /ug=Ssc.10291 /len=886	87	20.55	249	55.77	1.44035	up	8.5e-05	0.00927397
gi|115554409|dbj|AK233419.1|	Sus scrofa mRNA, clone:LVRM10144H02, expressed in liver	215	50.78	617	138.19	1.44432	up	0	0.00576149
gnl|UG|Ssc#S26734441	AJ945423 CSEQRAN17 Sus scrofa cDNA clone C0007317l07 5', mRNA sequence /clone=C0007317l07 /clone_end=5' /gb=AJ945423 /gi=74362165 /ug=Ssc.900 /len=735	109	25.74	313	70.1	1.4454	up	1.6e-05	0.0082507
gnl|UG|Ssc#S16515706	813321 MARC 3PIG Sus scrofa cDNA 5', mRNA sequence /clone_end=5' /gb=CF179222 /gi=33290998 /ug=Ssc.57811 /len=393	47	11.1	135	30.24	1.4459	up	0.004441	0.012883
gnl|UG|Ssc#S18383312	934326 MARC 4PIG Sus scrofa cDNA 5', mRNA sequence /clone_end=5' /gb=CK463421 /gi=40834702 /ug=Ssc.49772 /len=816	47	11.1	135	30.24	1.4459	up	0.004441	0.012883
gnl|UG|Ssc#S23701300	1111588 MARC 4PIG Sus scrofa cDNA 5', mRNA sequence /clone_end=5' /gb=DN112403 /gi=59791069 /ug=Ssc.4072 /len=842	66	15.59	190	42.55	1.44854	up	0.000574	0.0106799
gi|15824733|gb|AF329358.1|AF329358	Sus scrofa laminin beta-1 chain mRNA, partial cds	43	10.16	124	27.77	1.45063	up	0.00504	0.0132652
gnl|UG|Ssc#S40034650	relu1303b_n12.y1 elu Sus scrofa cDNA 5', mRNA sequence /clone_end=5' /gb=EW129557 /gi=182512452 /ug=Ssc.1692 /len=612	141	33.3	407	91.15	1.45272	up	0	0.0072039
gnl|UG|Ssc#S23760465	1117807 MARC 4PIG Sus scrofa cDNA 5', mRNA sequence /clone_end=5' /gb=DN118084 /gi=59812344 /ug=Ssc.44440 /len=785	54	12.75	156	34.94	1.45438	up	0.002062	0.0119526
gnl|UG|Ssc#S18555986	BX924637 Sus Scrofa library (scan) Sus scrofa cDNA clone scan0017.d.21 5prim, mRNA sequence /clone=scan0017.d.21 /clone_end=5' /gb=BX924637 /gi=90232278 /ug=Ssc.18934 /len=839	72	17.01	209	46.81	1.46043	up	0.000243	0.0102292
gi|52351995|gb|AY610411.1|	Sus scrofa clone risp02_p18.y1.abd, mRNA sequence	43	10.16	125	28	1.46253	up	0.00504	0.0132652
gnl|UG|Ssc#S39994657	recc2817c_e7.y1 ecc Sus scrofa cDNA 5', mRNA sequence /clone_end=5' /gb=EW089566 /gi=181334378 /ug=Ssc.18317 /len=619	38	8.98	111	24.86	1.46904	up	0.009001	0.0138602
gnl|UG|Ssc#S39994120	recc2833c_e6.y1 ecc Sus scrofa cDNA 5', mRNA sequence /clone_end=5' /gb=EW089029 /gi=181222706 /ug=Ssc.13896 /len=576	81	19.13	237	53.08	1.47233	up	7e-05	0.00960999
gi|115547955|dbj|AK234932.1|	Sus scrofa mRNA, clone:OVRM10033G12, expressed in ovary	56	13.23	164	36.73	1.47315	up	0.000931	0.0116593
gnl|UG|Ssc#S22287254	CJ029984 full-length enriched swine cDNA library, adult trachea Sus scrofa cDNA clone TCH01D080103 5', mRNA sequence /clone=TCH01D080103 /clone_end=5' /gb=CJ029984 /gi=54543663 /ug=Ssc.17631 /len=840	141	33.3	413	92.5	1.47393	up	0	0.00714305
gi|115545600|dbj|AK230715.1|	Sus scrofa mRNA, clone:AMP010031A04, expressed in alveolar macrophage	103	24.33	303	67.86	1.47983	up	4e-06	0.00843896
gnl|UG|Ssc#S23696008	1104529 MARC 4PIG Sus scrofa cDNA 5', mRNA sequence /clone_end=5' /gb=DN107111 /gi=59782374 /ug=Ssc.14230 /len=882	38	8.98	112	25.08	1.48175	up	0.009001	0.0138602
gi|194036762|ref|XM_001925928.1|	PREDICTED: Sus scrofa similar to CCAAT/enhancer-binding delta protein (LOC100153946), mRNA	59	13.93	174	38.97	1.48417	up	0.000816	0.0113047
gnl|UG|Ssc#S17525410	BX674551 Sus Scrofa library (scac) Sus scrofa cDNA clone scac0043.o.23 5prim, mRNA sequence /clone=scac0043.o.23 /clone_end=5' /gb=BX674551 /gi=113721314 /ug=Ssc.17301 /len=813	65	15.35	192	43	1.4861	up	0.000311	0.0107771
gnl|UG|Ssc#S6059254	MI-P-AY0-ncm-g-04-0-UI.s1 MI-P-AY0 Sus scrofa cDNA clone MI-P-AY0-ncm-g-04-0-UI 3', mRNA sequence /clone=MI-P-AY0-ncm-g-04-0-UI /clone_end=3' /gb=BF708505 /gi=12007982 /ug=Ssc.56731 /len=342	65	15.35	192	43	1.4861	up	0.000311	0.0107771
gi|194036687|ref|XM_001926116.1|	PREDICTED: Sus scrofa similar to junctional sarcoplasmic reticulum protein (LOC100153437), mRNA	45	10.63	133	29.79	1.48669	up	0.004441	0.012883
gi|194040496|ref|XM_001928226.1|	PREDICTED: Sus scrofa similar to Uncharacterized protein KIAA0774 (LOC100157816), mRNA	49	11.57	145	32.47	1.48872	up	0.003631	0.0125053
gi|115547849|dbj|AK234825.1|	Sus scrofa mRNA, clone:OVRM10019F12, expressed in ovary	91	21.49	270	60.47	1.49255	up	1.2e-05	0.0090283
gnl|UG|Ssc#S18555004	BX923655 Sus Scrofa library (scan) Sus scrofa cDNA clone scan0014.d.08 5prim, mRNA sequence /clone=scan0014.d.08 /clone_end=5' /gb=BX923655 /gi=90228327 /ug=Ssc.49840 /len=646	188	44.4	559	125.2	1.4956	up	0	0.00611343
gnl|UG|Ssc#S39885581	rcly23b_b3.y1 cly Sus scrofa cDNA 5', mRNA sequence /clone_end=5' /gb=EV980656 /gi=178545104 /ug=Ssc.63605 /len=485	44	10.39	131	29.34	1.49767	up	0.003287	0.0131304
gi|47523483|ref|NM_214199.1|	Sus scrofa receptor (G protein-coupled) activity modifying protein 1 (RAMP1), mRNA	47	11.1	140	31.35	1.49791	up	0.002959	0.0127611
gi|194043957|ref|XM_001925803.1|	PREDICTED: Sus scrofa similar to titin (LOC100156443), mRNA	1812	427.97	5400	1209.41	1.49872	up	0	0.00183443
gi|115550429|dbj|AK238694.1|	Sus scrofa mRNA, clone:THY010018B04, expressed in thymus	59	13.93	176	39.42	1.50073	up	0.000816	0.0113047
gnl|UG|Ssc#S17510077	BX665103 Sus Scrofa library (scag) Sus scrofa cDNA clone scag0004.c.03 5prim, mRNA sequence /clone=scag0004.c.03 /clone_end=5' /gb=BX665103 /gi=90227057 /ug=Ssc.14447 /len=915	76	17.95	227	50.84	1.50198	up	8.6e-05	0.00982927
gnl|UG|Ssc#S39993494	recc2833c_i12.y1 ecc Sus scrofa cDNA 5', mRNA sequence /clone_end=5' /gb=EW088403 /gi=181232891 /ug=Ssc.3370 /len=668	115	27.16	344	77.04	1.50412	up	0	0.00790792
gi|52351582|gb|AY610012.1|	Sus scrofa clone Clu_55966.scr.msk.p1.Contig1, mRNA sequence	45	10.63	135	30.24	1.50832	up	0.004441	0.012883
gnl|UG|Ssc#S5999899	140190 MARC 1PIG Sus scrofa cDNA 5', mRNA sequence /clone_end=5' /gb=BE233738 /gi=9018456 /ti=448046437 /ug=Ssc.55105 /len=385	68	16.06	204	45.69	1.50841	up	0.000158	0.0104028
gnl|UG|Ssc#S26650236	BW981299 full-length enriched swine cDNA library, adult intestine Sus scrofa cDNA clone ITT010060A05 5', mRNA sequence /clone=ITT010060A05 /clone_end=5' /gb=BW981299 /gi=74258139 /ug=Ssc.19664 /len=881	59	13.93	177	39.64	1.50876	up	0.000527	0.0111932
gnl|UG|Ssc#S31123459	1550647 MARC 3PIG Sus scrofa cDNA 5', mRNA sequence /clone_end=5' /gb=DY427297 /gi=87228600 /ug=Ssc.47717 /len=646	38	8.98	115	25.76	1.52035	up	0.005824	0.0137023
gnl|UG|Ssc#S23700002	1110192 MARC 4PIG Sus scrofa cDNA 5', mRNA sequence /clone_end=5' /gb=DN111105 /gi=59789771 /ug=Ssc.55130 /len=799	124	29.29	376	84.21	1.52358	up	0	0.00756753
gi|115552428|dbj|AK236433.1|	Sus scrofa mRNA, clone:OVRM10192E05, expressed in ovary	147	34.72	447	100.11	1.52775	up	1e-06	0.00688652
gnl|UG|Ssc#S18552226	BX920877 Sus Scrofa library (scan) Sus scrofa cDNA clone scan0003.o.02 5prim, mRNA sequence /clone=scan0003.o.02 /clone_end=5' /gb=BX920877 /gi=90228567 /ug=Ssc.46771 /len=873	41	9.68	125	28	1.53235	up	0.00504	0.0132652
gnl|UG|Ssc#S23770961	1142660 MARC 4PIG Sus scrofa cDNA 3', mRNA sequence /clone_end=3' /gb=DN128580 /gi=59822859 /ug=Ssc.42026 /len=745	97	22.91	296	66.29	1.53281	up	3e-06	0.00858858
gnl|UG|Ssc#S17526422	BX676622 Sus Scrofa library (scac) Sus scrofa cDNA clone scac0028.p.19 3prim, mRNA sequence /clone=scac0028.p.19 /clone_end=3' /gb=BX676622 /gi=90242094 /ug=Ssc.12177 /len=800	39	9.21	119	26.65	1.53286	up	0.003889	0.0135508
gnl|UG|Ssc#S40195327	rjej38b_p21.y1 jej Sus scrofa cDNA 5', mRNA sequence /clone_end=5' /gb=EW290234 /gi=182577305 /ug=Ssc.57013 /len=627	360	85.03	1103	247.03	1.53864	up	0	0.00427393
gnl|UG|Ssc#S40108865	rfhi4002b_n3.y1 fhi Sus scrofa cDNA 5', mRNA sequence /clone_end=5' /gb=EW203772 /gi=182498237 /ug=Ssc.38237 /len=611	110	25.98	337	75.48	1.53869	up	0	0.00803159
gnl|UG|Ssc#S23695269	1103747 MARC 4PIG Sus scrofa cDNA 5', mRNA sequence /clone_end=5' /gb=DN106372 /gi=59781635 /ug=Ssc.1145 /len=873	46	10.86	141	31.58	1.53999	up	0.001839	0.0126351
gnl|UG|Ssc#S39794612	rcad24b_f12.y1 cag Sus scrofa cDNA 5', mRNA sequence /clone_end=5' /gb=EV889890 /gi=178495202 /ug=Ssc.72087 /len=405	43	10.16	132	29.56	1.54075	up	0.002307	0.0130005
gi|164664445|ref|NM_001113439.1|	Sus scrofa splicing factor, arginine/serine-rich 18 (SFRS18), mRNA	247	58.34	758	169.76	1.54094	up	0	0.00521608
gi|115545821|dbj|AK234254.1|	Sus scrofa mRNA, clone:OVR010033F02, expressed in ovary	144	34.01	442	98.99	1.54132	up	0	0.00694123
gnl|UG|Ssc#S40049981	rese17c_m9.y1 ese Sus scrofa cDNA 5', mRNA sequence /clone_end=5' /gb=EW144888 /gi=182572973 /ug=Ssc.60202 /len=668	143	33.77	439	98.32	1.54174	up	0	0.00696905
gnl|UG|Ssc#S38481364	EST-AO218A02 Alveolar macrophage from PRRSV-infected pig Sus scrofa cDNA clone AO218A02, mRNA sequence /clone=AO218A02 /gb=ES446516 /gi=146288106 /ug=Ssc.54939 /len=700	55	12.99	169	37.85	1.54289	up	0.000639	0.0115376
gnl|UG|Ssc#S16511729	799127 MARC 3PIG Sus scrofa cDNA 3', mRNA sequence /clone_end=3' /gb=CF175213 /gi=33286989 /ug=Ssc.7677 /len=656	198	46.76	611	136.84	1.54914	up	0	0.00584396
gnl|UG|Ssc#S40043958	reru13c_a17.y1 eru Sus scrofa cDNA 5', mRNA sequence /clone_end=5' /gb=EW138865 /gi=182609658 /ug=Ssc.61549 /len=542	181	42.75	560	125.42	1.55277	up	0	0.0061327
gi|115551350|dbj|AK236028.1|	Sus scrofa mRNA, clone:OVRM10140A03, expressed in ovary	136	32.12	421	94.29	1.55363	up	0	0.00714305
gnl|UG|Ssc#S18557342	BX925993 Sus Scrofa library (scan) Sus scrofa cDNA clone scan0021.f.19 5prim, mRNA sequence /clone=scan0021.f.19 /clone_end=5' /gb=BX925993 /gi=90244354 /ug=Ssc.25391 /len=850	81	19.13	251	56.21	1.55499	up	1.7e-05	0.00940426
gi|115551088|dbj|AK238949.1|	Sus scrofa mRNA, clone:THY010050G08, expressed in thymus	38	8.98	118	26.43	1.55739	up	0.005824	0.0137023
gnl|UG|Ssc#S32800732	EST0151-1 Swine Lambda TriplEx2 Library Sus scrofa cDNA clone 370 3', mRNA sequence /clone=370 /clone_end=3' /gb=EB684343 /gi=94438934 /ug=Ssc.59755 /len=347	185	43.69	575	128.78	1.55953	up	0	0.00603809
gnl|UG|Ssc#S40478547	rspc011_c17.y1 spc Sus scrofa cDNA 5', mRNA sequence /clone_end=5' /gb=EW573153 /gi=183044070 /ug=Ssc.10410 /len=706	43	10.16	134	30.01	1.56254	up	0.002307	0.0130005
gi|115547260|dbj|AK234633.1|	Sus scrofa mRNA, clone:OVR010100E10, expressed in ovary	94	22.2	293	65.62	1.56358	up	5e-06	0.00864018
gi|115547369|dbj|AK234742.1|	Sus scrofa mRNA, clone:OVRM10012H04, expressed in ovary	55	12.99	172	38.52	1.56821	up	0.000383	0.0114194
gi|194036992|ref|XM_001928798.1|	PREDICTED: Sus scrofa similar to Protein odd-skipped-related 2 (LOC100155180), mRNA	37	8.74	116	25.98	1.5717	up	0.005824	0.0137023
gnl|UG|Ssc#S18552425	BX921076 Sus Scrofa library (scan) Sus scrofa cDNA clone scan0004.h.16 5prim, mRNA sequence /clone=scan0004.h.16 /clone_end=5' /gb=BX921076 /gi=90229416 /ug=Ssc.57440 /len=679	44	10.39	138	30.91	1.57288	up	0.001546	0.012883
gi|115554312|dbj|AK240107.1|	Sus scrofa mRNA, clone:UTR010031C11, expressed in uterus	372	87.86	1169	261.81	1.57524	up	0	0.00415596
gnl|UG|Ssc#S19540428	943927 MARC 4PIG Sus scrofa cDNA 5', mRNA sequence /clone_end=5' /gb=CN156524 /gi=46170954 /ug=Ssc.19265 /len=713	36	8.5	114	25.53	1.58666	up	0.005824	0.0137023
gi|115552842|dbj|AK239436.1|	Sus scrofa mRNA, clone:THY010103G12, expressed in thymus	682	161.08	2166	485.11	1.59053	up	0	0.00300312
gnl|UG|Ssc#S40291735	rmed24c_h6.y1 med Sus scrofa cDNA 5', mRNA sequence /clone_end=5' /gb=EW386342 /gi=182738745 /ug=Ssc.12409 /len=449	45	10.63	143	32.03	1.59128	up	0.001839	0.0126351
gi|115553468|dbj|AK236671.1|	Sus scrofa mRNA, clone:OVRM10213G05, expressed in ovary	296	69.91	941	210.75	1.59196	up	0	0.00466901
gi|115553814|dbj|AK236819.1|	Sus scrofa mRNA, clone:PBL010012G03, expressed in periphral blood mononuclear cell	180	42.51	574	128.56	1.59657	up	0	0.00605667
gi|157427714|ref|NM_001105294.1|	Sus scrofa potassium voltage-gated channel, shaker-related subfamily, beta member 1 (KCNAB1), mRNA	46	10.86	147	32.92	1.59994	up	0.001286	0.0125053
gnl|UG|Ssc#S26728690	AJ964774 KN404_2 Sus scrofa cDNA clone C0007753e01 5', mRNA sequence /clone=C0007753e01 /clone_end=5' /gb=AJ964774 /gi=74381590 /ug=Ssc.11210 /len=873	76	17.95	243	54.42	1.60015	up	3.4e-05	0.00960999
gnl|UG|Ssc#S23693357	1100249 MARC 4PIG Sus scrofa cDNA 5', mRNA sequence /clone_end=5' /gb=DN104456 /gi=59778525 /ug=Ssc.59365 /len=413	167	39.44	534	119.6	1.60049	up	0	0.00631434
gnl|UG|Ssc#S23762759	1120393 MARC 4PIG Sus scrofa cDNA 3', mRNA sequence /clone_end=3' /gb=DN120378 /gi=59814653 /ug=Ssc.3647 /len=857	56	13.23	180	40.31	1.60732	up	0.000262	0.0113047
gnl|UG|Ssc#S18545870	BX914521 Sus Scrofa library (scan) Sus scrofa cDNA clone scan0001.d.06 5prim, mRNA sequence /clone=scan0001.d.06 /clone_end=5' /gb=BX914521 /gi=90237096 /ug=Ssc.57326 /len=709	33	7.79	106	23.74	1.60762	up	0.007115	0.0141971
gnl|UG|Ssc#S22277516	CJ013877 full-length enriched swine cDNA library, adult mesenteric lymph node Sus scrofa cDNA clone MLN01H090078 5', mRNA sequence /clone=MLN01H090078 /clone_end=5' /gb=CJ013877 /gi=54510150 /ug=Ssc.16609 /len=836	145	34.25	467	104.59	1.61057	up	0	0.00678074
gi|52351639|gb|AY610069.1|	Sus scrofa clone Clu_62843.scr.msk.p1.Contig4, mRNA sequence	31	7.32	100	22.4	1.61358	up	0.008054	0.0147639
gnl|UG|Ssc#S25135664	PMUS1-019DG04.y1_#0616.1 DIAS_PMUS Sus scrofa cDNA 5', mRNA sequence /clone_end=5' /gb=DR082404 /gi=67205430 /ug=Ssc.37590 /len=387	77	18.19	249	55.77	1.61634	up	1.4e-05	0.00947142
gi|115555639|dbj|AK237272.1|	Sus scrofa mRNA, clone:SPL010019G05, expressed in spleen	61	14.41	198	44.34	1.62154	up	9e-05	0.0107771
gnl|UG|Ssc#S35171904	Sus scrofa mRNA, clone:OVRM10028H08, expressed in ovary /gb=AK234908 /gi=115547931 /ug=Ssc.51876 /len=1444	483	114.08	1576	352.97	1.6295	up	0	0.00356677
gnl|UG|Ssc#S18554424	BX923075 Sus Scrofa library (scan) Sus scrofa cDNA clone scan0016.c.17 5prim, mRNA sequence /clone=scan0016.c.17 /clone_end=5' /gb=BX923075 /gi=90242695 /ug=Ssc.29507 /len=878	45	10.63	147	32.92	1.63082	up	0.001286	0.0125053
gi|115546179|dbj|AK240417.1|	Sus scrofa mRNA, clone:UTR010066E08, expressed in uterus	40	9.45	131	29.34	1.63448	up	0.001613	0.0132652
gnl|UG|Ssc#S40312675	rmgp039_f21.y1 mgp Sus scrofa cDNA 5', mRNA sequence /clone_end=5' /gb=EW407282 /gi=182868842 /ug=Ssc.56673 /len=597	71	16.77	233	52.18	1.63761	up	2.4e-05	0.00982927
gi|194035737|ref|XM_001928295.1|	PREDICTED: Sus scrofa similar to Transmembrane emp24 protein transport domain containing 5 (LOC100157999), mRNA	242	57.16	795	178.05	1.6392	up	0	0.00513313
gnl|UG|Ssc#S18282381	BP438278 full-length enriched swine cDNA library, adult lung Sus scrofa cDNA clone LNG010097F04 5', mRNA sequence /clone=LNG010097F04 /clone_end=5' /gb=BP438278 /gi=40428345 /ug=Ssc.5591 /len=741	97	22.91	319	71.44	1.64075	up	0	0.0083433
gnl|UG|Ssc#S23769110	1140675 MARC 4PIG Sus scrofa cDNA 5', mRNA sequence /clone_end=5' /gb=DN126729 /gi=59821008 /ug=Ssc.63376 /len=523	87	20.55	287	64.28	1.64523	up	4e-06	0.00880053
gi|115552944|dbj|AK239538.1|	Sus scrofa mRNA, clone:THY010111F01, expressed in thymus	99	23.38	327	73.24	1.64736	up	1e-06	0.0082507
gnl|UG|Ssc#S18555925	BX924576 Sus Scrofa library (scan) Sus scrofa cDNA clone scan0017.h.11 5prim, mRNA sequence /clone=scan0017.h.11 /clone_end=5' /gb=BX924576 /gi=90232373 /ug=Ssc.3941 /len=838	45	10.63	149	33.37	1.65041	up	0.001286	0.0125053
gi|115555353|dbj|AK233966.1|	Sus scrofa mRNA, clone:MLN010082C02, expressed in mesenteric lymph node	33	7.79	110	24.64	1.66131	up	0.004682	0.014025
gi|113205565|ref|NM_001044529.1|	Sus scrofa calpain 10 (CAPN10), mRNA	47	11.1	157	35.16	1.66338	up	0.000547	0.0122352
gnl|UG|Ssc#S40390861	rova011_c19.y1 ova Sus scrofa cDNA 5', mRNA sequence /clone_end=5' /gb=EW485468 /gi=182720156 /ug=Ssc.70317 /len=422	299	70.62	1001	224.19	1.66657	up	0	0.0045502
gi|190360656|ref|NM_001128470.1|	Sus scrofa fat-inducing transcript 1 (FIT1), mRNA	107	25.27	359	80.4	1.66977	up	1e-06	0.00786791
gnl|UG|Ssc#S40226524	rlin08_o19.y1 lin Sus scrofa cDNA 5', mRNA sequence /clone_end=5' /gb=EW321431 /gi=182854351 /ug=Ssc.64246 /len=575	39	9.21	131	29.34	1.6716	up	0.001613	0.0132652
gnl|UG|Ssc#S18380107	930472 MARC 4PIG Sus scrofa cDNA 5', mRNA sequence /clone_end=5' /gb=CK460216 /gi=40831497 /ug=Ssc.56415 /len=590	55	12.99	185	41.43	1.67327	up	0.000164	0.0111932
gnl|UG|Ssc#S29982561	PDUts2009C04 Porcine testis cDNA library II Sus scrofa cDNA clone PDUts2009C04 5' similar to homologue to ref|NM_017826.1| Homo sapiens hypothetical protein FLJ20449 (FLJ20449), mRNA, mRNA sequence /clone=PDUts2009C04 /clone_end=5' /gb=CX057037 /gi=84133179 /ug=Ssc.33670 /len=644	40	9.45	135	30.24	1.67807	up	0.001123	0.0131304
gnl|UG|Ssc#S5983468	2A30N6 Sus scrofa alveoli macrophage cDNA Sus scrofa cDNA, mRNA sequence /gb=AW231897 /gi=11693257 /ug=Ssc.70010 /len=734	29	6.85	98	21.95	1.68005	up	0.008054	0.0147639
gnl|UG|Ssc#S40527077	rsug10_h23.y1 sug Sus scrofa cDNA 5', mRNA sequence /clone_end=5' /gb=EW621683 /gi=183132924 /ug=Ssc.49267 /len=664	26	6.14	88	19.71	1.68262	up	0.009441	0.0154224
gi|47523443|ref|NM_214181.1|	Sus scrofa putative inhibitor of apoptosis (PIAP), mRNA	73	17.24	248	55.54	1.68777	up	6e-06	0.00953998
gnl|UG|Ssc#S17525376	BX674517 Sus Scrofa library (scac) Sus scrofa cDNA clone scac0043.m.21 5prim, mRNA sequence /clone=scac0043.m.21 /clone_end=5' /gb=BX674517 /gi=113721238 /ug=Ssc.22534 /len=821	162	38.26	551	123.4	1.68943	up	0	0.00627263
gi|47522935|ref|NM_214060.1|	Sus scrofa esterase D (ESD), mRNA	145	34.25	494	110.64	1.6917	up	0	0.00663053
gnl|UG|Ssc#S39841622	rche33_m12.y1 che Sus scrofa cDNA 5', mRNA sequence /clone_end=5' /gb=EV936704 /gi=178503268 /ug=Ssc.63664 /len=625	43	10.16	147	32.92	1.69606	up	0.000614	0.0126351
gnl|UG|Ssc#S35325791	SusFleck_BF_0033_0036_5_pCNS_D01 SusFleck Backfat Sus scrofa cDNA clone 0033_0036_D01 5', mRNA sequence /clone=0033_0036_D01 /clone_end=5' /gb=DT324183 /gi=116337731 /ug=Ssc.10398 /len=863	32	7.56	110	24.64	1.70454	up	0.004682	0.014025
gi|113205873|ref|NM_001044606.1|	Sus scrofa ATP synthase H+-transporting mitochondrial F1 complex O subunit (LOC733678), nuclear gene encoding mitochondrial protein, mRNA	280	66.13	963	215.68	1.70552	up	0	0.00466022
gi|115549440|dbj|AK235462.1|	Sus scrofa mRNA, clone:OVRM10084F03, expressed in ovary	361	85.26	1242	278.16	1.70597	up	0	0.00407638
gi|115548849|dbj|AK235252.1|	Sus scrofa mRNA, clone:OVRM10062B03, expressed in ovary	34	8.03	117	26.2	1.70609	up	0.002909	0.0138602
gnl|UG|Ssc#S19546257	951733 MARC 4PIG Sus scrofa cDNA 5', mRNA sequence /clone_end=5' /gb=CN162353 /gi=46176783 /ug=Ssc.15235 /len=792	283	66.84	974	218.14	1.70647	up	0	0.00463415
gi|115549368|dbj|AK235390.1|	Sus scrofa mRNA, clone:OVRM10075G05, expressed in ovary	27	6.38	93	20.83	1.70703	up	0.005909	0.0151912
gnl|UG|Ssc#S26723763	AJ959847 KN404_2 Sus scrofa cDNA clone C0007753i02 5', mRNA sequence /clone=C0007753i02 /clone_end=5' /gb=AJ959847 /gi=74376663 /ug=Ssc.1529 /len=911	88	20.78	304	68.09	1.71225	up	1e-06	0.00858858
gnl|UG|Ssc#S19541579	946398 MARC 4PIG Sus scrofa cDNA 5', mRNA sequence /clone_end=5' /gb=CN157675 /gi=46172105 /ug=Ssc.1687 /len=780	51	12.05	177	39.64	1.71792	up	0.000138	0.0114194
gnl|UG|Ssc#S34504168	DB818849 full-length enriched swine cDNA library, adult thymus Sus scrofa cDNA 3', mRNA sequence /clone=THY010064B01 /clone_end=3' /gb=DB818849 /gi=112774185 /ug=Ssc.70140 /len=748	218	51.49	757	169.54	1.71926	up	0	0.00530302
gi|115554738|dbj|AK237149.1|	Sus scrofa mRNA, clone:SPL010004H09, expressed in spleen	27	6.38	94	21.05	1.72219	up	0.005909	0.0151912
gnl|UG|Ssc#S34508066	DB816263 full-length enriched swine cDNA library, adult periphral blood mononuclear cell Sus scrofa cDNA 3', mRNA sequence /clone=PBL010054H07 /clone_end=3' /gb=DB816263 /gi=112755814 /ug=Ssc.57501 /len=809	35	8.27	122	27.32	1.724	up	0.001835	0.0137023
gi|48374062|ref|NM_001001535.1|	Sus scrofa muscle-specific intermediate filament desmin (LOC396725), mRNA	2242	529.53	7811	1749.38	1.72406	up	0	0.00153931
gnl|UG|Ssc#S39839709	TL505034 Sus LongSAGE/GLGI Express Library Sus scrofa cDNA, mRNA sequence /gb=EH412677 /gi=154937151 /ug=Ssc.65258 /len=127	43	10.16	150	33.59	1.72513	up	0.00041	0.0125053
gnl|UG|Ssc#S21579411	UMC-pd6end2-001-b12 Endometrium gilt D6 of estrous cycle pd6end Sus scrofa cDNA 3', mRNA sequence /clone_end=3' /gb=CO992371 /gi=51351645 /ug=Ssc.70856 /len=561	71	16.77	248	55.54	1.72764	up	6e-06	0.00953998
gi|115545523|dbj|AK230638.1|	Sus scrofa mRNA, clone:AMP010019E02, expressed in alveolar macrophage	44	10.39	154	34.49	1.73098	up	0.00041	0.0125053
gnl|UG|Ssc#S16513921	805875 MARC 3PIG Sus scrofa cDNA 5', mRNA sequence /clone_end=5' /gb=CF177405 /gi=33289181 /ug=Ssc.47868 /len=614	41	9.68	144	32.25	1.73622	up	0.000915	0.0127611
gi|115550923|dbj|AK238784.1|	Sus scrofa mRNA, clone:THY010030F10, expressed in thymus	27	6.38	95	21.28	1.73787	up	0.005909	0.0151912
gi|178056780|ref|NM_001123122.1|	Sus scrofa H2A histone family, member Z (H2AFZ), mRNA	228	53.85	807	180.74	1.7469	up	0	0.00513313
gi|115553014|dbj|AK239600.1|	Sus scrofa mRNA, clone:THY010115C09, expressed in thymus	33	7.79	117	26.2	1.74987	up	0.002909	0.0138602
gnl|UG|Ssc#S23689683	1000170 MARC 4PIG Sus scrofa cDNA 5', mRNA sequence /clone_end=5' /gb=DN100786 /gi=59773166 /ug=Ssc.9901 /len=670	29	6.85	103	23.07	1.75184	up	0.005222	0.0145659
gnl|UG|Ssc#S17517598	BX672167 Sus Scrofa library (scac) Sus scrofa cDNA clone scac0036.k.23 3prim, mRNA sequence /clone=scac0036.k.23 /clone_end=3' /gb=BX672167 /gi=90233545 /ug=Ssc.12435 /len=734	27	6.38	96	21.5	1.75271	up	0.003705	0.014972
gnl|UG|Ssc#S26395675	BW975963 full-length enriched swine cDNA library, adult trachea Sus scrofa cDNA clone TCH010055B04 5', mRNA sequence /clone=TCH010055B04 /clone_end=5' /gb=BW975963 /gi=71952614 /ug=Ssc.63467 /len=808	36	8.5	128	28.67	1.75401	up	0.001613	0.0132652
gi|109639161|ref|NM_001006593.2|	Sus scrofa potassium voltage-gated channel, shaker-related subfamily, member 5 (KCNA5), mRNA	66	15.59	235	52.63	1.75526	up	6e-06	0.00982927
gi|52351609|gb|AY610039.1|	Sus scrofa clone Clu_5946.scr.msk.p1.Contig3, mRNA sequence	80	18.89	285	63.83	1.75661	up	0	0.00891231
gnl|UG|Ssc#S23769437	1141027 MARC 4PIG Sus scrofa cDNA 3', mRNA sequence /clone_end=3' /gb=DN127056 /gi=59821335 /ug=Ssc.3993 /len=689	55	12.99	196	43.9	1.75682	up	5.3e-05	0.010877
gnl|UG|Ssc#S26720426	AJ956510 KN404_2 Sus scrofa cDNA clone C0007751p21 5', mRNA sequence /clone=C0007751p21 /clone_end=5' /gb=AJ956510 /gi=74373326 /ug=Ssc.11207 /len=705	162	38.26	578	129.45	1.75849	up	0	0.00615214
gi|115546978|dbj|AK231033.1|	Sus scrofa mRNA, clone:AMP010084E02, expressed in alveolar macrophage	45	10.63	161	36.06	1.76226	up	0.000345	0.0120954
gi|115553025|dbj|AK239611.1|	Sus scrofa mRNA, clone:THY010116E05, expressed in thymus	340	80.3	1217	272.56	1.7631	up	0	0.0041372
gnl|UG|Ssc#S17517405	BX671974 Sus Scrofa library (scac) Sus scrofa cDNA clone scac0036.m.06 3prim, mRNA sequence /clone=scac0036.m.06 /clone_end=3' /gb=BX671974 /gi=90227479 /ug=Ssc.52295 /len=652	50	11.81	179	40.09	1.76323	up	0.000138	0.0114194
gi|47523769|ref|NM_214356.1|	Sus scrofa regulator of G-protein signaling 5 (RGS5), mRNA	43	10.16	155	34.71	1.77245	up	0.00027	0.0123719
gi|115548519|dbj|AK235136.1|	Sus scrofa mRNA, clone:OVRM10052F03, expressed in ovary	33	7.79	119	26.65	1.77444	up	0.001835	0.0137023
gi|52351368|gb|AY609798.1|	Sus scrofa clone Clu_3164.scr.msk.p1.Contig1, mRNA sequence	69	16.3	249	55.77	1.77462	up	5e-06	0.00960999
gnl|UG|Ssc#S39861498	rcli28b_o17.y1 cli Sus scrofa cDNA 5', mRNA sequence /clone_end=5' /gb=EV956580 /gi=178554724 /ug=Ssc.60348 /len=578	334	78.89	1208	270.55	1.77798	up	0	0.00415596
[truncated: 462 more rows]

## Sheet: LR-63 dpc VS LR-49 dpc
#gene identifier	Description	LR-2_raw(4465001)	LR-2_norm(TPM)	LR-3_raw(4706547)	LR-3_norm(TPM)	log2 Ratio(LR2/LR3)	Up-Down-Regulation(LR2/LR1)	pvalue	FDR
gi|194018717|ref|NM_001129954.1|	Sus scrofa ribosomal protein S20 (RPS20), mRNA	34612	7751.85	24905	5291.57	-0.550845	down	0	0.000610482
gnl|UG|Ssc#S23775247	996298 MARC 4PIG Sus scrofa cDNA 5', mRNA sequence /clone_end=5' /gb=DN132866 /gi=59827147 /ug=Ssc.3381 /len=794	21229	4754.53	27250	5789.81	0.284213	up	0	0.00068334
gi|194018701|ref|NM_001129947.1|	Sus scrofa tropomyosin 2 (beta) (TPM2), mRNA	15211	3406.72	19873	4222.42	0.309687	up	0	0.000811261
gi|54607194|ref|NM_001006592.1|	Sus scrofa fast skeletal myosin light chain 2 (MYLPF), mRNA	13157	2946.7	17248	3664.68	0.314587	up	0	0.000875184
gi|194018721|ref|NM_001129949.1|	Sus scrofa creatine kinase, muscle (CKM), mRNA	6884	1541.77	14795	3143.49	1.02778	up	0	0.00105055
gi|48374062|ref|NM_001001535.1|	Sus scrofa muscle-specific intermediate filament desmin (LOC396725), mRNA	7811	1749.38	13500	2868.34	0.713372	up	0	0.00105873
gi|194040558|ref|XM_001928742.1|	PREDICTED: Sus scrofa similar to Periostin precursor (PN) (Osteoblast-specific factor 2) (OSF-2) (LOC100152401), mRNA	8056	1804.25	12913	2743.62	0.604681	up	0	0.00106721
gi|55741808|ref|NM_213748.1|	Sus scrofa troponin T type 1 (skeletal, slow) (TNNT1), mRNA	10318	2310.86	8072	1715.06	-0.430171	down	0	0.00113846
gi|55742741|ref|NM_213920.1|	Sus scrofa decorin (DCN), mRNA	7106	1591.49	9938	2111.53	0.407911	up	0	0.00119007
gi|115552177|dbj|AK230486.1|	Sus scrofa mRNA, clone:AMP010002A08, expressed in alveolar macrophage	4323	968.2	9863	2095.59	1.11398	up	0	0.00131578
gnl|UG|Ssc#S40186233	rjca20c_j4.y1 jca Sus scrofa cDNA 5', mRNA sequence /clone_end=5' /gb=EW281140 /gi=182557964 /ug=Ssc.73463 /len=238	7163	1604.25	4981	1058.31	-0.600137	down	0	0.00141763
gi|55741810|ref|NM_001001863.1|	Sus scrofa troponin T type 3 (skeletal, fast) (TNNT3), mRNA	4129	924.75	6957	1478.15	0.676657	up	0	0.00149668
gi|56711365|ref|NM_001008688.1|	Sus scrofa carbonic anhydrase III, muscle specific (CA3), mRNA	3187	713.77	7266	1543.81	1.11296	up	0	0.00154688
gnl|UG|Ssc#S40588301	rvin01_i22.y1 vin Sus scrofa cDNA 5', mRNA sequence /clone_end=5' /gb=EW675014 /gi=183125172 /ug=Ssc.64613 /len=577	5939	1330.12	4135	878.56	-0.598344	down	0	0.00156498
gnl|UG|Ssc#S23759508	1116766 MARC 4PIG Sus scrofa cDNA 5', mRNA sequence /clone_end=5' /gb=DN117127 /gi=59811387 /ug=Ssc.23242 /len=895	4838	1083.54	4069	864.54	-0.325748	down	0	0.00167239
gnl|UG|Ssc#S18557837	BX926488 Sus Scrofa library (scan) Sus scrofa cDNA clone scan0021.n.17 5prim, mRNA sequence /clone=scan0021.n.17 /clone_end=5' /gb=BX926488 /gi=90229026 /ug=Ssc.1663 /len=880	5583	1250.39	2304	489.53	-1.35291	down	0	0.00177604
gi|194039390|ref|XM_001929570.1|	PREDICTED: Sus scrofa heat shock 90kD protein 1, beta (HSPCB), mRNA	4340	972	3149	669.07	-0.538799	down	0	0.00183206
gi|47523461|ref|NM_214192.1|	Sus scrofa gelatinase A (MMP-2), mRNA	2708	606.49	4231	898.96	0.567773	up	0	0.00191804
gi|55741485|ref|NM_213855.1|	Sus scrofa myosin, heavy chain 7, cardiac muscle, beta (MYH7), mRNA	2593	580.74	4322	918.3	0.661073	up	0	0.00192211
gi|47523723|ref|NM_214332.1|	Sus scrofa guanine nucleotide binding protein (G protein), beta polypeptide 2-like 1 (GNB2L1), mRNA	4713	1055.54	1866	396.47	-1.4127	down	0	0.00195484
gi|57528034|ref|NM_001009582.1|	Sus scrofa stathmin-1 (LOC494463), mRNA	3958	886.45	2629	558.58	-0.666275	down	0	0.00195986
gi|115547142|dbj|AK231197.1|	Sus scrofa mRNA, clone:ITT010015B09, expressed in intestine	4013	898.77	2467	524.16	-0.777945	down	0	0.00197586
gi|194042528|ref|XM_001927272.1|	PREDICTED: Sus scrofa similar to Actinin, alpha 2 (LOC100157406), mRNA	2240	501.68	3320	705.4	0.491674	up	0	0.00215605
gi|148237281|ref|NM_001097478.1|	Sus scrofa ribosomal protein L14 (RPL14), mRNA	1588	355.66	2492	529.48	0.574077	up	0	0.00254156
gi|113205811|ref|NM_001044593.1|	Sus scrofa calsarcin 1 (LOC733663), mRNA	1588	355.66	2430	516.3	0.537711	up	0	0.00256157
gi|115553038|dbj|AK239624.1|	Sus scrofa mRNA, clone:THY010117D02, expressed in thymus	2171	486.23	1505	319.77	-0.604604	down	0	0.00267071
gnl|UG|Ssc#S16514958	807510 MARC 3PIG Sus scrofa cDNA 5', mRNA sequence /clone_end=5' /gb=CF178442 /gi=33290218 /ug=Ssc.17985 /len=711	1470	329.23	2217	471.05	0.516784	up	0	0.00268131
gnl|UG|Ssc#S18553403	BX922054 Sus Scrofa library (scan) Sus scrofa cDNA clone scan0023.e.20 5prim, mRNA sequence /clone=scan0023.e.20 /clone_end=5' /gb=BX922054 /gi=90232796 /ug=Ssc.10935 /len=862	1192	266.97	2316	492.08	0.882215	up	0	0.00275714
gnl|UG|Ssc#S17510398	BX665424 Sus Scrofa library (scag) Sus scrofa cDNA clone scag0006.g.05 5prim, mRNA sequence /clone=scag0006.g.05 /clone_end=5' /gb=BX665424 /gi=90233977 /ug=Ssc.13955 /len=934	938	210.08	2392	508.23	1.27454	up	0	0.00283952
gi|72535201|ref|NM_001031794.1|	Sus scrofa secreted protein, acidic, cysteine-rich (osteonectin) (SPARC), mRNA	1080	241.88	2074	440.66	0.865374	up	0	0.00291575
gi|194040280|ref|XM_001925339.1|	PREDICTED: Sus scrofa similar to collagen, type XXI, alpha 1 (LOC100155001), mRNA	1067	238.97	1945	413.25	0.790185	up	0	0.00298844
gnl|UG|Ssc#S19542649	947556 MARC 4PIG Sus scrofa cDNA 5', mRNA sequence /clone_end=5' /gb=CN158745 /gi=46173175 /ug=Ssc.8782 /len=859	1640	367.3	1065	226.28	-0.69885	down	0	0.00314254
gi|171905894|gb|EU561660.1|	Sus scrofa CFL2b variant 1 (CFL2b) mRNA, complete cds	933	208.96	1656	351.85	0.751734	up	0	0.00323633
gi|115554857|dbj|AK233669.1|	Sus scrofa mRNA, clone:LVRM10201A03, expressed in liver	1471	329.45	769	163.39	-1.01174	down	0	0.00346951
gnl|UG|Ssc#S17511285	BX667359 Sus Scrofa library (scag) Sus scrofa cDNA clone scag0002.f.08 3prim, mRNA sequence /clone=scag0002.f.08 /clone_end=3' /gb=BX667359 /gi=90241706 /ug=Ssc.20939 /len=860	784	175.59	1450	308.08	0.811094	up	0	0.0034998
gi|113205497|ref|NM_001044527.1|	Sus scrofa enolase 3 (beta, muscle) (ENO3), mRNA	600	134.38	1625	345.26	1.36136	up	0	0.00351911
gnl|UG|Ssc#S40478259	rspc002_c18.y1 spc Sus scrofa cDNA 5', mRNA sequence /clone_end=5' /gb=EW572865 /gi=183116955 /ug=Ssc.70348 /len=628	1818	407.17	336	71.39	-2.51184	down	0	0.00352302
gi|71834281|ref|NM_214197.2|	Sus scrofa Fc fragment of IgG, receptor, transporter, alpha (FCGRT), mRNA	1353	303.02	755	160.41	-0.917649	down	0	0.00358307
gnl|UG|Ssc#S22281441	CJ024171 full-length enriched swine cDNA library, adult trachea Sus scrofa cDNA clone TCH01A020024 5', mRNA sequence /clone=TCH01A020024 /clone_end=5' /gb=CJ024171 /gi=54531474 /ug=Ssc.51118 /len=819	1294	289.81	801	170.19	-0.767961	down	0	0.00359544
gnl|UG|Ssc#S19546106	951568 MARC 4PIG Sus scrofa cDNA 5', mRNA sequence /clone_end=5' /gb=CN162202 /gi=46176632 /ug=Ssc.70050 /len=674	1337	299.44	688	146.18	-1.03452	down	0	0.00365918
gi|115549440|dbj|AK235462.1|	Sus scrofa mRNA, clone:OVRM10084F03, expressed in ovary	1242	278.16	764	162.33	-0.776985	down	0	0.00368117
gnl|UG|Ssc#S26733049	AJ944031 CSEQRAN17 Sus scrofa cDNA clone C0007315p10 5', mRNA sequence /clone=C0007315p10 /clone_end=5' /gb=AJ944031 /gi=74360773 /ug=Ssc.49362 /len=771	445	99.66	1591	338.04	1.76211	up	0	0.00369007
gi|113205929|ref|NM_001044620.1|	Sus scrofa rab geranylgeranyltransferase, beta subunit (LOC733698), mRNA	1441	322.73	529	112.4	-1.52169	down	0	0.00370354
gi|47523015|ref|NM_214103.1|	Sus scrofa heat shock protein 90kDa beta (Grp94), member 1 (HSP90B1), mRNA	1360	304.59	489	103.9	-1.55167	down	0	0.00382654
gnl|UG|Ssc#S40053418	rese12c_k16.y1 ese Sus scrofa cDNA 5', mRNA sequence /clone_end=5' /gb=EW148325 /gi=182540635 /ug=Ssc.43111 /len=634	538	120.49	1238	263.04	1.12637	up	0	0.00396212
gnl|UG|Ssc#S18359204	915140 MARC 4PIG Sus scrofa cDNA 5', mRNA sequence /clone_end=5' /gb=CK454645 /gi=40801859 /ug=Ssc.19186 /len=731	463	103.7	1218	258.79	1.31937	up	0	0.00407638
gnl|UG|Ssc#S18554897	BX923548 Sus Scrofa library (scan) Sus scrofa cDNA clone scan0012.k.22 5prim, mRNA sequence /clone=scan0012.k.22 /clone_end=5' /gb=BX923548 /gi=90228426 /ug=Ssc.37019 /len=865	1253	280.63	303	64.38	-2.12398	down	0	0.00418778
gnl|UG|Ssc#S26714441	AJ950525 KN404_1 Sus scrofa cDNA clone C0007741n09 5', mRNA sequence /clone=C0007741n09 /clone_end=5' /gb=AJ950525 /gi=74367341 /ug=Ssc.22958 /len=888	516	115.57	1058	224.79	0.959811	up	0	0.00421375
gnl|UG|Ssc#S40127774	rgul0118_j20.y1 gul Sus scrofa cDNA 5', mRNA sequence /clone_end=5' /gb=EW222681 /gi=182591711 /ug=Ssc.60094 /len=605	942	210.97	559	118.77	-0.828867	down	0	0.00428764
gnl|UG|Ssc#S40288802	rmed13c_d7.y1 med Sus scrofa cDNA 5', mRNA sequence /clone_end=5' /gb=EW383709 /gi=182811584 /ug=Ssc.1086 /len=684	436	97.65	1081	229.68	1.23393	up	0	0.00430148
gi|194036639|ref|XM_001924618.1|	PREDICTED: Sus scrofa similar to Translocating chain-associating membrane protein (LOC100151996), mRNA	1106	247.7	312	66.29	-1.90173	down	0	0.0044021
gi|47522831|ref|NM_214003.1|	Sus scrofa insulin-like growth factor binding protein 2 (IGFBP2), mRNA	1011	226.43	406	86.26	-1.3923	down	0	0.00441704
gi|52351593|gb|AY610023.1|	Sus scrofa clone Clu_5658.scr.msk.p1.Contig1, mRNA sequence	1049	234.94	364	77.34	-1.60301	down	0	0.00441704
gi|115553468|dbj|AK236671.1|	Sus scrofa mRNA, clone:OVRM10213G05, expressed in ovary	941	210.75	457	97.1	-1.11799	down	0	0.00444736
gi|178056503|ref|NM_001123076.1|	Sus scrofa adenosine monophosphate deaminase 1 (AMPD1), mRNA	393	88.02	966	205.25	1.22148	up	0	0.00456664
gi|115546138|dbj|AK240376.1|	Sus scrofa mRNA, clone:UTR010060F08, expressed in uterus	385	86.23	965	205.03	1.24957	up	0	0.00458325
gi|194036309|ref|XM_001927637.1|	PREDICTED: Sus scrofa similar to hemojuvelin (LOC100155778), mRNA	404	90.48	876	186.12	1.04056	up	0	0.00471366
gnl|UG|Ssc#S23691069	1097048 MARC 4PIG Sus scrofa cDNA 5', mRNA sequence /clone_end=5' /gb=DN102168 /gi=59774944 /ug=Ssc.3063 /len=875	801	179.4	453	96.25	-0.898321	down	0	0.00472274
gi|178056780|ref|NM_001123122.1|	Sus scrofa H2A histone family, member Z (H2AFZ), mRNA	807	180.74	438	93.06	-0.957683	down	0	0.00473187
gnl|UG|Ssc#S26652967	BW985218 full-length enriched swine cDNA library, adult intestine Sus scrofa cDNA clone ITT010103H11 5', mRNA sequence /clone=ITT010103H11 /clone_end=5' /gb=BW985218 /gi=74260870 /ug=Ssc.6656 /len=872	382	85.55	858	182.3	1.09147	up	0	0.00478773
gi|194040485|ref|XM_001926913.1|	PREDICTED: Sus scrofa similar to DNA-directed RNA polymerases I and III subunit RPAC2 (RNA polymerases I and III subunit AC2) (DNA-directed RNA polymerase I subunit D) (DNA-directed RNA polymerase I 16 kDa polypeptide) (RPA16) (RPC16) (hRPA19) (AC19) (LOC100153350), mRNA	799	178.95	410	87.11	-1.03865	down	0	0.00480678
gi|115548797|dbj|AK231755.1|	Sus scrofa mRNA, clone:LNG010019G08, expressed in lung	405	90.71	819	174.01	0.939837	up	0	0.00481639
gnl|UG|Ssc#S34504168	DB818849 full-length enriched swine cDNA library, adult thymus Sus scrofa cDNA 3', mRNA sequence /clone=THY010064B01 /clone_end=3' /gb=DB818849 /gi=112774185 /ug=Ssc.70140 /len=748	757	169.54	409	86.9	-0.964198	down	0	0.0048953
gnl|UG|Ssc#S18551494	BX920145 Sus Scrofa library (scan) Sus scrofa cDNA clone scan0006.l.17 5prim, mRNA sequence /clone=scan0006.l.17 /clone_end=5' /gb=BX920145 /gi=90240676 /ug=Ssc.56612 /len=708	767	171.78	397	84.35	-1.0261	down	0	0.00490542
gi|156151354|ref|NM_001037146.2|	Sus scrofa ribosomal protein SA (RPSA), mRNA	976	218.59	164	34.85	-2.649	down	0	0.00492586
gnl|UG|Ssc#S40052404	rese15c_g21.y1 ese Sus scrofa cDNA 5', mRNA sequence /clone_end=5' /gb=EW147311 /gi=182473672 /ug=Ssc.38359 /len=341	928	207.84	191	40.58	-2.35663	down	0	0.00497805
gi|194035737|ref|XM_001928295.1|	PREDICTED: Sus scrofa similar to Transmembrane emp24 protein transport domain containing 5 (LOC100157999), mRNA	795	178.05	330	70.12	-1.34438	down	0	0.00498868
gnl|UG|Ssc#S25135664	PMUS1-019DG04.y1_#0616.1 DIAS_PMUS Sus scrofa cDNA 5', mRNA sequence /clone_end=5' /gb=DR082404 /gi=67205430 /ug=Ssc.37590 /len=387	249	55.77	901	191.44	1.77933	up	0	0.00499938
gnl|UG|Ssc#S40060840	reye1630b_g15r1.y1 eye Sus scrofa cDNA 5', mRNA sequence /clone_end=5' /gb=EW155747 /gi=182496572 /ug=Ssc.58849 /len=530	772	172.9	316	67.14	-1.36469	down	0	0.00507616
gnl|UG|Ssc#S40529248	rptbr0137_m10.y1 tbr Sus scrofa cDNA 5', mRNA sequence /clone_end=5' /gb=EW623854 /gi=183118522 /ug=Ssc.73140 /len=656	302	67.64	807	171.46	1.34192	up	0	0.00508741
gi|109639160|ref|NM_001025222.2|	Sus scrofa myozenin 1 (MYOZ1), mRNA	261	58.45	847	179.96	1.6224	up	0	0.00509873
gi|194033418|ref|XM_001924233.1|	PREDICTED: Sus scrofa similar to Ezrin (p81) (Cytovillin) (Villin-2) (LOC100152815), mRNA	326	73.01	683	145.12	0.99108	up	0	0.00534158
gi|194035643|ref|XM_001927050.1|	PREDICTED: Sus scrofa similar to Nephroblastoma overexpressed (LOC100154395), mRNA	293	65.62	706	150	1.19276	up	0	0.00536775
gnl|UG|Ssc#S31101691	1497001 MARC 3PIG Sus scrofa cDNA 5', mRNA sequence /clone_end=5' /gb=DY405529 /gi=87206832 /ug=Ssc.59610 /len=738	830	185.89	139	29.53	-2.6542	down	0	0.00536775
gnl|UG|Ssc#S38482319	EST-AO230A02 Alveolar macrophage from PRRSV-infected pig Sus scrofa cDNA clone AO230A02, mRNA sequence /clone=AO230A02 /gb=ES447471 /gi=146289061 /ug=Ssc.73135 /len=622	637	142.67	339	72.03	-0.986012	down	0	0.00538097
gnl|UG|Ssc#S40141829	rhlv28b_g15.y1 hlv Sus scrofa cDNA 5', mRNA sequence /clone_end=5' /gb=EW236736 /gi=182461207 /ug=Ssc.71309 /len=621	310	69.43	651	138.32	0.994379	up	0	0.00549023
gi|115550002|dbj|AK232237.1|	Sus scrofa mRNA, clone:LNG010110H12, expressed in lung	159	35.61	663	140.87	1.98401	up	0	0.00596536
gnl|UG|Ssc#S18548560	BX917211 Sus Scrofa library (scan) Sus scrofa cDNA clone scan0033.h.04 5prim, mRNA sequence /clone=scan0033.h.04 /clone_end=5' /gb=BX917211 /gi=90239297 /ug=Ssc.19672 /len=1048	525	117.58	225	47.81	-1.29826	down	0	0.00617176
gi|115555639|dbj|AK237272.1|	Sus scrofa mRNA, clone:SPL010019G05, expressed in spleen	198	44.34	565	120.05	1.43695	up	0	0.00621154
gnl|UG|Ssc#S19542004	946866 MARC 4PIG Sus scrofa cDNA 5', mRNA sequence /clone_end=5' /gb=CN158100 /gi=46172530 /ug=Ssc.50253 /len=772	482	107.95	222	47.17	-1.19442	down	0	0.0064002
gi|194034162|ref|XM_001925693.1|	PREDICTED: Sus scrofa similar to very low density lipoprotein receptor VLDL-R2 (LOC100155277), mRNA	497	111.31	200	42.49	-1.38939	down	0	0.00644442
gi|2286009|emb|AJ000786.1|	Sus scrofa EST 3'UTR HMG1 reverse primer	466	104.37	191	40.58	-1.36287	down	0	0.00663053
gi|115553748|dbj|AK239935.1|	Sus scrofa mRNA, clone:UTR010013B04, expressed in uterus	438	98.1	181	38.46	-1.35089	down	0	0.00685963
gnl|UG|Ssc#S17515809	BX670378 Sus Scrofa library (scac) Sus scrofa cDNA clone scac0033.g.16 3prim, mRNA sequence /clone=scac0033.g.16 /clone_end=3' /gb=BX670378 /gi=90239613 /ug=Ssc.56634 /len=874	428	95.86	161	34.21	-1.48651	down	0	0.00702569
gi|115552791|dbj|AK239385.1|	Sus scrofa mRNA, clone:THY010099C11, expressed in thymus	427	95.63	130	27.62	-1.79175	down	0	0.0072039
gi|115545973|dbj|AK237414.1|	Sus scrofa mRNA, clone:SPL010038B03, expressed in spleen	136	30.46	425	90.3	1.56781	up	0	0.00733022
gi|163310772|ref|NM_001097521.2|	Sus scrofa progesterone receptor membrane component 2 (PGRMC2), mRNA	374	83.76	138	29.32	-1.51438	down	0	0.00756753
gnl|UG|Ssc#S26722558	AJ958642 KN404_2 Sus scrofa cDNA clone C0007755f11 3', mRNA sequence /clone=C0007755f11 /clone_end=3' /gb=AJ958642 /gi=74375458 /ug=Ssc.8805 /len=862	406	90.93	95	20.18	-2.17183	down	0	0.00763951
gi|194042562|ref|XM_001925435.1|	PREDICTED: Sus scrofa similar to RNA-binding protein 34 (RNA-binding motif protein 34) (LOC100154004), mRNA	379	84.88	118	25.07	-1.75946	down	0	0.00767625
gi|190360630|ref|NM_001128465.1|	Sus scrofa secreted frizzled-related protein 4 (SFRP4), mRNA	92	20.6	354	75.21	1.86828	up	0	0.0082507
gnl|UG|Ssc#S39912933	rcsk13_p9.y1 csk Sus scrofa cDNA 5', mRNA sequence /clone_end=5' /gb=EW008009 /gi=181233161 /ug=Ssc.34900 /len=469	77	17.25	360	76.49	2.14867	up	0	0.00839074
gnl|UG|Ssc#S40424734	rpty611b_l12.y1 pty Sus scrofa cDNA 5', mRNA sequence /clone_end=5' /gb=EW519341 /gi=183037467 /ug=Ssc.71472 /len=277	336	75.25	72	15.3	-2.29816	down	0	0.00853786
gnl|UG|Ssc#S19549209	995734 MARC 4PIG Sus scrofa cDNA 5', mRNA sequence /clone_end=5' /gb=CN165321 /gi=46179751 /ug=Ssc.14342 /len=789	303	67.86	76	16.15	-2.07103	down	0	0.00885591
gnl|UG|Ssc#S40141315	rhlv07b_b19.y1 hlv Sus scrofa cDNA 5', mRNA sequence /clone_end=5' /gb=EW236222 /gi=182457878 /ug=Ssc.47882 /len=601	274	61.37	72	15.3	-2.004	down	0	0.00933846
gi|47523443|ref|NM_214181.1|	Sus scrofa putative inhibitor of apoptosis (PIAP), mRNA	248	55.54	51	10.84	-2.35716	down	0	0.00998374
gnl|UG|Ssc#S17512237	BX667181 Sus Scrofa library (scac) Sus scrofa cDNA clone scac0026.l.18 3prim, mRNA sequence /clone=scac0026.l.18 /clone_end=3' /gb=BX667181 /gi=90238947 /ug=Ssc.6362 /len=817	238	53.3	44	9.35	-2.5111	down	0	0.0104028
gnl|UG|Ssc#S40163661	rill319b_p5.y1 ill Sus scrofa cDNA 5', mRNA sequence /clone_end=5' /gb=EW258568 /gi=182511118 /ug=Ssc.70867 /len=556	2	0.45	278	59.07	7.03636	up	0	0.0106799
gi|115546586|dbj|AK234424.1|	Sus scrofa mRNA, clone:OVR010059F07, expressed in ovary	26	5.82	183	38.88	2.73994	up	0	0.0123719
gnl|UG|Ssc#S17527454	BX676412 Sus Scrofa library (scac) Sus scrofa cDNA clone scac0031.e.04 3prim, mRNA sequence /clone=scac0031.e.04 /clone_end=3' /gb=BX676412 /gi=117784333 /ug=Ssc.47078 /len=785	170	38.07	29	6.16	-2.62765	down	0	0.0125053
gnl|UG|Ssc#S32419644	Sus scrofa sarcolin (SLN) mRNA, 3' UTR /gb=DQ459258 /gi=91771540 /ug=Ssc.57554 /len=463	88	19.71	0	0.01	-10.9447	down	0	0.0171434
gi|139530445|gb|EF486522.1|	Sus scrofa myocyte enhancer factor 2C protein (MEF2C) mRNA, complete cds	1819	407.39	2645	561.98	0.464108	up	1e-06	0.00242227
gnl|UG|Ssc#S17513449	BX668018 Sus Scrofa library (scac) Sus scrofa cDNA clone scac0026.p.19 5prim, mRNA sequence /clone=scac0026.p.19 /clone_end=5' /gb=BX668018 /gi=90245430 /ug=Ssc.16329 /len=964	1267	283.76	2005	426	0.586182	up	1e-06	0.00285643
gi|115553025|dbj|AK239611.1|	Sus scrofa mRNA, clone:THY010116E05, expressed in thymus	1217	272.56	780	165.73	-0.717739	down	1e-06	0.00368561
gi|52351697|gb|AY610127.1|	Sus scrofa clone Clu_76786.scr.msk.p1.Contig1, mRNA sequence	1075	240.76	675	143.42	-0.747349	down	1e-06	0.00395665
gi|194036224|ref|XM_001929641.1|	PREDICTED: Sus scrofa similar to Proteasome (prosome, macropain) subunit, beta type, 4 (LOC100153923), mRNA	718	160.81	398	84.56	-0.92731	down	1e-06	0.00501014
gnl|UG|Ssc#S17513113	BX667682 Sus Scrofa library (scac) Sus scrofa cDNA clone scac0026.g.10 5prim, mRNA sequence /clone=scac0026.g.10 /clone_end=5' /gb=BX667682 /gi=90243784 /ug=Ssc.55615 /len=716	407	91.15	169	35.91	-1.34386	down	1e-06	0.00711318
gnl|UG|Ssc#S19549165	995689 MARC 4PIG Sus scrofa cDNA 5', mRNA sequence /clone_end=5' /gb=CN165277 /gi=46179707 /ug=Ssc.49073 /len=671	103	23.07	362	76.91	1.73715	up	1e-06	0.00807406
gi|115550125|dbj|AK235604.1|	Sus scrofa mRNA, clone:OVRM10097B08, expressed in ovary	336	75.25	109	23.16	-1.70006	down	1e-06	0.008161
gi|115548717|dbj|AK231783.1|	Sus scrofa mRNA, clone:LNG010022G12, expressed in lung	101	22.62	346	73.51	1.70034	up	1e-06	0.0082055
gi|157427686|ref|NM_214374.2|	Sus scrofa myosin, light chain 1, alkali; skeletal, fast (MYL1), mRNA	99	22.17	344	73.09	1.72107	up	1e-06	0.00829662
gnl|UG|Ssc#S18379252	923859 MARC 4PIG Sus scrofa cDNA 5', mRNA sequence /clone_end=5' /gb=CK459361 /gi=40830642 /ug=Ssc.24479 /len=828	267	59.8	84	17.85	-1.74422	down	1e-06	0.00921075
gi|115552519|dbj|AK236524.1|	Sus scrofa mRNA, clone:OVRM10200B01, expressed in ovary	46	10.3	225	47.81	2.21467	up	1e-06	0.0107771
gnl|UG|Ssc#S26734833	AJ944603 CSEQRAN17 Sus scrofa cDNA clone C0007304f23 5', mRNA sequence /clone=C0007304f23 /clone_end=5' /gb=AJ944603 /gi=74362557 /ug=Ssc.57726 /len=762	189	42.33	40	8.5	-2.31615	down	1e-06	0.0115376
gi|115549210|dbj|AK231886.1|	Sus scrofa mRNA, clone:LNG010042C12, expressed in lung	18	4.03	155	32.93	3.03055	up	1e-06	0.0134052
gnl|UG|Ssc#S40089767	rfce18c_a10.y1 fce Sus scrofa cDNA 5', mRNA sequence /clone_end=5' /gb=EW184674 /gi=182455275 /ug=Ssc.73346 /len=384	928	207.84	558	118.56	-0.809856	down	2e-06	0.00430845
gi|48374070|ref|NM_001001539.1|	Sus scrofa aldose reductase (ALR2), mRNA	825	184.77	503	106.87	-0.789874	down	2e-06	0.00457492
gnl|UG|Ssc#S40042081	reru31c_o2.y1 eru Sus scrofa cDNA 5', mRNA sequence /clone_end=5' /gb=EW136988 /gi=182534333 /ug=Ssc.67301 /len=522	195	43.67	49	10.41	-2.06867	down	2e-06	0.0111932
gi|194039226|ref|XM_001928899.1|	PREDICTED: Sus scrofa similar to Apolipoprotein B mRNA editing enzyme, catalytic polypeptide-like 2 (LOC100156477), mRNA	836	187.23	1385	294.27	0.652329	up	3e-06	0.00351135
gnl|UG|Ssc#S31129394	1562401 MARC 3PIG Sus scrofa cDNA 5', mRNA sequence /clone_end=5' /gb=DY433232 /gi=87234535 /ug=Ssc.64194 /len=647	757	169.54	1267	269.2	0.667053	up	3e-06	0.00368561
gi|194035600|ref|XM_001927804.1|	PREDICTED: Sus scrofa similar to NADH dehydrogenase [ubiquinone] 1 beta subcomplex subunit 9 (NADH-ubiquinone oxidoreductase B22 subunit) (Complex I-B22) (CI-B22) (LOC100154130), mRNA	395	88.47	777	165.09	0.899993	up	3e-06	0.00493617
gi|115553814|dbj|AK236819.1|	Sus scrofa mRNA, clone:PBL010012G03, expressed in periphral blood mononuclear cell	574	128.56	300	63.74	-1.01217	down	3e-06	0.00569787
gnl|UG|Ssc#S29989732	PDUts2087B03 Porcine testis cDNA library II Sus scrofa cDNA clone PDUts2087B03 5', mRNA sequence /clone=PDUts2087B03 /clone_end=5' /gb=CX064206 /gi=84140348 /ug=Ssc.46824 /len=585	192	43	465	98.8	1.20017	up	3e-06	0.00670442
gi|194041087|ref|XM_001927225.1|	PREDICTED: Sus scrofa similar to Cytochrome c oxidase copper chaperone (Dopuin) (LOC100156799), mRNA	267	59.8	90	19.12	-1.64506	down	3e-06	0.00914876
gnl|UG|Ssc#S17525376	BX674517 Sus Scrofa library (scac) Sus scrofa cDNA clone scac0043.m.21 5prim, mRNA sequence /clone=scac0043.m.21 /clone_end=5' /gb=BX674517 /gi=113721238 /ug=Ssc.22534 /len=821	551	123.4	293	62.25	-0.987197	down	4e-06	0.00582719
gnl|UG|Ssc#S40396824	rpan018_b5.y1 pan Sus scrofa cDNA 5', mRNA sequence /clone_end=5' /gb=EW491431 /gi=182819707 /ug=Ssc.43942 /len=648	75	16.8	259	55.03	1.71176	up	4e-06	0.00960999
[truncated: 336 more rows]

## Sheet: LR-77 dpc VS LR-63 dpc
#gene identifier	Description	LR-3_raw(4706547)	LR-3_norm(TPM)	LR-4_raw(3694014)	LR-4_norm(TPM)	log2 Ratio(LR4/LR3)	Up-Down-Regulation(LR2/LR1)	pvalue	FDR
[truncated: 241 more rows]

[truncated: 18 more sheets: LR-91 dpc VS LR-77 dpc, LR-2 dpn VS LR-91 dpc, LR-28 dpn VS LR-2 dpn, LR-90 dpn VS LR-28 dpn, LR-120 dpn VS LR-90 dpn, LR-180 dpn VS LR-120 dpn, LT-49 dpc VS LT-35 dpc, LT-63 dpc VS LT-49 dpc, LT-77 dpc VS LT-63 dpc, LT-91 dpc VS LT-77 dpc, LT-2 dpn VS LT-91 dpc, LT-28 dpn VS LT-2 dpn, LT-90 dpn VS LT-28 dpn, LT-120 dpn VS LT-90 dpn, LT-180 dpn VS LT-120 dpn, LR VS LT prenatal, LR VS LT postnatal, LR VS LT ten stages]
