# Supplementary material for: Comparative Analyses by Sequencing of Transcriptomes during Skeletal Muscle Development between Pig Breeds Differing in Muscle Growth Rate and Fatness
Source: PLoS One. 2011 May 26;6(5):e19774. doi: 10.1371/journal.pone.0019774 (PMC3102668; doi:10.1371/journal.pone.0019774)
Supplement: Table S5 — The muscle developmental STC-GO of Lantang. (XLS) [file pone.0019774.s017.xls]

## Sheet: Lantang-profile 1 (dpc)
GO_id	GO_name	genebank	Gene symbol	Gene Description	Pvalue	Enrichment
GO:0051494	negative regulation of cytoskeleton organization	NM_001044613.1	MAPRE1	Sus scrofa microtubule-associated protein, RP/EB family, member 1 (MAPRE1), mRNA	0.000226614	125.122
GO:0051494	negative regulation of cytoskeleton organization	NM_001114676.1	LOC100137084	Sus scrofa EPLIN-b (LOC100137084), mRNA	0.000226614	125.122
GO:0010639	negative regulation of organelle organization	NM_001044613.1	MAPRE1	Sus scrofa microtubule-associated protein, RP/EB family, member 1 (MAPRE1), mRNA	0.000287861	111.22
GO:0010639	negative regulation of organelle organization	NM_001114676.1	LOC100137084	Sus scrofa EPLIN-b (LOC100137084), mRNA	0.000287861	111.22
GO:0051129	negative regulation of cellular component organization	NM_001044613.1	MAPRE1	Sus scrofa microtubule-associated protein, RP/EB family, member 1 (MAPRE1), mRNA	0.000458849	88.3216
GO:0051129	negative regulation of cellular component organization	NM_001114676.1	LOC100137084	Sus scrofa EPLIN-b (LOC100137084), mRNA	0.000458849	88.3216
GO:0032269	negative regulation of cellular protein metabolic process	NM_001044613.1	MAPRE1	Sus scrofa microtubule-associated protein, RP/EB family, member 1 (MAPRE1), mRNA	0.000736022	69.8357
GO:0032269	negative regulation of cellular protein metabolic process	NM_001114676.1	LOC100137084	Sus scrofa EPLIN-b (LOC100137084), mRNA	0.000736022	69.8357
GO:0051493	regulation of cytoskeleton organization	NM_001044613.1	MAPRE1	Sus scrofa microtubule-associated protein, RP/EB family, member 1 (MAPRE1), mRNA	0.000770774	68.2485
GO:0051493	regulation of cytoskeleton organization	NM_001114676.1	LOC100137084	Sus scrofa EPLIN-b (LOC100137084), mRNA	0.000770774	68.2485
GO:0051248	negative regulation of protein metabolic process	NM_001044613.1	MAPRE1	Sus scrofa microtubule-associated protein, RP/EB family, member 1 (MAPRE1), mRNA	0.00084264	65.2812
GO:0051248	negative regulation of protein metabolic process	NM_001114676.1	LOC100137084	Sus scrofa EPLIN-b (LOC100137084), mRNA	0.00084264	65.2812
GO:0033043	regulation of organelle organization	NM_001044613.1	MAPRE1	Sus scrofa microtubule-associated protein, RP/EB family, member 1 (MAPRE1), mRNA	0.000995794	60.0587
GO:0033043	regulation of organelle organization	NM_001114676.1	LOC100137084	Sus scrofa EPLIN-b (LOC100137084), mRNA	0.000995794	60.0587
GO:0022616	DNA strand elongation	AK234166.1		Sus scrofa mRNA, clone:OVR010015F05, expressed in ovary	0.00133203	1501.47
GO:0006271	DNA strand elongation during DNA replication	AK234166.1		Sus scrofa mRNA, clone:OVR010015F05, expressed in ovary	0.00133203	1501.47
GO:0030030	cell projection organization	CN161880		951212 MARC 4PIG Sus scrofa cDNA 5', mRNA sequence	0.00223419	40.0391
GO:0030030	cell projection organization	NM_001114676.1	LOC100137084	Sus scrofa EPLIN-b (LOC100137084), mRNA	0.00223419	40.0391
GO:0000902	cell morphogenesis	CN161880		951212 MARC 4PIG Sus scrofa cDNA 5', mRNA sequence	0.00379303	30.6422
GO:0000902	cell morphogenesis	NM_001114676.1	LOC100137084	Sus scrofa EPLIN-b (LOC100137084), mRNA	0.00379303	30.6422
GO:0032989	cellular structure morphogenesis	CN161880		951212 MARC 4PIG Sus scrofa cDNA 5', mRNA sequence	0.00379303	30.6422
GO:0032989	cellular structure morphogenesis	NM_001114676.1	LOC100137084	Sus scrofa EPLIN-b (LOC100137084), mRNA	0.00379303	30.6422
GO:0031115	negative regulation of microtubule polymerization	NM_001044613.1	MAPRE1	Sus scrofa microtubule-associated protein, RP/EB family, member 1 (MAPRE1), mRNA	0.00399361	500.489
GO:0031333	negative regulation of protein complex assembly	NM_001044613.1	MAPRE1	Sus scrofa microtubule-associated protein, RP/EB family, member 1 (MAPRE1), mRNA	0.00399361	500.489
GO:0032272	negative regulation of protein polymerization	NM_001044613.1	MAPRE1	Sus scrofa microtubule-associated protein, RP/EB family, member 1 (MAPRE1), mRNA	0.00399361	500.489
GO:0031113	regulation of microtubule polymerization	NM_001044613.1	MAPRE1	Sus scrofa microtubule-associated protein, RP/EB family, member 1 (MAPRE1), mRNA	0.00399361	500.489
GO:0051128	regulation of cellular component organization	NM_001044613.1	MAPRE1	Sus scrofa microtubule-associated protein, RP/EB family, member 1 (MAPRE1), mRNA	0.00467738	27.5498
GO:0051128	regulation of cellular component organization	NM_001114676.1	LOC100137084	Sus scrofa EPLIN-b (LOC100137084), mRNA	0.00467738	27.5498
GO:0031529	ruffle organization	NM_001114676.1	LOC100137084	Sus scrofa EPLIN-b (LOC100137084), mRNA	0.00532316	375.367
GO:0032268	regulation of cellular protein metabolic process	NM_001044613.1	MAPRE1	Sus scrofa microtubule-associated protein, RP/EB family, member 1 (MAPRE1), mRNA	0.0057427	24.8176
GO:0032268	regulation of cellular protein metabolic process	NM_001114676.1	LOC100137084	Sus scrofa EPLIN-b (LOC100137084), mRNA	0.0057427	24.8176
GO:0051246	regulation of protein metabolic process	NM_001044613.1	MAPRE1	Sus scrofa microtubule-associated protein, RP/EB family, member 1 (MAPRE1), mRNA	0.00631426	23.6451
GO:0051246	regulation of protein metabolic process	NM_001114676.1	LOC100137084	Sus scrofa EPLIN-b (LOC100137084), mRNA	0.00631426	23.6451
GO:0051017	actin filament bundle formation	NM_001114676.1	LOC100137084	Sus scrofa EPLIN-b (LOC100137084), mRNA	0.00797977	250.244
GO:0030835	negative regulation of actin filament depolymerization	NM_001114676.1	LOC100137084	Sus scrofa EPLIN-b (LOC100137084), mRNA	0.0132831	150.147
GO:0006297	nucleotide-excision repair, DNA gap filling	AK234166.1		Sus scrofa mRNA, clone:OVR010015F05, expressed in ovary	0.0132831	150.147
GO:0032271	regulation of protein polymerization	NM_001044613.1	MAPRE1	Sus scrofa microtubule-associated protein, RP/EB family, member 1 (MAPRE1), mRNA	0.0146069	136.497
GO:0010605	negative regulation of macromolecule metabolic process	NM_001044613.1	MAPRE1	Sus scrofa microtubule-associated protein, RP/EB family, member 1 (MAPRE1), mRNA	0.0152707	15.0147
GO:0010605	negative regulation of macromolecule metabolic process	NM_001114676.1	LOC100137084	Sus scrofa EPLIN-b (LOC100137084), mRNA	0.0152707	15.0147
GO:0031324	negative regulation of cellular metabolic process	NM_001044613.1	MAPRE1	Sus scrofa microtubule-associated protein, RP/EB family, member 1 (MAPRE1), mRNA	0.0158648	14.7203
GO:0031324	negative regulation of cellular metabolic process	NM_001114676.1	LOC100137084	Sus scrofa EPLIN-b (LOC100137084), mRNA	0.0158648	14.7203
GO:0031111	negative regulation of microtubule polymerization or depolymerization	NM_001044613.1	MAPRE1	Sus scrofa microtubule-associated protein, RP/EB family, member 1 (MAPRE1), mRNA	0.0159298	125.122
GO:0031110	regulation of microtubule polymerization or depolymerization	NM_001044613.1	MAPRE1	Sus scrofa microtubule-associated protein, RP/EB family, member 1 (MAPRE1), mRNA	0.0159298	125.122
GO:0043254	regulation of protein complex assembly	NM_001044613.1	MAPRE1	Sus scrofa microtubule-associated protein, RP/EB family, member 1 (MAPRE1), mRNA	0.0159298	125.122
GO:0009892	negative regulation of metabolic process	NM_001044613.1	MAPRE1	Sus scrofa microtubule-associated protein, RP/EB family, member 1 (MAPRE1), mRNA	0.0167755	14.2997
GO:0009892	negative regulation of metabolic process	NM_001114676.1	LOC100137084	Sus scrofa EPLIN-b (LOC100137084), mRNA	0.0167755	14.2997
GO:0030834	regulation of actin filament depolymerization	NM_001114676.1	LOC100137084	Sus scrofa EPLIN-b (LOC100137084), mRNA	0.017252	115.497
GO:0032886	regulation of microtubule-based process	NM_001044613.1	MAPRE1	Sus scrofa microtubule-associated protein, RP/EB family, member 1 (MAPRE1), mRNA	0.017252	115.497
GO:0048015	phosphoinositide-mediated signaling	AK234166.1		Sus scrofa mRNA, clone:OVR010015F05, expressed in ovary	0.0212134	93.8417
GO:0034960	cellular biopolymer metabolic process	AK233899.1		Sus scrofa mRNA, clone:MLN010065B05, expressed in mesenteric lymph node	0.0213047	6.35317
GO:0034960	cellular biopolymer metabolic process	AK234166.1		Sus scrofa mRNA, clone:OVR010015F05, expressed in ovary	0.0213047	6.35317
GO:0034960	cellular biopolymer metabolic process	AK236154.1		Sus scrofa mRNA, clone:OVRM10158C12, expressed in ovary	0.0213047	6.35317
GO:0006139	nucleobase, nucleoside, nucleotide and nucleic acid metabolic process	AK233899.1		Sus scrofa mRNA, clone:MLN010065B05, expressed in mesenteric lymph node	0.0216331	6.31753
GO:0006139	nucleobase, nucleoside, nucleotide and nucleic acid metabolic process	AK234166.1		Sus scrofa mRNA, clone:OVR010015F05, expressed in ovary	0.0216331	6.31753
GO:0006139	nucleobase, nucleoside, nucleotide and nucleic acid metabolic process	AK236154.1		Sus scrofa mRNA, clone:OVRM10158C12, expressed in ovary	0.0216331	6.31753
GO:0043242	negative regulation of protein complex disassembly	NM_001114676.1	LOC100137084	Sus scrofa EPLIN-b (LOC100137084), mRNA	0.0251675	79.0246
GO:0016043	cellular component organization	AK233899.1		Sus scrofa mRNA, clone:MLN010065B05, expressed in mesenteric lymph node	0.0273904	5.78972
GO:0016043	cellular component organization	CN161880		951212 MARC 4PIG Sus scrofa cDNA 5', mRNA sequence	0.0273904	5.78972
GO:0016043	cellular component organization	NM_001114676.1	LOC100137084	Sus scrofa EPLIN-b (LOC100137084), mRNA	0.0273904	5.78972
GO:0008064	regulation of actin polymerization or depolymerization	NM_001114676.1	LOC100137084	Sus scrofa EPLIN-b (LOC100137084), mRNA	0.0291141	68.2485
GO:0009653	anatomical structure morphogenesis	CN161880		951212 MARC 4PIG Sus scrofa cDNA 5', mRNA sequence	0.0298602	10.5737
GO:0009653	anatomical structure morphogenesis	NM_001114676.1	LOC100137084	Sus scrofa EPLIN-b (LOC100137084), mRNA	0.0298602	10.5737
GO:0006261	DNA-dependent DNA replication	AK234166.1		Sus scrofa mRNA, clone:OVR010015F05, expressed in ovary	0.0304281	65.2812
GO:0043244	regulation of protein complex disassembly	NM_001114676.1	LOC100137084	Sus scrofa EPLIN-b (LOC100137084), mRNA	0.0304281	65.2812
GO:0043284	biopolymer biosynthetic process	AK234166.1		Sus scrofa mRNA, clone:OVR010015F05, expressed in ovary	0.0320868	10.1794
GO:0043284	biopolymer biosynthetic process	AK236154.1		Sus scrofa mRNA, clone:OVRM10158C12, expressed in ovary	0.0320868	10.1794
GO:0034961	cellular biopolymer biosynthetic process	AK234166.1		Sus scrofa mRNA, clone:OVR010015F05, expressed in ovary	0.0320868	10.1794
GO:0034961	cellular biopolymer biosynthetic process	AK236154.1		Sus scrofa mRNA, clone:OVRM10158C12, expressed in ovary	0.0320868	10.1794
GO:0007411	axon guidance	CN161880		951212 MARC 4PIG Sus scrofa cDNA 5', mRNA sequence	0.0330535	60.0587
GO:0030832	regulation of actin filament length	NM_001114676.1	LOC100137084	Sus scrofa EPLIN-b (LOC100137084), mRNA	0.0330535	60.0587
GO:0032535	regulation of cellular component size	NM_001114676.1	LOC100137084	Sus scrofa EPLIN-b (LOC100137084), mRNA	0.0343649	57.7487
GO:0007015	actin filament organization	NM_001114676.1	LOC100137084	Sus scrofa EPLIN-b (LOC100137084), mRNA	0.0356756	55.6099
GO:0032956	regulation of actin cytoskeleton organization	NM_001114676.1	LOC100137084	Sus scrofa EPLIN-b (LOC100137084), mRNA	0.0396027	50.0489
GO:0032970	regulation of actin filament-based process	NM_001114676.1	LOC100137084	Sus scrofa EPLIN-b (LOC100137084), mRNA	0.0396027	50.0489
GO:0006364	rRNA processing	AK233899.1		Sus scrofa mRNA, clone:MLN010065B05, expressed in mesenteric lymph node	0.0409101	48.4344
GO:0006289	nucleotide-excision repair	AK234166.1		Sus scrofa mRNA, clone:OVR010015F05, expressed in ovary	0.0422166	46.9208
GO:0016072	rRNA metabolic process	AK233899.1		Sus scrofa mRNA, clone:MLN010065B05, expressed in mesenteric lymph node	0.0422166	46.9208
GO:0007010	cytoskeleton organization	CN161880		951212 MARC 4PIG Sus scrofa cDNA 5', mRNA sequence	0.0448274	44.1608
GO:0034645	cellular macromolecule biosynthetic process	AK234166.1		Sus scrofa mRNA, clone:OVR010015F05, expressed in ovary	0.0466386	8.34148
GO:0034645	cellular macromolecule biosynthetic process	AK236154.1		Sus scrofa mRNA, clone:OVRM10158C12, expressed in ovary	0.0466386	8.34148
GO:0009059	macromolecule biosynthetic process	AK234166.1		Sus scrofa mRNA, clone:OVR010015F05, expressed in ovary	0.0471229	8.2954
GO:0009059	macromolecule biosynthetic process	AK236154.1		Sus scrofa mRNA, clone:OVRM10158C12, expressed in ovary	0.0471229	8.2954
GO:0007409	axonogenesis	CN161880		951212 MARC 4PIG Sus scrofa cDNA 5', mRNA sequence	0.0500391	39.5123
GO:0019932	second-messenger-mediated signaling	AK234166.1		Sus scrofa mRNA, clone:OVR010015F05, expressed in ovary	0.05134	38.4991
GO:0048667	cell morphogenesis involved in neuron differentiation	CN161880		951212 MARC 4PIG Sus scrofa cDNA 5', mRNA sequence	0.0526401	37.5367
GO:0048812	neurite morphogenesis	CN161880		951212 MARC 4PIG Sus scrofa cDNA 5', mRNA sequence	0.0526401	37.5367
GO:0006996	organelle organization	AK233899.1		Sus scrofa mRNA, clone:MLN010065B05, expressed in mesenteric lymph node	0.0533533	7.75952
GO:0006996	organelle organization	CN161880		951212 MARC 4PIG Sus scrofa cDNA 5', mRNA sequence	0.0533533	7.75952
GO:0016070	RNA metabolic process	AK233899.1		Sus scrofa mRNA, clone:MLN010065B05, expressed in mesenteric lymph node	0.055415	7.60236
GO:0016070	RNA metabolic process	AK236154.1		Sus scrofa mRNA, clone:OVRM10158C12, expressed in ovary	0.055415	7.60236
GO:0032990	cell part morphogenesis	CN161880		951212 MARC 4PIG Sus scrofa cDNA 5', mRNA sequence	0.0565355	34.9178
GO:0048858	cell projection morphogenesis	CN161880		951212 MARC 4PIG Sus scrofa cDNA 5', mRNA sequence	0.0565355	34.9178
GO:0048869	cellular developmental process	CN161880		951212 MARC 4PIG Sus scrofa cDNA 5', mRNA sequence	0.0580377	7.41465
GO:0048869	cellular developmental process	NM_001114676.1	LOC100137084	Sus scrofa EPLIN-b (LOC100137084), mRNA	0.0580377	7.41465
GO:0000904	cell morphogenesis involved in differentiation	CN161880		951212 MARC 4PIG Sus scrofa cDNA 5', mRNA sequence	0.061718	31.9461
GO:0031175	neurite development	CN161880		951212 MARC 4PIG Sus scrofa cDNA 5', mRNA sequence	0.061718	31.9461
GO:0042254	ribosome biogenesis	AK233899.1		Sus scrofa mRNA, clone:MLN010065B05, expressed in mesenteric lymph node	0.061718	31.9461
GO:0048666	neuron development	CN161880		951212 MARC 4PIG Sus scrofa cDNA 5', mRNA sequence	0.0771885	25.4486
GO:0048523	negative regulation of cellular process	NM_001044613.1	MAPRE1	Sus scrofa microtubule-associated protein, RP/EB family, member 1 (MAPRE1), mRNA	0.084113	6.0543
GO:0048523	negative regulation of cellular process	NM_001114676.1	LOC100137084	Sus scrofa EPLIN-b (LOC100137084), mRNA	0.084113	6.0543
GO:0034470	ncRNA processing	AK233899.1		Sus scrofa mRNA, clone:MLN010065B05, expressed in mesenteric lymph node	0.0887156	22.0804
GO:0030182	neuron differentiation	CN161880		951212 MARC 4PIG Sus scrofa cDNA 5', mRNA sequence	0.0887156	22.0804
GO:0048519	negative regulation of biological process	NM_001044613.1	MAPRE1	Sus scrofa microtubule-associated protein, RP/EB family, member 1 (MAPRE1), mRNA	0.0919337	5.76379
GO:0048519	negative regulation of biological process	NM_001114676.1	LOC100137084	Sus scrofa EPLIN-b (LOC100137084), mRNA	0.0919337	5.76379
GO:0006366	transcription from RNA polymerase II promoter	AK236154.1		Sus scrofa mRNA, clone:OVRM10158C12, expressed in ovary	0.0925436	21.1474
GO:0034660	ncRNA metabolic process	AK233899.1		Sus scrofa mRNA, clone:MLN010065B05, expressed in mesenteric lymph node	0.0976365	20.0196
GO:0022613	ribonucleoprotein complex biogenesis and assembly	AK233899.1		Sus scrofa mRNA, clone:MLN010065B05, expressed in mesenteric lymph node	0.0989077	19.7561
GO:0030036	actin cytoskeleton organization	NM_001114676.1	LOC100137084	Sus scrofa EPLIN-b (LOC100137084), mRNA	0.109049	17.8746
GO:0044249	cellular biosynthetic process	AK234166.1		Sus scrofa mRNA, clone:OVR010015F05, expressed in ovary	0.111764	5.16856
GO:0044249	cellular biosynthetic process	AK236154.1		Sus scrofa mRNA, clone:OVRM10158C12, expressed in ovary	0.111764	5.16856
GO:0009058	biosynthetic process	AK234166.1		Sus scrofa mRNA, clone:OVR010015F05, expressed in ovary	0.115208	5.08111
GO:0009058	biosynthetic process	AK236154.1		Sus scrofa mRNA, clone:OVRM10158C12, expressed in ovary	0.115208	5.08111
GO:0048699	generation of neurons	CN161880		951212 MARC 4PIG Sus scrofa cDNA 5', mRNA sequence	0.116622	16.683
GO:0006260	DNA replication	AK234166.1		Sus scrofa mRNA, clone:OVR010015F05, expressed in ovary	0.120398	16.1448
GO:0043283	biopolymer metabolic process	AK233899.1		Sus scrofa mRNA, clone:MLN010065B05, expressed in mesenteric lymph node	0.122749	3.23592
GO:0043283	biopolymer metabolic process	AK234166.1		Sus scrofa mRNA, clone:OVR010015F05, expressed in ovary	0.122749	3.23592
GO:0043283	biopolymer metabolic process	AK236154.1		Sus scrofa mRNA, clone:OVRM10158C12, expressed in ovary	0.122749	3.23592
GO:0030029	actin filament-based process	NM_001114676.1	LOC100137084	Sus scrofa EPLIN-b (LOC100137084), mRNA	0.126675	15.3211
GO:0006351	transcription, DNA-dependent	AK236154.1		Sus scrofa mRNA, clone:OVRM10158C12, expressed in ovary	0.126675	15.3211
GO:0048856	anatomical structure development	CN161880		951212 MARC 4PIG Sus scrofa cDNA 5', mRNA sequence	0.1272	4.80469
GO:0048856	anatomical structure development	NM_001114676.1	LOC100137084	Sus scrofa EPLIN-b (LOC100137084), mRNA	0.1272	4.80469
GO:0032774	RNA biosynthetic process	AK236154.1		Sus scrofa mRNA, clone:OVRM10158C12, expressed in ovary	0.127928	15.1663
GO:0022008	neurogenesis	CN161880		951212 MARC 4PIG Sus scrofa cDNA 5', mRNA sequence	0.129181	15.0147
GO:0006928	cell motion	CN161880		951212 MARC 4PIG Sus scrofa cDNA 5', mRNA sequence	0.131683	14.7203
GO:0051674	localization of cell	CN161880		951212 MARC 4PIG Sus scrofa cDNA 5', mRNA sequence	0.131683	14.7203
GO:0044260	cellular macromolecule metabolic process	AK233899.1		Sus scrofa mRNA, clone:MLN010065B05, expressed in mesenteric lymph node	0.149677	2.98107
GO:0044260	cellular macromolecule metabolic process	AK234166.1		Sus scrofa mRNA, clone:OVR010015F05, expressed in ovary	0.149677	2.98107
GO:0044260	cellular macromolecule metabolic process	AK236154.1		Sus scrofa mRNA, clone:OVRM10158C12, expressed in ovary	0.149677	2.98107
GO:0006350	transcription	AK236154.1		Sus scrofa mRNA, clone:OVRM10158C12, expressed in ovary	0.150351	12.833
GO:0043170	macromolecule metabolic process	AK233899.1		Sus scrofa mRNA, clone:MLN010065B05, expressed in mesenteric lymph node	0.158083	2.91358
GO:0043170	macromolecule metabolic process	AK234166.1		Sus scrofa mRNA, clone:OVR010015F05, expressed in ovary	0.158083	2.91358
GO:0043170	macromolecule metabolic process	AK236154.1		Sus scrofa mRNA, clone:OVRM10158C12, expressed in ovary	0.158083	2.91358
GO:0009887	organ morphogenesis	CN161880		951212 MARC 4PIG Sus scrofa cDNA 5', mRNA sequence	0.162699	11.8226
GO:0006281	DNA repair	AK234166.1		Sus scrofa mRNA, clone:OVR010015F05, expressed in ovary	0.187166	10.2141
GO:0006915	apoptosis	CN161880		951212 MARC 4PIG Sus scrofa cDNA 5', mRNA sequence	0.195657	9.74978
GO:0007165	signal transduction	AK234166.1		Sus scrofa mRNA, clone:OVR010015F05, expressed in ovary	0.198803	3.71191
GO:0007165	signal transduction	CN161880		951212 MARC 4PIG Sus scrofa cDNA 5', mRNA sequence	0.198803	3.71191
GO:0012501	programmed cell death	CN161880		951212 MARC 4PIG Sus scrofa cDNA 5', mRNA sequence	0.199285	9.56348
GO:0048468	cell development	CN161880		951212 MARC 4PIG Sus scrofa cDNA 5', mRNA sequence	0.202906	9.38417
GO:0034984	cellular response to DNA damage stimulus	AK234166.1		Sus scrofa mRNA, clone:OVR010015F05, expressed in ovary	0.208926	9.0998
GO:0008219	cell death	CN161880		951212 MARC 4PIG Sus scrofa cDNA 5', mRNA sequence	0.216124	8.78051
GO:0016265	death	CN161880		951212 MARC 4PIG Sus scrofa cDNA 5', mRNA sequence	0.216124	8.78051
GO:0006974	response to DNA damage stimulus	AK234166.1		Sus scrofa mRNA, clone:OVR010015F05, expressed in ovary	0.223296	8.48286
GO:0007154	cell communication	AK234166.1		Sus scrofa mRNA, clone:OVR010015F05, expressed in ovary	0.226409	3.43585
GO:0007154	cell communication	CN161880		951212 MARC 4PIG Sus scrofa cDNA 5', mRNA sequence	0.226409	3.43585
GO:0033554	cellular response to stress	AK234166.1		Sus scrofa mRNA, clone:OVR010015F05, expressed in ovary	0.234004	8.0724
GO:0051716	cellular response to stimulus	AK234166.1		Sus scrofa mRNA, clone:OVR010015F05, expressed in ovary	0.24583	7.66054
GO:0060255	regulation of macromolecule metabolic process	NM_001044613.1	MAPRE1	Sus scrofa microtubule-associated protein, RP/EB family, member 1 (MAPRE1), mRNA	0.279441	3.0241
GO:0060255	regulation of macromolecule metabolic process	NM_001114676.1	LOC100137084	Sus scrofa EPLIN-b (LOC100137084), mRNA	0.279441	3.0241
GO:0032502	developmental process	CN161880		951212 MARC 4PIG Sus scrofa cDNA 5', mRNA sequence	0.281273	3.01197
GO:0032502	developmental process	NM_001114676.1	LOC100137084	Sus scrofa EPLIN-b (LOC100137084), mRNA	0.281273	3.01197
GO:0006259	DNA metabolic process	AK234166.1		Sus scrofa mRNA, clone:OVR010015F05, expressed in ovary	0.284335	6.55662
GO:0044238	primary metabolic process	AK233899.1		Sus scrofa mRNA, clone:MLN010065B05, expressed in mesenteric lymph node	0.28488	2.25333
GO:0044238	primary metabolic process	AK234166.1		Sus scrofa mRNA, clone:OVR010015F05, expressed in ovary	0.28488	2.25333
GO:0044238	primary metabolic process	AK236154.1		Sus scrofa mRNA, clone:OVRM10158C12, expressed in ovary	0.28488	2.25333
GO:0031323	regulation of cellular metabolic process	NM_001044613.1	MAPRE1	Sus scrofa microtubule-associated protein, RP/EB family, member 1 (MAPRE1), mRNA	0.286326	2.9791
GO:0031323	regulation of cellular metabolic process	NM_001114676.1	LOC100137084	Sus scrofa EPLIN-b (LOC100137084), mRNA	0.286326	2.9791
GO:0019222	regulation of metabolic process	NM_001044613.1	MAPRE1	Sus scrofa microtubule-associated protein, RP/EB family, member 1 (MAPRE1), mRNA	0.289553	2.95856
GO:0019222	regulation of metabolic process	NM_001114676.1	LOC100137084	Sus scrofa EPLIN-b (LOC100137084), mRNA	0.289553	2.95856
GO:0007399	nervous system development	CN161880		951212 MARC 4PIG Sus scrofa cDNA 5', mRNA sequence	0.307285	6.02999
GO:0006396	RNA processing	AK233899.1		Sus scrofa mRNA, clone:MLN010065B05, expressed in mesenteric lymph node	0.340055	5.40096
GO:0007166	cell surface receptor linked signal transduction	CN161880		951212 MARC 4PIG Sus scrofa cDNA 5', mRNA sequence	0.352329	5.19539
GO:0065008	regulation of biological quality	NM_001114676.1	LOC100137084	Sus scrofa EPLIN-b (LOC100137084), mRNA	0.360096	5.07252
GO:0048513	organ development	CN161880		951212 MARC 4PIG Sus scrofa cDNA 5', mRNA sequence	0.41566	4.32699
GO:0007242	intracellular signaling cascade	AK234166.1		Sus scrofa mRNA, clone:OVR010015F05, expressed in ovary	0.431665	4.1477
GO:0030154	cell differentiation	CN161880		951212 MARC 4PIG Sus scrofa cDNA 5', mRNA sequence	0.433787	4.12491
GO:0006950	response to stress	AK234166.1		Sus scrofa mRNA, clone:OVR010015F05, expressed in ovary	0.574907	2.98502
GO:0048731	system development	CN161880		951212 MARC 4PIG Sus scrofa cDNA 5', mRNA sequence	0.601857	2.82762
GO:0007275	multicellular organismal development	CN161880		951212 MARC 4PIG Sus scrofa cDNA 5', mRNA sequence	0.772547	2.08248
GO:0050896	response to stimulus	AK234166.1		Sus scrofa mRNA, clone:OVR010015F05, expressed in ovary	0.851989	1.83553
GO:0032501	multicellular organismal process	CN161880		951212 MARC 4PIG Sus scrofa cDNA 5', mRNA sequence	0.924373	1.64635
GO:0051179	localization	CN161880		951212 MARC 4PIG Sus scrofa cDNA 5', mRNA sequence	1	1.31018

## Sheet: Lantang-profile 5 (dpc)
GO_id	GO_name	GO_diffgene_count	GO_gene_count	Pvalue	Enrichment
GO:0000085	G2 phase of mitotic cell cycle	2	5	0.00273512	33.7408
GO:0051319	G2 phase	2	5	0.00273512	33.7408
GO:0000731	DNA synthesis during DNA repair	2	6	0.00407059	28.1174
GO:0051052	regulation of DNA metabolic process	3	30	0.0105594	8.43521
GO:0000018	regulation of DNA recombination	2	10	0.011835	16.8704
GO:0051329	interphase of mitotic cell cycle	3	37	0.0190174	6.83936
GO:0051325	interphase	3	38	0.0204695	6.65937
GO:0002792	negative regulation of peptide secretion	1	1	0.0237102	84.3521
GO:0006636	unsaturated fatty acid biosynthetic process	1	1	0.0237102	84.3521
GO:0006904	vesicle docking during exocytosis	1	1	0.0237102	84.3521
GO:0015760	glucose-6-phosphate transport	1	1	0.0237102	84.3521
GO:0019896	axon transport of mitochondrion	1	1	0.0237102	84.3521
GO:0032512	regulation of protein phosphatase type 2B activity	1	1	0.0237102	84.3521
GO:0032513	negative regulation of protein phosphatase type 2B activity	1	1	0.0237102	84.3521
GO:0032515	negative regulation of phosphoprotein phosphatase activity	1	1	0.0237102	84.3521
GO:0033559	unsaturated fatty acid metabolic process	1	1	0.0237102	84.3521
GO:0033693	neurofilament bundle assembly	1	1	0.0237102	84.3521
GO:0042026	protein refolding	1	1	0.0237102	84.3521
GO:0046676	negative regulation of insulin secretion	1	1	0.0237102	84.3521
GO:0046888	negative regulation of hormone secretion	1	1	0.0237102	84.3521
GO:0048278	vesicle docking	1	1	0.0237102	84.3521
GO:0048478	replication fork protection	1	1	0.0237102	84.3521
GO:0051302	regulation of cell division	1	1	0.0237102	84.3521
GO:0051782	negative regulation of cell division	1	1	0.0237102	84.3521
GO:0051259	protein oligomerization	3	43	0.0286785	5.88503
GO:0006275	regulation of DNA replication	2	17	0.0338694	9.92377
GO:0006397	mRNA processing	6	175	0.0365336	2.89207
GO:0042493	response to drug	2	18	0.0378085	9.37245
GO:0016202	regulation of striated muscle development	2	19	0.0419302	8.87916
GO:0048634	regulation of muscle development	2	19	0.0419302	8.87916
GO:0000724	double-strand break repair via homologous recombination	1	2	0.0471403	42.176
GO:0000725	recombinational repair	1	2	0.0471403	42.176
GO:0001523	retinoid metabolic process	1	2	0.0471403	42.176
GO:0006622	protein targeting to lysosome	1	2	0.0471403	42.176
GO:0008090	retrograde axon cargo transport	1	2	0.0471403	42.176
GO:0008634	negative regulation of survival gene product expression	1	2	0.0471403	42.176
GO:0016101	diterpenoid metabolic process	1	2	0.0471403	42.176
GO:0016573	histone acetylation	1	2	0.0471403	42.176
GO:0022417	protein maturation via protein folding	1	2	0.0471403	42.176
GO:0030240	muscle thin filament assembly	1	2	0.0471403	42.176
GO:0031297	replication fork processing	1	2	0.0471403	42.176
GO:0042572	retinol metabolic process	1	2	0.0471403	42.176
GO:0016071	mRNA metabolic process	6	187	0.0487355	2.70648
GO:0010629	negative regulation of gene expression	5	141	0.053114	2.99121
GO:0006006	glucose metabolic process	2	23	0.0601473	7.33496
GO:0044238	primary metabolic process	33	1999	0.0655706	1.39251
GO:0045934	negative regulation of nucleobase, nucleoside, nucleotide and nucleic acid metabolic process	5	151	0.0684667	2.79311
GO:0031145	anaphase-promoting complex-dependent proteasomal ubiquitin-dependent protein catabolic process	2	25	0.0702295	6.74816
GO:0000098	sulfur amino acid catabolic process	1	3	0.0702936	28.1174
GO:0001676	long-chain fatty acid metabolic process	1	3	0.0702936	28.1174
GO:0006458	'de novo' protein folding	1	3	0.0702936	28.1174
GO:0008089	anterograde axon cargo transport	1	3	0.0702936	28.1174
GO:0010165	response to X-ray	1	3	0.0702936	28.1174
GO:0019510	S-adenosylhomocysteine catabolic process	1	3	0.0702936	28.1174
GO:0030260	entry into host cell	1	3	0.0702936	28.1174
GO:0044273	sulfur compound catabolic process	1	3	0.0702936	28.1174
GO:0044409	entry into host	1	3	0.0702936	28.1174
GO:0045110	intermediate filament bundle assembly	1	3	0.0702936	28.1174
GO:0045663	positive regulation of myoblast differentiation	1	3	0.0702936	28.1174
GO:0046498	S-adenosylhomocysteine metabolic process	1	3	0.0702936	28.1174
GO:0046718	entry of virus into host cell	1	3	0.0702936	28.1174
GO:0051149	positive regulation of muscle cell differentiation	1	3	0.0702936	28.1174
GO:0051806	entry into cell of other organism during symbiotic interaction	1	3	0.0702936	28.1174
GO:0051828	entry into other organism during symbiotic interaction	1	3	0.0702936	28.1174
GO:0052126	movement in host environment	1	3	0.0702936	28.1174
GO:0052192	movement in environment of other organism during symbiotic interaction	1	3	0.0702936	28.1174
GO:0060052	neurofilament cytoskeleton organization	1	3	0.0702936	28.1174
GO:0000377	RNA splicing, via transesterification reactions with bulged adenosine as nucleophile	3	63	0.0777404	4.01676
GO:0000398	nuclear mRNA splicing, via spliceosome	3	63	0.0777404	4.01676
GO:0010558	negative regulation of macromolecule biosynthetic process	5	157	0.0788718	2.68637
GO:0008380	RNA splicing	5	158	0.0806945	2.66937
GO:0000375	RNA splicing, via transesterification reactions	3	64	0.0808721	3.954
GO:0007093	mitotic cell cycle checkpoint	2	27	0.0809137	6.2483
GO:0051352	negative regulation of ligase activity	2	27	0.0809137	6.2483
GO:0051436	negative regulation of ubiquitin-protein ligase activity during mitotic cell cycle	2	27	0.0809137	6.2483
GO:0051444	negative regulation of ubiquitin-protein ligase activity	2	27	0.0809137	6.2483
GO:0031327	negative regulation of cellular biosynthetic process	5	160	0.0844162	2.636
GO:0051437	positive regulation of ubiquitin-protein ligase activity during mitotic cell cycle	2	28	0.0864709	6.02515
GO:0051443	positive regulation of ubiquitin-protein ligase activity	2	28	0.0864709	6.02515
GO:0009890	negative regulation of biosynthetic process	5	162	0.08824	2.60346
GO:0006139	nucleobase, nucleoside, nucleotide and nucleic acid metabolic process	14	713	0.0915147	1.65628
GO:0051439	regulation of ubiquitin-protein ligase activity during mitotic cell cycle	2	29	0.092166	5.81738
GO:0051656	establishment of organelle localization	2	29	0.092166	5.81738
GO:0000084	S phase of mitotic cell cycle	1	4	0.0931735	21.088
GO:0002793	positive regulation of peptide secretion	1	4	0.0931735	21.088
GO:0006721	terpenoid metabolic process	1	4	0.0931735	21.088
GO:0032024	positive regulation of insulin secretion	1	4	0.0931735	21.088
GO:0043666	regulation of phosphoprotein phosphatase activity	1	4	0.0931735	21.088
GO:0045109	intermediate filament organization	1	4	0.0931735	21.088
GO:0045661	regulation of myoblast differentiation	1	4	0.0931735	21.088
GO:0045884	regulation of survival gene product expression	1	4	0.0931735	21.088
GO:0046887	positive regulation of hormone secretion	1	4	0.0931735	21.088
GO:0048641	regulation of skeletal muscle development	1	4	0.0931735	21.088
GO:0048742	regulation of skeletal muscle fiber development	1	4	0.0931735	21.088
GO:0048854	brain morphogenesis	1	4	0.0931735	21.088
GO:0051048	negative regulation of secretion	1	4	0.0931735	21.088
GO:0051320	S phase	1	4	0.0931735	21.088
GO:0051382	kinetochore assembly	1	4	0.0931735	21.088
GO:0051383	kinetochore organization	1	4	0.0931735	21.088
GO:0006396	RNA processing	7	278	0.097049	2.12397
GO:0043086	negative regulation of catalytic activity	3	69	0.0974685	3.66748
GO:0051351	positive regulation of ligase activity	2	30	0.0979951	5.62347
GO:0000278	mitotic cell cycle	5	169	0.102431	2.49562
GO:0006633	fatty acid biosynthetic process	2	31	0.103954	5.44207
GO:0051438	regulation of ubiquitin-protein ligase activity	2	31	0.103954	5.44207
GO:0001501	skeletal system development	3	71	0.104538	3.56417
GO:0022607	cellular component assembly	6	226	0.106139	2.23944
GO:0000038	very-long-chain fatty acid metabolic process	1	5	0.115783	16.8704
GO:0000050	urea cycle	1	5	0.115783	16.8704
GO:0006776	vitamin A metabolic process	1	5	0.115783	16.8704
GO:0008088	axon cargo transport	1	5	0.115783	16.8704
GO:0008156	negative regulation of DNA replication	1	5	0.115783	16.8704
GO:0014866	skeletal myofibril assembly	1	5	0.115783	16.8704
GO:0019059	initiation of viral infection	1	5	0.115783	16.8704
GO:0019627	urea metabolic process	1	5	0.115783	16.8704
GO:0022406	membrane docking	1	5	0.115783	16.8704
GO:0030174	regulation of DNA replication initiation	1	5	0.115783	16.8704
GO:0031572	G2/M transition DNA damage checkpoint	1	5	0.115783	16.8704
GO:0031576	G2/M transition checkpoint	1	5	0.115783	16.8704
GO:0034508	centromere complex assembly	1	5	0.115783	16.8704
GO:0043603	cellular amide metabolic process	1	5	0.115783	16.8704
GO:0045910	negative regulation of DNA recombination	1	5	0.115783	16.8704
GO:0050796	regulation of insulin secretion	1	5	0.115783	16.8704
GO:0051004	regulation of lipoprotein lipase activity	1	5	0.115783	16.8704
GO:0051147	regulation of muscle cell differentiation	1	5	0.115783	16.8704
GO:0051291	protein heterooligomerization	1	5	0.115783	16.8704
GO:0060191	regulation of lipase activity	1	5	0.115783	16.8704
GO:0051340	regulation of ligase activity	2	33	0.116247	5.11225
GO:0019318	hexose metabolic process	2	34	0.122572	4.96189
GO:0005996	monosaccharide metabolic process	2	35	0.129013	4.82012
GO:0010498	proteasomal protein catabolic process	2	35	0.129013	4.82012
GO:0043161	proteasomal ubiquitin-dependent protein catabolic process	2	35	0.129013	4.82012
GO:0022402	cell cycle process	6	242	0.138119	2.09137
GO:0006637	acyl-CoA metabolic process	1	6	0.138126	14.0587
GO:0006775	fat-soluble vitamin metabolic process	1	6	0.138126	14.0587
GO:0051310	metaphase plate congression	1	6	0.138126	14.0587
GO:0008283	cell proliferation	4	130	0.138446	2.59545
GO:0007242	intracellular signaling cascade	1	362	0.139441	0.233017
GO:0051640	organelle localization	2	37	0.142225	4.55957
GO:0016053	organic acid biosynthetic process	2	38	0.148989	4.43958
GO:0046394	carboxylic acid biosynthetic process	2	38	0.148989	4.43958
GO:0006461	protein complex assembly	4	135	0.154275	2.49932
GO:0006457	protein folding	2	39	0.155855	4.32575
GO:0002791	regulation of peptide secretion	1	7	0.160204	12.0503
GO:0006096	glycolysis	1	7	0.160204	12.0503
GO:0006473	protein amino acid acetylation	1	7	0.160204	12.0503
GO:0019748	secondary metabolic process	1	7	0.160204	12.0503
GO:0046883	regulation of hormone secretion	1	7	0.160204	12.0503
GO:0051047	positive regulation of secretion	1	7	0.160204	12.0503
GO:0010628	positive regulation of gene expression	4	137	0.160851	2.46283
GO:0016481	negative regulation of transcription	4	137	0.160851	2.46283
GO:0045941	positive regulation of transcription	4	137	0.160851	2.46283
GO:0034960	cellular biopolymer metabolic process	13	709	0.16147	1.54665
GO:0010605	negative regulation of macromolecule metabolic process	5	200	0.180349	2.1088
GO:0050000	chromosome localization	1	8	0.182022	10.544
GO:0051303	establishment of chromosome localization	1	8	0.182022	10.544
GO:0051701	interaction with host	1	8	0.182022	10.544
GO:0045935	positive regulation of nucleobase, nucleoside, nucleotide and nucleic acid metabolic process	4	145	0.188509	2.32695
GO:0051704	multi-organism process	4	145	0.188509	2.32695
GO:0000075	cell cycle checkpoint	2	44	0.19158	3.83418
GO:0031324	negative regulation of cellular metabolic process	5	204	0.192153	2.06745
GO:0006260	DNA replication	3	93	0.197254	2.72103
GO:0009314	response to radiation	2	45	0.198983	3.74898
GO:0006007	glucose catabolic process	1	9	0.203582	9.37245
GO:0006903	vesicle targeting	1	9	0.203582	9.37245
GO:0008645	hexose transport	1	9	0.203582	9.37245
GO:0015749	monosaccharide transport	1	9	0.203582	9.37245
GO:0015758	glucose transport	1	9	0.203582	9.37245
GO:0019320	hexose catabolic process	1	9	0.203582	9.37245
GO:0046164	alcohol catabolic process	1	9	0.203582	9.37245
GO:0046365	monosaccharide catabolic process	1	9	0.203582	9.37245
GO:0048731	system development	10	531	0.203801	1.58855
GO:0009892	negative regulation of metabolic process	5	210	0.210575	2.00838
GO:0006915	apoptosis	4	154	0.222112	2.19096
GO:0000096	sulfur amino acid metabolic process	1	10	0.224887	8.43521
GO:0006297	nucleotide-excision repair, DNA gap filling	1	10	0.224887	8.43521
GO:0006631	fatty acid metabolic process	3	99	0.226802	2.55612
GO:0009615	response to virus	2	49	0.229357	3.44294
GO:0012501	programmed cell death	4	157	0.233869	2.1491
GO:0007346	regulation of mitotic cell cycle	2	51	0.244962	3.30792
GO:0006720	isoprenoid metabolic process	1	11	0.24594	7.66837
GO:0007041	lysosomal transport	1	11	0.24594	7.66837
GO:0030100	regulation of endocytosis	1	11	0.24594	7.66837
GO:0044403	symbiosis, encompassing mutualism through parasitism	1	11	0.24594	7.66837
GO:0045103	intermediate filament-based process	1	11	0.24594	7.66837
GO:0045104	intermediate filament cytoskeleton organization	1	11	0.24594	7.66837
GO:0051650	establishment of vesicle localization	1	11	0.24594	7.66837
GO:0044260	cellular macromolecule metabolic process	23	1511	0.261815	1.28398
GO:0065008	regulation of biological quality	1	296	0.263272	0.284973
GO:0009267	cellular response to starvation	1	12	0.266745	7.02934
GO:0019058	viral infectious cycle	1	12	0.266745	7.02934
GO:0042594	response to starvation	1	12	0.266745	7.02934
GO:0044275	cellular carbohydrate catabolic process	1	12	0.266745	7.02934
GO:0048741	skeletal muscle fiber development	1	12	0.266745	7.02934
GO:0048747	muscle fiber development	1	12	0.266745	7.02934
GO:0051053	negative regulation of DNA metabolic process	1	12	0.266745	7.02934
GO:0051604	protein maturation	1	12	0.266745	7.02934
GO:0006414	translational elongation	1	13	0.287304	6.48862
GO:0009063	amino acid catabolic process	1	13	0.287304	6.48862
GO:0016052	carbohydrate catabolic process	1	13	0.287304	6.48862
GO:0031669	cellular response to nutrient levels	1	13	0.287304	6.48862
GO:0046456	icosanoid biosynthetic process	1	13	0.287304	6.48862
GO:0051346	negative regulation of hydrolase activity	1	13	0.287304	6.48862
GO:0051648	vesicle localization	1	13	0.287304	6.48862
GO:0008219	cell death	4	171	0.292133	1.97315
GO:0016265	death	4	171	0.292133	1.97315
GO:0043065	positive regulation of apoptosis	3	112	0.295973	2.25943
GO:0044248	cellular catabolic process	7	369	0.30072	1.60017
GO:0010557	positive regulation of macromolecule biosynthetic process	4	173	0.300883	1.95034
GO:0044419	interspecies interaction between organisms	2	58	0.301414	2.90869
GO:0007165	signal transduction	6	809	0.303477	0.625602
GO:0044265	cellular macromolecule catabolic process	6	303	0.304624	1.67034
GO:0043283	biopolymer metabolic process	21	1392	0.306513	1.27255
GO:0000077	DNA damage checkpoint	1	14	0.30762	6.02515
GO:0007094	mitotic cell cycle spindle assembly checkpoint	1	14	0.30762	6.02515
GO:0007156	homophilic cell adhesion	1	14	0.30762	6.02515
GO:0016049	cell growth	1	14	0.30762	6.02515
GO:0031577	spindle checkpoint	1	14	0.30762	6.02515
GO:0043170	macromolecule metabolic process	23	1546	0.30936	1.25491
GO:0009891	positive regulation of biosynthetic process	4	175	0.309733	1.92805
GO:0031328	positive regulation of cellular biosynthetic process	4	175	0.309733	1.92805
GO:0043068	positive regulation of programmed cell death	3	115	0.312815	2.20049
GO:0009628	response to abiotic stimulus	2	60	0.317988	2.81174
GO:0006082	organic acid metabolic process	4	178	0.32319	1.89555
GO:0019752	carboxylic acid metabolic process	4	178	0.32319	1.89555
GO:0009310	amine catabolic process	1	15	0.327695	5.62347
GO:0010212	response to ionizing radiation	1	15	0.327695	5.62347
GO:0030509	BMP signaling pathway	1	15	0.327695	5.62347
GO:0031570	DNA integrity checkpoint	1	15	0.327695	5.62347
GO:0031668	cellular response to extracellular stimulus	1	15	0.327695	5.62347
GO:0043543	protein amino acid acylation	1	15	0.327695	5.62347
GO:0044270	nitrogen compound catabolic process	1	15	0.327695	5.62347
GO:0015672	monovalent inorganic cation transport	2	62	0.334727	2.72103
GO:0032787	monocarboxylic acid metabolic process	3	120	0.34152	2.1088
GO:0006511	ubiquitin-dependent protein catabolic process	5	247	0.341567	1.70753
GO:0019941	modification-dependent protein catabolic process	5	247	0.341567	1.70753
GO:0043632	modification-dependent macromolecule catabolic process	5	247	0.341567	1.70753
GO:0044257	cellular protein catabolic process	5	247	0.341567	1.70753
GO:0051603	proteolysis involved in cellular protein catabolic process	5	247	0.341567	1.70753
GO:0009057	macromolecule catabolic process	6	315	0.344888	1.60671
GO:0006690	icosanoid metabolic process	1	16	0.347534	5.272
GO:0006909	phagocytosis	1	16	0.347534	5.272
GO:0007018	microtubule-based movement	1	16	0.347534	5.272
GO:0007034	vacuolar transport	1	16	0.347534	5.272
GO:0051051	negative regulation of transport	1	16	0.347534	5.272
GO:0007399	nervous system development	5	249	0.34941	1.69382
GO:0007049	cell cycle	6	317	0.351806	1.59657
GO:0033554	cellular response to stress	4	186	0.360076	1.81402
GO:0007154	cell communication	7	874	0.36497	0.675589
GO:0043412	biopolymer modification	3	475	0.365259	0.53275
GO:0043687	post-translational protein modification	2	370	0.365429	0.455957
GO:0006813	potassium ion transport	1	17	0.367138	4.96189
GO:0006816	calcium ion transport	1	17	0.367138	4.96189
GO:0009411	response to UV	1	17	0.367138	4.96189
GO:0022415	viral reproductive process	1	17	0.367138	4.96189
GO:0051049	regulation of transport	2	67	0.377185	2.51797
GO:0016070	RNA metabolic process	7	395	0.380755	1.49485
GO:0009887	organ morphogenesis	3	127	0.382898	1.99257
GO:0030163	protein catabolic process	5	258	0.385532	1.63473
GO:0006302	double-strand break repair	1	18	0.38651	4.68623
GO:0006479	protein amino acid methylation	1	18	0.38651	4.68623
GO:0006887	exocytosis	1	18	0.38651	4.68623
GO:0008213	protein amino acid alkylation	1	18	0.38651	4.68623
GO:0016032	viral reproduction	1	18	0.38651	4.68623
GO:0051607	defense response to virus	1	18	0.38651	4.68623
GO:0007017	microtubule-based process	2	69	0.394372	2.44499
GO:0051707	response to other organism	2	69	0.394372	2.44499
GO:0051726	regulation of cell cycle	3	129	0.394947	1.96168
GO:0006464	protein modification process	3	461	0.40213	0.548929
GO:0016050	vesicle organization	1	19	0.405654	4.43958
GO:0030239	myofibril assembly	1	19	0.405654	4.43958
GO:0051050	positive regulation of transport	1	19	0.405654	4.43958
GO:0055001	muscle cell development	1	19	0.405654	4.43958
GO:0055002	striated muscle cell development	1	19	0.405654	4.43958
GO:0009056	catabolic process	7	403	0.406983	1.46517
GO:0051716	cellular response to stimulus	4	196	0.408031	1.72147
GO:0019219	regulation of nucleobase, nucleoside, nucleotide and nucleic acid metabolic process	13	845	0.410617	1.29772
GO:0065003	macromolecular complex assembly	4	197	0.412927	1.71273
GO:0048856	anatomical structure development	10	625	0.419385	1.34963
GO:0015992	proton transport	1	20	0.424571	4.2176
GO:0031032	actomyosin structure organization	1	20	0.424571	4.2176
GO:0031667	response to nutrient levels	1	20	0.424571	4.2176
GO:0051146	striated muscle cell differentiation	1	20	0.424571	4.2176
GO:0006753	nucleoside phosphate metabolic process	2	73	0.429013	2.31102
GO:0009117	nucleotide metabolic process	2	73	0.429013	2.31102
GO:0044262	cellular carbohydrate metabolic process	2	74	0.437719	2.27979
GO:0040007	growth	1	21	0.443264	4.01676
GO:0043933	macromolecular complex subunit organization	4	205	0.452693	1.64589
GO:0010604	positive regulation of macromolecule metabolic process	4	206	0.457732	1.6379
GO:0006818	hydrogen transport	1	22	0.461737	3.83418
GO:0009991	response to extracellular stimulus	1	22	0.461737	3.83418
GO:0007417	central nervous system development	2	77	0.463922	2.19096
GO:0007517	muscle development	2	77	0.463922	2.19096
GO:0045595	regulation of cell differentiation	2	78	0.472679	2.16287
GO:0048523	negative regulation of cellular process	8	496	0.474128	1.36052
GO:0051252	regulation of RNA metabolic process	6	723	0.485397	0.700017
GO:0031325	positive regulation of cellular metabolic process	4	212	0.488256	1.59155
GO:0050790	regulation of catalytic activity	4	213	0.493388	1.58408
GO:0000079	regulation of cyclin-dependent protein kinase activity	1	24	0.498029	3.51467
GO:0006888	ER to Golgi vesicle-mediated transport	1	24	0.498029	3.51467
GO:0016570	histone modification	1	24	0.498029	3.51467
GO:0032940	secretion by cell	1	24	0.498029	3.51467
GO:0055086	nucleobase, nucleoside and nucleotide metabolic process	2	81	0.498998	2.08277
GO:0009893	positive regulation of metabolic process	4	215	0.503688	1.56934
GO:0006281	DNA repair	3	147	0.506877	1.72147
GO:0006412	translation	2	82	0.507783	2.05737
GO:0045449	regulation of transcription	12	811	0.5132	1.24812
GO:0001503	ossification	1	25	0.515854	3.37408
GO:0007178	transmembrane receptor protein serine/threonine kinase signaling pathway	1	25	0.515854	3.37408
GO:0009416	response to light stimulus	1	25	0.515854	3.37408
GO:0016569	covalent chromatin modification	1	25	0.515854	3.37408
GO:0032259	methylation	1	25	0.515854	3.37408
GO:0043414	biopolymer methylation	1	25	0.515854	3.37408
GO:0051046	regulation of secretion	1	25	0.515854	3.37408
GO:0051260	protein homooligomerization	1	25	0.515854	3.37408
GO:0060348	bone development	1	25	0.515854	3.37408
GO:0006355	regulation of transcription, DNA-dependent	6	711	0.516039	0.711832
GO:0009605	response to external stimulus	1	221	0.520389	0.381684
GO:0009607	response to biotic stimulus	2	84	0.525361	2.00838
GO:0010468	regulation of gene expression	13	896	0.533745	1.22386
GO:0006917	induction of apoptosis	2	86	0.542943	1.96168
GO:0012502	induction of programmed cell death	2	86	0.542943	1.96168
GO:0034961	cellular biopolymer biosynthetic process	5	295	0.545634	1.4297
GO:0043284	biopolymer biosynthetic process	5	295	0.545634	1.4297
GO:0006575	amino acid derivative metabolic process	1	27	0.550874	3.12415
GO:0007015	actin filament organization	1	27	0.550874	3.12415
GO:0042770	DNA damage response, signal transduction	1	27	0.550874	3.12415
GO:0048519	negative regulation of biological process	8	521	0.557109	1.29523
GO:0043285	biopolymer catabolic process	5	299	0.563788	1.41057
GO:0010556	regulation of macromolecule biosynthetic process	13	908	0.564468	1.20768
GO:0045892	negative regulation of transcription, DNA-dependent	2	89	0.5693	1.89555
GO:0051094	positive regulation of developmental process	3	157	0.570917	1.61182
GO:0006259	DNA metabolic process	4	229	0.576913	1.4734
GO:0051179	localization	11	1146	0.577763	0.809662
GO:0048869	cellular developmental process	3	405	0.579864	0.62483
GO:0009889	regulation of biosynthetic process	13	915	0.582649	1.19844
GO:0031326	regulation of cellular biosynthetic process	13	915	0.582649	1.19844
GO:0006766	vitamin metabolic process	1	29	0.585071	2.90869
GO:0030705	cytoskeleton-dependent intracellular transport	1	29	0.585071	2.90869
GO:0051253	negative regulation of RNA metabolic process	2	91	0.586848	1.85389
GO:0003008	system process	1	207	0.587262	0.407498
GO:0032502	developmental process	14	997	0.591926	1.18448
GO:0006814	sodium ion transport	1	30	0.601867	2.81174
GO:0008643	carbohydrate transport	1	30	0.601867	2.81174
GO:0042113	B cell activation	1	30	0.601867	2.81174
GO:0042445	hormone metabolic process	1	30	0.601867	2.81174
GO:0042692	muscle cell differentiation	1	30	0.601867	2.81174
GO:0045597	positive regulation of cell differentiation	1	30	0.601867	2.81174
GO:0034641	cellular nitrogen compound metabolic process	2	93	0.604367	1.81402
GO:0006163	purine nucleotide metabolic process	1	31	0.618464	2.72103
GO:0007519	skeletal muscle development	1	31	0.618464	2.72103
GO:0060284	regulation of cell development	1	31	0.618464	2.72103
GO:0006807	nitrogen compound metabolic process	2	95	0.621848	1.77583
GO:0034984	cellular response to DNA damage stimulus	3	165	0.622616	1.53367
GO:0006357	regulation of transcription from RNA polymerase II promoter	1	200	0.623296	0.42176
GO:0006289	nucleotide-excision repair	1	32	0.634864	2.636
GO:0006730	one-carbon compound metabolic process	1	32	0.634864	2.636
GO:0006790	sulfur metabolic process	1	32	0.634864	2.636
GO:0007155	cell adhesion	4	240	0.635451	1.40587
GO:0022610	biological adhesion	4	240	0.635451	1.40587
GO:0065009	regulation of molecular function	4	242	0.646154	1.39425
GO:0007059	chromosome segregation	1	33	0.651071	2.55612
GO:0015674	di-, tri-valent inorganic cation transport	1	33	0.651071	2.55612
GO:0007166	cell surface receptor linked signal transduction	2	289	0.66271	0.583751
GO:0016197	endosome transport	1	34	0.667086	2.48094
GO:0010646	regulation of cell communication	1	190	0.67789	0.443958
GO:0006974	response to DNA damage stimulus	3	177	0.70034	1.4297
GO:0006810	transport	10	1005	0.700797	0.839324
GO:0007275	multicellular organismal development	10	721	0.703683	1.16993
GO:0048522	positive regulation of cellular process	7	487	0.713419	1.21245
GO:0007050	cell cycle arrest	1	37	0.714004	2.27979
GO:0008654	phospholipid biosynthetic process	1	37	0.714004	2.27979
GO:0006629	lipid metabolic process	5	332	0.716894	1.27036
GO:0006066	cellular alcohol metabolic process	2	106	0.716986	1.59155
GO:0022403	cell cycle phase	3	182	0.732625	1.39042
GO:0030154	cell differentiation	3	364	0.742205	0.695209
GO:0006310	DNA recombination	1	39	0.744365	2.16287
GO:0016055	Wnt receptor signaling pathway	1	39	0.744365	2.16287
GO:0006508	proteolysis	5	338	0.745057	1.24781
GO:0002376	immune system process	3	363	0.746503	0.697124
GO:0006952	defense response	1	178	0.748368	0.473888
GO:0016568	chromatin modification	2	110	0.751018	1.53367
GO:0051276	chromosome organization	3	185	0.751935	1.36787
GO:0033036	macromolecule localization	3	361	0.755146	0.700987
GO:0050793	regulation of developmental process	5	341	0.759143	1.23683
GO:0044255	cellular lipid metabolic process	4	264	0.764267	1.27806
GO:0044267	cellular protein metabolic process	12	902	0.766295	1.1222
GO:0006886	intracellular protein transport	1	175	0.766849	0.482012
GO:0032879	regulation of localization	2	114	0.784676	1.47986
GO:0043623	cellular protein complex assembly	1	42	0.788572	2.00838
GO:0045786	negative regulation of cell cycle	1	42	0.788572	2.00838
GO:0046903	secretion	1	42	0.788572	2.00838
GO:0060255	regulation of macromolecule metabolic process	13	993	0.794368	1.10431
GO:0019538	protein metabolic process	12	913	0.798158	1.10868
GO:0065004	protein-DNA complex assembly	1	43	0.80296	1.96168
GO:0006732	coenzyme metabolic process	1	44	0.817178	1.91709
GO:0006812	cation transport	2	118	0.817922	1.4297
GO:0046467	membrane lipid biosynthetic process	1	45	0.831228	1.87449
GO:0031323	regulation of cellular metabolic process	13	1008	0.836173	1.08787
GO:0034645	cellular macromolecule biosynthetic process	5	360	0.848089	1.17156
GO:0019222	regulation of metabolic process	13	1015	0.855711	1.08037
GO:0009059	macromolecule biosynthetic process	5	362	0.857399	1.16508
GO:0007420	brain development	1	47	0.858831	1.79472
GO:0008104	protein localization	3	338	0.858904	0.748687
GO:0048468	cell development	1	160	0.86446	0.5272
GO:0000003	reproduction	2	127	0.891043	1.32838
GO:0022414	reproductive process	2	127	0.891043	1.32838
GO:0048518	positive regulation of biological process	7	533	0.891287	1.10781
GO:0006950	response to stress	5	503	0.897894	0.83849
GO:0000279	M phase	1	155	0.898922	0.544207
GO:0008610	lipid biosynthetic process	2	128	0.899013	1.318
GO:0046649	lymphocyte activation	1	50	0.899023	1.68704
GO:0051234	establishment of localization	11	1018	0.900519	0.911466
GO:0014706	striated muscle development	1	51	0.912104	1.65396
GO:0003012	muscle system process	1	52	0.92503	1.62215
GO:0006936	muscle contraction	1	52	0.92503	1.62215
GO:0006325	establishment or maintenance of chromatin architecture	2	133	0.938374	1.26845
GO:0042981	regulation of apoptosis	3	216	0.94636	1.17156
GO:0048193	Golgi vesicle transport	1	54	0.950426	1.56208
GO:0055114	oxidation reduction	3	317	0.960143	0.798284
GO:0043067	regulation of programmed cell death	3	219	0.964493	1.15551
GO:0006520	amino acid metabolic process	1	56	0.975223	1.50629
GO:0008361	regulation of cell size	1	56	0.975223	1.50629
GO:0005975	carbohydrate metabolic process	2	139	0.984483	1.2137
GO:0043085	positive regulation of catalytic activity	2	139	0.984483	1.2137
GO:0000122	negative regulation of transcription from RNA polymerase II promoter	1	57	0.987402	1.47986
GO:0002252	immune effector process	1	57	0.987402	1.47986
GO:0006644	phospholipid metabolic process	1	57	0.987402	1.47986
GO:0006916	anti-apoptosis	1	57	0.987402	1.47986
GO:0051093	negative regulation of developmental process	1	142	0.992938	0.594029
GO:0000087	M phase of mitotic cell cycle	1	111	1	0.759928
GO:0001558	regulation of cell growth	1	78	1	1.08144
GO:0001775	cell activation	1	70	1	1.20503
GO:0006091	generation of precursor metabolites and energy	1	95	1	0.887916
GO:0006519	cellular amino acid and derivative metabolic process	1	77	1	1.09548
GO:0006605	protein targeting	1	93	1	0.907011
GO:0006643	membrane lipid metabolic process	1	77	1	1.09548
GO:0006811	ion transport	2	150	1	1.12469
GO:0006897	endocytosis	1	76	1	1.1099
GO:0006955	immune response	2	189	1	0.892614
GO:0006996	organelle organization	4	387	1	0.871856
GO:0007167	enzyme linked receptor protein signaling pathway	1	94	1	0.897362
GO:0007267	cell-cell signaling	1	93	1	0.907011
GO:0007276	gamete generation	1	73	1	1.15551
GO:0007283	spermatogenesis	1	62	1	1.36052
GO:0009058	biosynthetic process	7	591	1	0.999094
GO:0009308	cellular amine metabolic process	1	87	1	0.969564
GO:0009653	anatomical structure morphogenesis	3	284	1	0.891043
GO:0010324	membrane invagination	1	76	1	1.1099
GO:0015031	protein transport	3	296	1	0.85492
GO:0016043	cellular component organization	9	778	1	0.975795
GO:0016044	membrane organization	1	123	1	0.685789
GO:0016192	vesicle-mediated transport	3	232	1	1.09076
GO:0016337	cell-cell adhesion	1	66	1	1.27806
GO:0019953	sexual reproduction	1	82	1	1.02868
GO:0030001	metal ion transport	1	96	1	0.878667
GO:0030029	actin filament-based process	1	98	1	0.860735
GO:0030036	actin cytoskeleton organization	1	84	1	1.00419
GO:0032501	multicellular organismal process	11	912	1	1.0174
GO:0034621	cellular macromolecular complex subunit organization	1	112	1	0.753143
GO:0034622	cellular macromolecular complex assembly	1	107	1	0.788337
GO:0040008	regulation of growth	1	85	1	0.992377
GO:0040011	locomotion	1	96	1	0.878667
GO:0042221	response to chemical stimulus	2	189	1	0.892614
GO:0043066	negative regulation of apoptosis	1	94	1	0.897362
GO:0043069	negative regulation of programmed cell death	1	94	1	0.897362
GO:0043549	regulation of kinase activity	1	97	1	0.869609
GO:0044249	cellular biosynthetic process	7	581	1	1.01629
GO:0045184	establishment of protein localization	3	298	1	0.849182
GO:0045321	leukocyte activation	1	63	1	1.33892
GO:0045859	regulation of protein kinase activity	1	93	1	0.907011
GO:0046907	intracellular transport	3	307	1	0.824287
GO:0048232	male gamete generation	1	62	1	1.36052
GO:0048513	organ development	4	347	1	0.972358
GO:0050896	response to stimulus	10	818	1	1.0312
GO:0051128	regulation of cellular component organization	1	109	1	0.773872
GO:0051186	cofactor metabolic process	1	62	1	1.36052
GO:0051239	regulation of multicellular organismal process	2	173	1	0.975168
GO:0051301	cell division	1	86	1	0.980838
GO:0051336	regulation of hydrolase activity	1	63	1	1.33892
GO:0051338	regulation of transferase activity	1	97	1	0.869609
GO:0051641	cellular localization	4	365	1	0.924406
GO:0051649	establishment of localization in cell	4	344	1	0.980838

## Sheet: Lantang-profile 67 (dpc)
GO_id	GO_name	genebank	Gene symbol	Gene Description	Pvalue	Enrichment
GO:0007517	muscle development	AJ309014.1	MYHC	Sus scrofa partial mRNA for myosin heavy chain (MYHC gene)	0.000512219	6.80217
GO:0007517	muscle development	DT324398		SusFleck_BFN_0001_0004_5_pCNS_G04 SusFleck Backfat Normalized Sus scrofa cDNA clone 0001_0004_G04 5', mRNA sequence	0.000512219	6.80217
GO:0007517	muscle development	DT334976		SusFleck_BFN_0017_0020_5_pCNS_L05 SusFleck Backfat Normalized Sus scrofa cDNA clone 0017_0020_L05 5', mRNA sequence	0.000512219	6.80217
GO:0007517	muscle development	DY419948		1535564 MARC 3PIG Sus scrofa cDNA 5', mRNA sequence	0.000512219	6.80217
GO:0007517	muscle development	EW133021		reru28c_l19.y1 eru Sus scrofa cDNA 5', mRNA sequence	0.000512219	6.80217
GO:0007517	muscle development	EW236736		rhlv28b_g15.y1 hlv Sus scrofa cDNA 5', mRNA sequence	0.000512219	6.80217
GO:0006936	muscle contraction	AK239436.1		Sus scrofa mRNA, clone:THY010103G12, expressed in thymus	0.000635623	8.39371
GO:0006936	muscle contraction	BI185477		UNL-P-FN-cw-b-12-0-UNL.s1 UNL-P-FN Sus scrofa cDNA clone UNL-P-FN-cw-b-12-0-UNL 3', mRNA sequence	0.000635623	8.39371
GO:0006936	muscle contraction	DN101101		1000505 MARC 4PIG Sus scrofa cDNA 3', mRNA sequence	0.000635623	8.39371
GO:0006936	muscle contraction	DT324726		SusFleck_BFN_0001_0004_5_pCNS_F17 SusFleck Backfat Normalized Sus scrofa cDNA clone 0001_0004_F17 5', mRNA sequence	0.000635623	8.39371
GO:0006936	muscle contraction	DT334976		SusFleck_BFN_0017_0020_5_pCNS_L05 SusFleck Backfat Normalized Sus scrofa cDNA clone 0017_0020_L05 5', mRNA sequence	0.000635623	8.39371
GO:0003012	muscle system process	AK239436.1		Sus scrofa mRNA, clone:THY010103G12, expressed in thymus	0.000635623	8.39371
GO:0003012	muscle system process	BI185477		UNL-P-FN-cw-b-12-0-UNL.s1 UNL-P-FN Sus scrofa cDNA clone UNL-P-FN-cw-b-12-0-UNL 3', mRNA sequence	0.000635623	8.39371
GO:0003012	muscle system process	DN101101		1000505 MARC 4PIG Sus scrofa cDNA 3', mRNA sequence	0.000635623	8.39371
GO:0003012	muscle system process	DT324726		SusFleck_BFN_0001_0004_5_pCNS_F17 SusFleck Backfat Normalized Sus scrofa cDNA clone 0001_0004_F17 5', mRNA sequence	0.000635623	8.39371
GO:0003012	muscle system process	DT334976		SusFleck_BFN_0017_0020_5_pCNS_L05 SusFleck Backfat Normalized Sus scrofa cDNA clone 0017_0020_L05 5', mRNA sequence	0.000635623	8.39371
GO:0007154	cell communication	AK237558.1		Sus scrofa mRNA, clone:SPL010061D12, expressed in spleen	0.000798859	0.0998794
GO:0032501	multicellular organismal process	AJ309014.1	MYHC	Sus scrofa partial mRNA for myosin heavy chain (MYHC gene)	0.00396282	2.01007
GO:0032501	multicellular organismal process	AJ944335		AJ944335 CSEQRAN17 Sus scrofa cDNA clone C0007304e01 5', mRNA sequence	0.00396282	2.01007
GO:0032501	multicellular organismal process	AK237558.1		Sus scrofa mRNA, clone:SPL010061D12, expressed in spleen	0.00396282	2.01007
GO:0032501	multicellular organismal process	AK239436.1		Sus scrofa mRNA, clone:THY010103G12, expressed in thymus	0.00396282	2.01007
GO:0032501	multicellular organismal process	BI185477		UNL-P-FN-cw-b-12-0-UNL.s1 UNL-P-FN Sus scrofa cDNA clone UNL-P-FN-cw-b-12-0-UNL 3', mRNA sequence	0.00396282	2.01007
GO:0032501	multicellular organismal process	BM190349		POSM0100009_C09F porcine skeletal muscle cDNA library (PoSM) Sus scrofa cDNA 5', mRNA sequence	0.00396282	2.01007
GO:0032501	multicellular organismal process	CF367336		842073 MARC 3PIG Sus scrofa cDNA 5', mRNA sequence	0.00396282	2.01007
GO:0032501	multicellular organismal process	CN157525		946238 MARC 4PIG Sus scrofa cDNA 5', mRNA sequence	0.00396282	2.01007
GO:0032501	multicellular organismal process	DN101101		1000505 MARC 4PIG Sus scrofa cDNA 3', mRNA sequence	0.00396282	2.01007
GO:0032501	multicellular organismal process	DN106862		1104271 MARC 4PIG Sus scrofa cDNA 5', mRNA sequence	0.00396282	2.01007
GO:0032501	multicellular organismal process	DT324398		SusFleck_BFN_0001_0004_5_pCNS_G04 SusFleck Backfat Normalized Sus scrofa cDNA clone 0001_0004_G04 5', mRNA sequence	0.00396282	2.01007
GO:0032501	multicellular organismal process	DT324726		SusFleck_BFN_0001_0004_5_pCNS_F17 SusFleck Backfat Normalized Sus scrofa cDNA clone 0001_0004_F17 5', mRNA sequence	0.00396282	2.01007
GO:0032501	multicellular organismal process	DT334976		SusFleck_BFN_0017_0020_5_pCNS_L05 SusFleck Backfat Normalized Sus scrofa cDNA clone 0017_0020_L05 5', mRNA sequence	0.00396282	2.01007
GO:0032501	multicellular organismal process	DY419948		1535564 MARC 3PIG Sus scrofa cDNA 5', mRNA sequence	0.00396282	2.01007
GO:0032501	multicellular organismal process	EW133021		reru28c_l19.y1 eru Sus scrofa cDNA 5', mRNA sequence	0.00396282	2.01007
GO:0032501	multicellular organismal process	EW236736		rhlv28b_g15.y1 hlv Sus scrofa cDNA 5', mRNA sequence	0.00396282	2.01007
GO:0032501	multicellular organismal process	NM_001048187.1	DLK1	Sus scrofa delta-like 1 homolog (Drosophila) (DLK1), transcript variant 1, mRNA	0.00396282	2.01007
GO:0032501	multicellular organismal process	NM_001097505.1	BTG2	Sus scrofa BTG family, member 2 (BTG2), mRNA	0.00396282	2.01007
GO:0032501	multicellular organismal process	NM_001105288.1	COL5A3	Sus scrofa collagen, type V, alpha 3 (COL5A3), mRNA	0.00396282	2.01007
GO:0032501	multicellular organismal process	NM_001142669.1	TEF1	Sus scrofa transcriptional enhancer factor 1 (TEF1), mRNA	0.00396282	2.01007
GO:0032501	multicellular organismal process	NM_214375.1	FHL1C	Sus scrofa four and a half LIM domains 1 protein, isoform C (FHL1C), mRNA	0.00396282	2.01007
GO:0051179	localization	AJ309014.1	MYHC	Sus scrofa partial mRNA for myosin heavy chain (MYHC gene)	0.00550722	0.304693
GO:0051179	localization	BX918946		BX918946 Sus Scrofa library (scan) Sus scrofa cDNA clone scan0010.k.23 5prim, mRNA sequence	0.00550722	0.304693
GO:0051179	localization	CN159109		948142 MARC 4PIG Sus scrofa cDNA 3', mRNA sequence	0.00550722	0.304693
GO:0051179	localization	NM_214183.1	CACNA2D1	Sus scrofa calcium channel, voltage-dependent, alpha 2/delta subunit 1 (CACNA2D1), mRNA	0.00550722	0.304693
GO:0048513	organ development	AJ309014.1	MYHC	Sus scrofa partial mRNA for myosin heavy chain (MYHC gene)	0.0139349	2.51569
GO:0048513	organ development	CF367336		842073 MARC 3PIG Sus scrofa cDNA 5', mRNA sequence	0.0139349	2.51569
GO:0048513	organ development	CN157525		946238 MARC 4PIG Sus scrofa cDNA 5', mRNA sequence	0.0139349	2.51569
GO:0048513	organ development	DT324398		SusFleck_BFN_0001_0004_5_pCNS_G04 SusFleck Backfat Normalized Sus scrofa cDNA clone 0001_0004_G04 5', mRNA sequence	0.0139349	2.51569
GO:0048513	organ development	DT334976		SusFleck_BFN_0017_0020_5_pCNS_L05 SusFleck Backfat Normalized Sus scrofa cDNA clone 0017_0020_L05 5', mRNA sequence	0.0139349	2.51569
GO:0048513	organ development	DY419948		1535564 MARC 3PIG Sus scrofa cDNA 5', mRNA sequence	0.0139349	2.51569
GO:0048513	organ development	EW133021		reru28c_l19.y1 eru Sus scrofa cDNA 5', mRNA sequence	0.0139349	2.51569
GO:0048513	organ development	EW236736		rhlv28b_g15.y1 hlv Sus scrofa cDNA 5', mRNA sequence	0.0139349	2.51569
GO:0048513	organ development	NM_001105288.1	COL5A3	Sus scrofa collagen, type V, alpha 3 (COL5A3), mRNA	0.0139349	2.51569
GO:0048513	organ development	NM_001142669.1	TEF1	Sus scrofa transcriptional enhancer factor 1 (TEF1), mRNA	0.0139349	2.51569
GO:0044238	primary metabolic process	AB271920.1	ADAMTS20	Sus scrofa ADAMTS20 mRNA for ADAM metallopeptidase with thrombospondin type 1 motif 20, partial cds	0.0142014	0.524029
GO:0044238	primary metabolic process	AJ944720		AJ944720 CSEQRAN17 Sus scrofa cDNA clone C0007308n03 5', mRNA sequence	0.0142014	0.524029
GO:0044238	primary metabolic process	AJ948245		AJ948245 KN404_1 Sus scrofa cDNA clone C0007737m18 5', mRNA sequence	0.0142014	0.524029
GO:0044238	primary metabolic process	AK230525.1	----	Sus scrofa mRNA, clone:AMP010006B09, expressed in alveolar macrophage	0.0142014	0.524029
GO:0044238	primary metabolic process	BX673719		BX673719 Sus Scrofa library (scac) Sus scrofa cDNA clone scac0040.o.04 5prim, mRNA sequence	0.0142014	0.524029
GO:0044238	primary metabolic process	BX925658		BX925658 Sus Scrofa library (scan) Sus scrofa cDNA clone scan0017.n.15 5prim, mRNA sequence	0.0142014	0.524029
GO:0044238	primary metabolic process	CN155806		943134 MARC 4PIG Sus scrofa cDNA 5', mRNA sequence	0.0142014	0.524029
GO:0044238	primary metabolic process	DN100775		1000157 MARC 4PIG Sus scrofa cDNA 5', mRNA sequence	0.0142014	0.524029
GO:0044238	primary metabolic process	DN100864		1000255 MARC 4PIG Sus scrofa cDNA 5', mRNA sequence	0.0142014	0.524029
GO:0044238	primary metabolic process	DN124094		1124886 MARC 4PIG Sus scrofa cDNA 5', mRNA sequence	0.0142014	0.524029
GO:0044238	primary metabolic process	EV934963		rche27_c13.y1 che Sus scrofa cDNA 5', mRNA sequence	0.0142014	0.524029
GO:0044238	primary metabolic process	NM_001097505.1	BTG2	Sus scrofa BTG family, member 2 (BTG2), mRNA	0.0142014	0.524029
GO:0009058	biosynthetic process	BX925658		BX925658 Sus Scrofa library (scan) Sus scrofa cDNA clone scan0017.n.15 5prim, mRNA sequence	0.016186	0.147707
GO:0051234	establishment of localization	AJ309014.1	MYHC	Sus scrofa partial mRNA for myosin heavy chain (MYHC gene)	0.0164572	0.343004
GO:0051234	establishment of localization	BX918946		BX918946 Sus Scrofa library (scan) Sus scrofa cDNA clone scan0010.k.23 5prim, mRNA sequence	0.0164572	0.343004
GO:0051234	establishment of localization	CN159109		948142 MARC 4PIG Sus scrofa cDNA 3', mRNA sequence	0.0164572	0.343004
GO:0051234	establishment of localization	NM_214183.1	CACNA2D1	Sus scrofa calcium channel, voltage-dependent, alpha 2/delta subunit 1 (CACNA2D1), mRNA	0.0164572	0.343004
GO:0044249	cellular biosynthetic process	BX925658		BX925658 Sus Scrofa library (scan) Sus scrofa cDNA clone scan0017.n.15 5prim, mRNA sequence	0.0179417	0.150249
GO:0006810	transport	AJ309014.1	MYHC	Sus scrofa partial mRNA for myosin heavy chain (MYHC gene)	0.0183345	0.347441
GO:0006810	transport	BX918946		BX918946 Sus Scrofa library (scan) Sus scrofa cDNA clone scan0010.k.23 5prim, mRNA sequence	0.0183345	0.347441
GO:0006810	transport	CN159109		948142 MARC 4PIG Sus scrofa cDNA 3', mRNA sequence	0.0183345	0.347441
GO:0006810	transport	NM_214183.1	CACNA2D1	Sus scrofa calcium channel, voltage-dependent, alpha 2/delta subunit 1 (CACNA2D1), mRNA	0.0183345	0.347441
GO:0007275	multicellular organismal development	AJ309014.1	MYHC	Sus scrofa partial mRNA for myosin heavy chain (MYHC gene)	0.0185284	1.93719
GO:0007275	multicellular organismal development	AJ944335		AJ944335 CSEQRAN17 Sus scrofa cDNA clone C0007304e01 5', mRNA sequence	0.0185284	1.93719
GO:0007275	multicellular organismal development	BM190349		POSM0100009_C09F porcine skeletal muscle cDNA library (PoSM) Sus scrofa cDNA 5', mRNA sequence	0.0185284	1.93719
GO:0007275	multicellular organismal development	CF367336		842073 MARC 3PIG Sus scrofa cDNA 5', mRNA sequence	0.0185284	1.93719
GO:0007275	multicellular organismal development	CN157525		946238 MARC 4PIG Sus scrofa cDNA 5', mRNA sequence	0.0185284	1.93719
GO:0007275	multicellular organismal development	DN106862		1104271 MARC 4PIG Sus scrofa cDNA 5', mRNA sequence	0.0185284	1.93719
GO:0007275	multicellular organismal development	DT324398		SusFleck_BFN_0001_0004_5_pCNS_G04 SusFleck Backfat Normalized Sus scrofa cDNA clone 0001_0004_G04 5', mRNA sequence	0.0185284	1.93719
GO:0007275	multicellular organismal development	DT334976		SusFleck_BFN_0017_0020_5_pCNS_L05 SusFleck Backfat Normalized Sus scrofa cDNA clone 0017_0020_L05 5', mRNA sequence	0.0185284	1.93719
GO:0007275	multicellular organismal development	DY419948		1535564 MARC 3PIG Sus scrofa cDNA 5', mRNA sequence	0.0185284	1.93719
GO:0007275	multicellular organismal development	EW133021		reru28c_l19.y1 eru Sus scrofa cDNA 5', mRNA sequence	0.0185284	1.93719
GO:0007275	multicellular organismal development	EW236736		rhlv28b_g15.y1 hlv Sus scrofa cDNA 5', mRNA sequence	0.0185284	1.93719
GO:0007275	multicellular organismal development	NM_001048187.1	DLK1	Sus scrofa delta-like 1 homolog (Drosophila) (DLK1), transcript variant 1, mRNA	0.0185284	1.93719
GO:0007275	multicellular organismal development	NM_001097505.1	BTG2	Sus scrofa BTG family, member 2 (BTG2), mRNA	0.0185284	1.93719
GO:0007275	multicellular organismal development	NM_001105288.1	COL5A3	Sus scrofa collagen, type V, alpha 3 (COL5A3), mRNA	0.0185284	1.93719
GO:0007275	multicellular organismal development	NM_001142669.1	TEF1	Sus scrofa transcriptional enhancer factor 1 (TEF1), mRNA	0.0185284	1.93719
GO:0007275	multicellular organismal development	NM_214375.1	FHL1C	Sus scrofa four and a half LIM domains 1 protein, isoform C (FHL1C), mRNA	0.0185284	1.93719
GO:0003008	system process	AK237558.1		Sus scrofa mRNA, clone:SPL010061D12, expressed in spleen	0.0201395	2.95199
GO:0003008	system process	AK239436.1		Sus scrofa mRNA, clone:THY010103G12, expressed in thymus	0.0201395	2.95199
GO:0003008	system process	BI185477		UNL-P-FN-cw-b-12-0-UNL.s1 UNL-P-FN Sus scrofa cDNA clone UNL-P-FN-cw-b-12-0-UNL 3', mRNA sequence	0.0201395	2.95199
GO:0003008	system process	DN101101		1000505 MARC 4PIG Sus scrofa cDNA 3', mRNA sequence	0.0201395	2.95199
GO:0003008	system process	DT324726		SusFleck_BFN_0001_0004_5_pCNS_F17 SusFleck Backfat Normalized Sus scrofa cDNA clone 0001_0004_F17 5', mRNA sequence	0.0201395	2.95199
GO:0003008	system process	DT334976		SusFleck_BFN_0017_0020_5_pCNS_L05 SusFleck Backfat Normalized Sus scrofa cDNA clone 0017_0020_L05 5', mRNA sequence	0.0201395	2.95199
GO:0003008	system process	EW236736		rhlv28b_g15.y1 hlv Sus scrofa cDNA 5', mRNA sequence	0.0201395	2.95199
GO:0045806	negative regulation of endocytosis	AK232437.1		Sus scrofa mRNA, clone:LVR010046G09, expressed in liver	0.0229109	87.2946
GO:0060262	negative regulation of N-terminal protein palmitoylation	DT331423		SusFleck_BF_0037_0040_5_pCNS_M09 SusFleck Backfat Sus scrofa cDNA clone 0037_0040_M09 5', mRNA sequence	0.0229109	87.2946
GO:0045636	positive regulation of melanocyte differentiation	AB271920.1	ADAMTS20	Sus scrofa ADAMTS20 mRNA for ADAM metallopeptidase with thrombospondin type 1 motif 20, partial cds	0.0229109	87.2946
GO:0050942	positive regulation of pigment cell differentiation	AB271920.1	ADAMTS20	Sus scrofa ADAMTS20 mRNA for ADAM metallopeptidase with thrombospondin type 1 motif 20, partial cds	0.0229109	87.2946
GO:0045634	regulation of melanocyte differentiation	AB271920.1	ADAMTS20	Sus scrofa ADAMTS20 mRNA for ADAM metallopeptidase with thrombospondin type 1 motif 20, partial cds	0.0229109	87.2946
GO:0060254	regulation of N-terminal protein palmitoylation	DT331423		SusFleck_BF_0037_0040_5_pCNS_M09 SusFleck Backfat Sus scrofa cDNA clone 0037_0040_M09 5', mRNA sequence	0.0229109	87.2946
GO:0050932	regulation of pigment cell differentiation	AB271920.1	ADAMTS20	Sus scrofa ADAMTS20 mRNA for ADAM metallopeptidase with thrombospondin type 1 motif 20, partial cds	0.0229109	87.2946
GO:0048856	anatomical structure development	AJ309014.1	MYHC	Sus scrofa partial mRNA for myosin heavy chain (MYHC gene)	0.0268537	1.9554
GO:0048856	anatomical structure development	AJ944335		AJ944335 CSEQRAN17 Sus scrofa cDNA clone C0007304e01 5', mRNA sequence	0.0268537	1.9554
GO:0048856	anatomical structure development	AK232099.1		Sus scrofa mRNA, clone:LNG010079F08, expressed in lung	0.0268537	1.9554
GO:0048856	anatomical structure development	BM190349		POSM0100009_C09F porcine skeletal muscle cDNA library (PoSM) Sus scrofa cDNA 5', mRNA sequence	0.0268537	1.9554
GO:0048856	anatomical structure development	CF367336		842073 MARC 3PIG Sus scrofa cDNA 5', mRNA sequence	0.0268537	1.9554
GO:0048856	anatomical structure development	CN157525		946238 MARC 4PIG Sus scrofa cDNA 5', mRNA sequence	0.0268537	1.9554
GO:0048856	anatomical structure development	DT324398		SusFleck_BFN_0001_0004_5_pCNS_G04 SusFleck Backfat Normalized Sus scrofa cDNA clone 0001_0004_G04 5', mRNA sequence	0.0268537	1.9554
GO:0048856	anatomical structure development	DT325991		SusFleck_BFN_0017_0020_5_pCNS_L15 SusFleck Backfat Normalized Sus scrofa cDNA clone 0017_0020_L15 5', mRNA sequence	0.0268537	1.9554
GO:0048856	anatomical structure development	DT334976		SusFleck_BFN_0017_0020_5_pCNS_L05 SusFleck Backfat Normalized Sus scrofa cDNA clone 0017_0020_L05 5', mRNA sequence	0.0268537	1.9554
GO:0048856	anatomical structure development	DY419948		1535564 MARC 3PIG Sus scrofa cDNA 5', mRNA sequence	0.0268537	1.9554
GO:0048856	anatomical structure development	EW133021		reru28c_l19.y1 eru Sus scrofa cDNA 5', mRNA sequence	0.0268537	1.9554
GO:0048856	anatomical structure development	EW236736		rhlv28b_g15.y1 hlv Sus scrofa cDNA 5', mRNA sequence	0.0268537	1.9554
GO:0048856	anatomical structure development	NM_001105288.1	COL5A3	Sus scrofa collagen, type V, alpha 3 (COL5A3), mRNA	0.0268537	1.9554
GO:0048856	anatomical structure development	NM_001142669.1	TEF1	Sus scrofa transcriptional enhancer factor 1 (TEF1), mRNA	0.0268537	1.9554
GO:0050896	response to stimulus	AJ944720		AJ944720 CSEQRAN17 Sus scrofa cDNA clone C0007308n03 5', mRNA sequence	0.0291481	0.320151
GO:0050896	response to stimulus	AK232277.1		Sus scrofa mRNA, clone:LVR010010H09, expressed in liver	0.0291481	0.320151
GO:0050896	response to stimulus	BX925658		BX925658 Sus Scrofa library (scan) Sus scrofa cDNA clone scan0017.n.15 5prim, mRNA sequence	0.0291481	0.320151
GO:0043170	macromolecule metabolic process	AB271920.1	ADAMTS20	Sus scrofa ADAMTS20 mRNA for ADAM metallopeptidase with thrombospondin type 1 motif 20, partial cds	0.0295062	0.508183
GO:0043170	macromolecule metabolic process	AJ944720		AJ944720 CSEQRAN17 Sus scrofa cDNA clone C0007308n03 5', mRNA sequence	0.0295062	0.508183
GO:0043170	macromolecule metabolic process	AJ948245		AJ948245 KN404_1 Sus scrofa cDNA clone C0007737m18 5', mRNA sequence	0.0295062	0.508183
GO:0043170	macromolecule metabolic process	AK230525.1	----	Sus scrofa mRNA, clone:AMP010006B09, expressed in alveolar macrophage	0.0295062	0.508183
GO:0043170	macromolecule metabolic process	BX673719		BX673719 Sus Scrofa library (scac) Sus scrofa cDNA clone scac0040.o.04 5prim, mRNA sequence	0.0295062	0.508183
GO:0043170	macromolecule metabolic process	BX925658		BX925658 Sus Scrofa library (scan) Sus scrofa cDNA clone scan0017.n.15 5prim, mRNA sequence	0.0295062	0.508183
GO:0043170	macromolecule metabolic process	DN100864		1000255 MARC 4PIG Sus scrofa cDNA 5', mRNA sequence	0.0295062	0.508183
GO:0043170	macromolecule metabolic process	DN124094		1124886 MARC 4PIG Sus scrofa cDNA 5', mRNA sequence	0.0295062	0.508183
GO:0043170	macromolecule metabolic process	NM_001097505.1	BTG2	Sus scrofa BTG family, member 2 (BTG2), mRNA	0.0295062	0.508183
GO:0006816	calcium ion transport	CN159109		948142 MARC 4PIG Sus scrofa cDNA 3', mRNA sequence	0.0317463	10.2699
GO:0006816	calcium ion transport	NM_214183.1	CACNA2D1	Sus scrofa calcium channel, voltage-dependent, alpha 2/delta subunit 1 (CACNA2D1), mRNA	0.0317463	10.2699
GO:0044260	cellular macromolecule metabolic process	AB271920.1	ADAMTS20	Sus scrofa ADAMTS20 mRNA for ADAM metallopeptidase with thrombospondin type 1 motif 20, partial cds	0.03709	0.519954
GO:0044260	cellular macromolecule metabolic process	AJ944720		AJ944720 CSEQRAN17 Sus scrofa cDNA clone C0007308n03 5', mRNA sequence	0.03709	0.519954
GO:0044260	cellular macromolecule metabolic process	AJ948245		AJ948245 KN404_1 Sus scrofa cDNA clone C0007737m18 5', mRNA sequence	0.03709	0.519954
GO:0044260	cellular macromolecule metabolic process	AK230525.1	----	Sus scrofa mRNA, clone:AMP010006B09, expressed in alveolar macrophage	0.03709	0.519954
GO:0044260	cellular macromolecule metabolic process	BX673719		BX673719 Sus Scrofa library (scac) Sus scrofa cDNA clone scac0040.o.04 5prim, mRNA sequence	0.03709	0.519954
GO:0044260	cellular macromolecule metabolic process	BX925658		BX925658 Sus Scrofa library (scan) Sus scrofa cDNA clone scan0017.n.15 5prim, mRNA sequence	0.03709	0.519954
GO:0044260	cellular macromolecule metabolic process	DN100864		1000255 MARC 4PIG Sus scrofa cDNA 5', mRNA sequence	0.03709	0.519954
GO:0044260	cellular macromolecule metabolic process	DN124094		1124886 MARC 4PIG Sus scrofa cDNA 5', mRNA sequence	0.03709	0.519954
GO:0044260	cellular macromolecule metabolic process	NM_001097505.1	BTG2	Sus scrofa BTG family, member 2 (BTG2), mRNA	0.03709	0.519954
GO:0043283	biopolymer metabolic process	AJ944720		AJ944720 CSEQRAN17 Sus scrofa cDNA clone C0007308n03 5', mRNA sequence	0.0383323	0.501693
GO:0043283	biopolymer metabolic process	AJ948245		AJ948245 KN404_1 Sus scrofa cDNA clone C0007737m18 5', mRNA sequence	0.0383323	0.501693
GO:0043283	biopolymer metabolic process	AK230525.1	----	Sus scrofa mRNA, clone:AMP010006B09, expressed in alveolar macrophage	0.0383323	0.501693
GO:0043283	biopolymer metabolic process	BX673719		BX673719 Sus Scrofa library (scac) Sus scrofa cDNA clone scac0040.o.04 5prim, mRNA sequence	0.0383323	0.501693
GO:0043283	biopolymer metabolic process	BX925658		BX925658 Sus Scrofa library (scan) Sus scrofa cDNA clone scan0017.n.15 5prim, mRNA sequence	0.0383323	0.501693
GO:0043283	biopolymer metabolic process	DN100864		1000255 MARC 4PIG Sus scrofa cDNA 5', mRNA sequence	0.0383323	0.501693
GO:0043283	biopolymer metabolic process	DN124094		1124886 MARC 4PIG Sus scrofa cDNA 5', mRNA sequence	0.0383323	0.501693
GO:0043283	biopolymer metabolic process	NM_001097505.1	BTG2	Sus scrofa BTG family, member 2 (BTG2), mRNA	0.0383323	0.501693
GO:0048731	system development	AJ309014.1	MYHC	Sus scrofa partial mRNA for myosin heavy chain (MYHC gene)	0.0399597	1.97276
GO:0048731	system development	AJ944335		AJ944335 CSEQRAN17 Sus scrofa cDNA clone C0007304e01 5', mRNA sequence	0.0399597	1.97276
GO:0048731	system development	BM190349		POSM0100009_C09F porcine skeletal muscle cDNA library (PoSM) Sus scrofa cDNA 5', mRNA sequence	0.0399597	1.97276
GO:0048731	system development	CF367336		842073 MARC 3PIG Sus scrofa cDNA 5', mRNA sequence	0.0399597	1.97276
GO:0048731	system development	CN157525		946238 MARC 4PIG Sus scrofa cDNA 5', mRNA sequence	0.0399597	1.97276
GO:0048731	system development	DT324398		SusFleck_BFN_0001_0004_5_pCNS_G04 SusFleck Backfat Normalized Sus scrofa cDNA clone 0001_0004_G04 5', mRNA sequence	0.0399597	1.97276
GO:0048731	system development	DT334976		SusFleck_BFN_0017_0020_5_pCNS_L05 SusFleck Backfat Normalized Sus scrofa cDNA clone 0017_0020_L05 5', mRNA sequence	0.0399597	1.97276
GO:0048731	system development	DY419948		1535564 MARC 3PIG Sus scrofa cDNA 5', mRNA sequence	0.0399597	1.97276
GO:0048731	system development	EW133021		reru28c_l19.y1 eru Sus scrofa cDNA 5', mRNA sequence	0.0399597	1.97276
GO:0048731	system development	EW236736		rhlv28b_g15.y1 hlv Sus scrofa cDNA 5', mRNA sequence	0.0399597	1.97276
GO:0048731	system development	NM_001105288.1	COL5A3	Sus scrofa collagen, type V, alpha 3 (COL5A3), mRNA	0.0399597	1.97276
GO:0048731	system development	NM_001142669.1	TEF1	Sus scrofa transcriptional enhancer factor 1 (TEF1), mRNA	0.0399597	1.97276
GO:0032502	developmental process	AJ309014.1	MYHC	Sus scrofa partial mRNA for myosin heavy chain (MYHC gene)	0.0425881	1.66359
GO:0032502	developmental process	AJ944335		AJ944335 CSEQRAN17 Sus scrofa cDNA clone C0007304e01 5', mRNA sequence	0.0425881	1.66359
GO:0032502	developmental process	AK232099.1		Sus scrofa mRNA, clone:LNG010079F08, expressed in lung	0.0425881	1.66359
GO:0032502	developmental process	BM190349		POSM0100009_C09F porcine skeletal muscle cDNA library (PoSM) Sus scrofa cDNA 5', mRNA sequence	0.0425881	1.66359
GO:0032502	developmental process	CF367336		842073 MARC 3PIG Sus scrofa cDNA 5', mRNA sequence	0.0425881	1.66359
GO:0032502	developmental process	CN157525		946238 MARC 4PIG Sus scrofa cDNA 5', mRNA sequence	0.0425881	1.66359
GO:0032502	developmental process	DN105652		1101748 MARC 4PIG Sus scrofa cDNA 5', mRNA sequence	0.0425881	1.66359
GO:0032502	developmental process	DN106862		1104271 MARC 4PIG Sus scrofa cDNA 5', mRNA sequence	0.0425881	1.66359
GO:0032502	developmental process	DT324398		SusFleck_BFN_0001_0004_5_pCNS_G04 SusFleck Backfat Normalized Sus scrofa cDNA clone 0001_0004_G04 5', mRNA sequence	0.0425881	1.66359
GO:0032502	developmental process	DT325991		SusFleck_BFN_0017_0020_5_pCNS_L15 SusFleck Backfat Normalized Sus scrofa cDNA clone 0017_0020_L15 5', mRNA sequence	0.0425881	1.66359
GO:0032502	developmental process	DT334976		SusFleck_BFN_0017_0020_5_pCNS_L05 SusFleck Backfat Normalized Sus scrofa cDNA clone 0017_0020_L05 5', mRNA sequence	0.0425881	1.66359
GO:0032502	developmental process	DY419948		1535564 MARC 3PIG Sus scrofa cDNA 5', mRNA sequence	0.0425881	1.66359
GO:0032502	developmental process	EW133021		reru28c_l19.y1 eru Sus scrofa cDNA 5', mRNA sequence	0.0425881	1.66359
GO:0032502	developmental process	EW236736		rhlv28b_g15.y1 hlv Sus scrofa cDNA 5', mRNA sequence	0.0425881	1.66359
GO:0032502	developmental process	NM_001048187.1	DLK1	Sus scrofa delta-like 1 homolog (Drosophila) (DLK1), transcript variant 1, mRNA	0.0425881	1.66359
GO:0032502	developmental process	NM_001097505.1	BTG2	Sus scrofa BTG family, member 2 (BTG2), mRNA	0.0425881	1.66359
GO:0032502	developmental process	NM_001105288.1	COL5A3	Sus scrofa collagen, type V, alpha 3 (COL5A3), mRNA	0.0425881	1.66359
GO:0032502	developmental process	NM_001142669.1	TEF1	Sus scrofa transcriptional enhancer factor 1 (TEF1), mRNA	0.0425881	1.66359
GO:0032502	developmental process	NM_214375.1	FHL1C	Sus scrofa four and a half LIM domains 1 protein, isoform C (FHL1C), mRNA	0.0425881	1.66359
GO:0035115	embryonic forelimb morphogenesis	CN157525		946238 MARC 4PIG Sus scrofa cDNA 5', mRNA sequence	0.0455604	43.6473
GO:0035136	forelimb morphogenesis	CN157525		946238 MARC 4PIG Sus scrofa cDNA 5', mRNA sequence	0.0455604	43.6473
GO:0050748	negative regulation of lipoprotein metabolic process	DT331423		SusFleck_BF_0037_0040_5_pCNS_M09 SusFleck Backfat Sus scrofa cDNA clone 0037_0040_M09 5', mRNA sequence	0.0455604	43.6473
GO:0050746	regulation of lipoprotein metabolic process	DT331423		SusFleck_BF_0037_0040_5_pCNS_M09 SusFleck Backfat Sus scrofa cDNA clone 0037_0040_M09 5', mRNA sequence	0.0455604	43.6473
GO:0048087	positive regulation of pigmentation during development	AB271920.1	ADAMTS20	Sus scrofa ADAMTS20 mRNA for ADAM metallopeptidase with thrombospondin type 1 motif 20, partial cds	0.0679514	29.0982
GO:0009954	proximal/distal pattern formation	CN157525		946238 MARC 4PIG Sus scrofa cDNA 5', mRNA sequence	0.0679514	29.0982
GO:0007525	somatic muscle development	DY419948		1535564 MARC 3PIG Sus scrofa cDNA 5', mRNA sequence	0.0679514	29.0982
GO:0030198	extracellular matrix organization	AB271920.1	ADAMTS20	Sus scrofa ADAMTS20 mRNA for ADAM metallopeptidase with thrombospondin type 1 motif 20, partial cds	0.0812807	6.23533
GO:0030198	extracellular matrix organization	NM_001105288.1	COL5A3	Sus scrofa collagen, type V, alpha 3 (COL5A3), mRNA	0.0812807	6.23533
GO:0048070	regulation of pigmentation during development	AB271920.1	ADAMTS20	Sus scrofa ADAMTS20 mRNA for ADAM metallopeptidase with thrombospondin type 1 motif 20, partial cds	0.0900869	21.8236
GO:0007530	sex determination	CF367336		842073 MARC 3PIG Sus scrofa cDNA 5', mRNA sequence	0.0900869	21.8236
GO:0019538	protein metabolic process	AB271920.1	ADAMTS20	Sus scrofa ADAMTS20 mRNA for ADAM metallopeptidase with thrombospondin type 1 motif 20, partial cds	0.0947784	0.478064
GO:0019538	protein metabolic process	AJ948245		AJ948245 KN404_1 Sus scrofa cDNA clone C0007737m18 5', mRNA sequence	0.0947784	0.478064
GO:0019538	protein metabolic process	AK230525.1	----	Sus scrofa mRNA, clone:AMP010006B09, expressed in alveolar macrophage	0.0947784	0.478064
GO:0019538	protein metabolic process	BX673719		BX673719 Sus Scrofa library (scac) Sus scrofa cDNA clone scac0040.o.04 5prim, mRNA sequence	0.0947784	0.478064
GO:0019538	protein metabolic process	NM_001097505.1	BTG2	Sus scrofa BTG family, member 2 (BTG2), mRNA	0.0947784	0.478064
GO:0044267	cellular protein metabolic process	AB271920.1	ADAMTS20	Sus scrofa ADAMTS20 mRNA for ADAM metallopeptidase with thrombospondin type 1 motif 20, partial cds	0.102282	0.483895
GO:0044267	cellular protein metabolic process	AJ948245		AJ948245 KN404_1 Sus scrofa cDNA clone C0007737m18 5', mRNA sequence	0.102282	0.483895
GO:0044267	cellular protein metabolic process	AK230525.1	----	Sus scrofa mRNA, clone:AMP010006B09, expressed in alveolar macrophage	0.102282	0.483895
GO:0044267	cellular protein metabolic process	BX673719		BX673719 Sus Scrofa library (scac) Sus scrofa cDNA clone scac0040.o.04 5prim, mRNA sequence	0.102282	0.483895
GO:0044267	cellular protein metabolic process	NM_001097505.1	BTG2	Sus scrofa BTG family, member 2 (BTG2), mRNA	0.102282	0.483895
GO:0009952	anterior/posterior pattern formation	CN157525		946238 MARC 4PIG Sus scrofa cDNA 5', mRNA sequence	0.103539	5.45591
GO:0009952	anterior/posterior pattern formation	NM_001097505.1	BTG2	Sus scrofa BTG family, member 2 (BTG2), mRNA	0.103539	5.45591
GO:0016043	cellular component organization	AB271920.1	ADAMTS20	Sus scrofa ADAMTS20 mRNA for ADAM metallopeptidase with thrombospondin type 1 motif 20, partial cds	0.108038	0.448815
GO:0016043	cellular component organization	BP161009		BP161009 full-length enriched swine cDNA library, adult thymus Sus scrofa cDNA clone THY010022B05 5', mRNA sequence	0.108038	0.448815
GO:0016043	cellular component organization	EW236736		rhlv28b_g15.y1 hlv Sus scrofa cDNA 5', mRNA sequence	0.108038	0.448815
GO:0016043	cellular component organization	NM_001105288.1	COL5A3	Sus scrofa collagen, type V, alpha 3 (COL5A3), mRNA	0.108038	0.448815
GO:0015674	di-, tri-valent inorganic cation transport	CN159109		948142 MARC 4PIG Sus scrofa cDNA 3', mRNA sequence	0.109408	5.29058
GO:0015674	di-, tri-valent inorganic cation transport	NM_214183.1	CACNA2D1	Sus scrofa calcium channel, voltage-dependent, alpha 2/delta subunit 1 (CACNA2D1), mRNA	0.109408	5.29058
GO:0006171	cAMP biosynthetic process	DN100775		1000157 MARC 4PIG Sus scrofa cDNA 5', mRNA sequence	0.11197	17.4589
GO:0046058	cAMP metabolic process	DN100775		1000157 MARC 4PIG Sus scrofa cDNA 5', mRNA sequence	0.11197	17.4589
GO:0060216	definitive hemopoiesis	CN157525		946238 MARC 4PIG Sus scrofa cDNA 5', mRNA sequence	0.11197	17.4589
GO:0022610	biological adhesion	AK232798.1	LOC100154173	Sus scrofa mRNA, clone:LVRM10028H06, expressed in liver	0.117375	2.18236
GO:0022610	biological adhesion	BI185477		UNL-P-FN-cw-b-12-0-UNL.s1 UNL-P-FN Sus scrofa cDNA clone UNL-P-FN-cw-b-12-0-UNL 3', mRNA sequence	0.117375	2.18236
GO:0022610	biological adhesion	BM190349		POSM0100009_C09F porcine skeletal muscle cDNA library (PoSM) Sus scrofa cDNA 5', mRNA sequence	0.117375	2.18236
GO:0022610	biological adhesion	CN156399		943797 MARC 4PIG Sus scrofa cDNA 5', mRNA sequence	0.117375	2.18236
GO:0022610	biological adhesion	DT325991		SusFleck_BFN_0017_0020_5_pCNS_L15 SusFleck Backfat Normalized Sus scrofa cDNA clone 0017_0020_L15 5', mRNA sequence	0.117375	2.18236
GO:0022610	biological adhesion	EW133021		reru28c_l19.y1 eru Sus scrofa cDNA 5', mRNA sequence	0.117375	2.18236
GO:0022610	biological adhesion	XM_001926549.1	LOC100154173	PREDICTED: Sus scrofa similar to fermitin family homolog 2 (LOC100154173), mRNA	0.117375	2.18236
GO:0007155	cell adhesion	AK232798.1	LOC100154173	Sus scrofa mRNA, clone:LVRM10028H06, expressed in liver	0.117375	2.18236
GO:0007155	cell adhesion	BI185477		UNL-P-FN-cw-b-12-0-UNL.s1 UNL-P-FN Sus scrofa cDNA clone UNL-P-FN-cw-b-12-0-UNL 3', mRNA sequence	0.117375	2.18236
GO:0007155	cell adhesion	BM190349		POSM0100009_C09F porcine skeletal muscle cDNA library (PoSM) Sus scrofa cDNA 5', mRNA sequence	0.117375	2.18236
GO:0007155	cell adhesion	CN156399		943797 MARC 4PIG Sus scrofa cDNA 5', mRNA sequence	0.117375	2.18236
GO:0007155	cell adhesion	DT325991		SusFleck_BFN_0017_0020_5_pCNS_L15 SusFleck Backfat Normalized Sus scrofa cDNA clone 0017_0020_L15 5', mRNA sequence	0.117375	2.18236
GO:0007155	cell adhesion	EW133021		reru28c_l19.y1 eru Sus scrofa cDNA 5', mRNA sequence	0.117375	2.18236
GO:0007155	cell adhesion	XM_001926549.1	LOC100154173	PREDICTED: Sus scrofa similar to fermitin family homolog 2 (LOC100154173), mRNA	0.117375	2.18236
GO:0043062	extracellular structure organization	AB271920.1	ADAMTS20	Sus scrofa ADAMTS20 mRNA for ADAM metallopeptidase with thrombospondin type 1 motif 20, partial cds	0.121484	4.98826
GO:0043062	extracellular structure organization	NM_001105288.1	COL5A3	Sus scrofa collagen, type V, alpha 3 (COL5A3), mRNA	0.121484	4.98826
GO:0006996	organelle organization	BP161009		BP161009 full-length enriched swine cDNA library, adult thymus Sus scrofa cDNA clone THY010022B05 5', mRNA sequence	0.123896	0.225567
GO:0006637	acyl-CoA metabolic process	EV934963		rche27_c13.y1 che Sus scrofa cDNA 5', mRNA sequence	0.133603	14.5491
GO:0055008	cardiac muscle morphogenesis	EW236736		rhlv28b_g15.y1 hlv Sus scrofa cDNA 5', mRNA sequence	0.133603	14.5491
GO:0030879	mammary gland development	CN157525		946238 MARC 4PIG Sus scrofa cDNA 5', mRNA sequence	0.133603	14.5491
GO:0048644	muscle morphogenesis	EW236736		rhlv28b_g15.y1 hlv Sus scrofa cDNA 5', mRNA sequence	0.133603	14.5491
GO:0055010	ventricular cardiac muscle morphogenesis	EW236736		rhlv28b_g15.y1 hlv Sus scrofa cDNA 5', mRNA sequence	0.133603	14.5491
GO:0051641	cellular localization	AJ309014.1	MYHC	Sus scrofa partial mRNA for myosin heavy chain (MYHC gene)	0.152731	0.239163
GO:0043588	skin development	NM_001105288.1	COL5A3	Sus scrofa collagen, type V, alpha 3 (COL5A3), mRNA	0.154989	12.4707
GO:0009059	macromolecule biosynthetic process	BX925658		BX925658 Sus Scrofa library (scan) Sus scrofa cDNA clone scan0017.n.15 5prim, mRNA sequence	0.15712	0.241145
GO:0034645	cellular macromolecule biosynthetic process	BX925658		BX925658 Sus Scrofa library (scan) Sus scrofa cDNA clone scan0017.n.15 5prim, mRNA sequence	0.160111	0.242485
GO:0003002	regionalization	CN157525		946238 MARC 4PIG Sus scrofa cDNA 5', mRNA sequence	0.173852	4.06021
GO:0003002	regionalization	NM_001097505.1	BTG2	Sus scrofa BTG family, member 2 (BTG2), mRNA	0.173852	4.06021
GO:0055013	cardiac muscle cell development	EW236736		rhlv28b_g15.y1 hlv Sus scrofa cDNA 5', mRNA sequence	0.176131	10.9118
GO:0055003	cardiac myofibril assembly	EW236736		rhlv28b_g15.y1 hlv Sus scrofa cDNA 5', mRNA sequence	0.176131	10.9118
GO:0009190	cyclic nucleotide biosynthetic process	DN100775		1000157 MARC 4PIG Sus scrofa cDNA 5', mRNA sequence	0.176131	10.9118
GO:0060047	heart contraction	EW236736		rhlv28b_g15.y1 hlv Sus scrofa cDNA 5', mRNA sequence	0.176131	10.9118
GO:0003015	heart process	EW236736		rhlv28b_g15.y1 hlv Sus scrofa cDNA 5', mRNA sequence	0.176131	10.9118
GO:0034960	cellular biopolymer metabolic process	AJ944720		AJ944720 CSEQRAN17 Sus scrofa cDNA clone C0007308n03 5', mRNA sequence	0.176197	0.492494
GO:0034960	cellular biopolymer metabolic process	BX925658		BX925658 Sus Scrofa library (scan) Sus scrofa cDNA clone scan0017.n.15 5prim, mRNA sequence	0.176197	0.492494
GO:0034960	cellular biopolymer metabolic process	DN100864		1000255 MARC 4PIG Sus scrofa cDNA 5', mRNA sequence	0.176197	0.492494
GO:0034960	cellular biopolymer metabolic process	DN124094		1124886 MARC 4PIG Sus scrofa cDNA 5', mRNA sequence	0.176197	0.492494
GO:0043412	biopolymer modification	AK230525.1	----	Sus scrofa mRNA, clone:AMP010006B09, expressed in alveolar macrophage	0.176969	0.367556
GO:0043412	biopolymer modification	NM_001097505.1	BTG2	Sus scrofa BTG family, member 2 (BTG2), mRNA	0.176969	0.367556
GO:0051649	establishment of localization in cell	AJ309014.1	MYHC	Sus scrofa partial mRNA for myosin heavy chain (MYHC gene)	0.186036	0.253763
GO:0007507	heart development	EW236736		rhlv28b_g15.y1 hlv Sus scrofa cDNA 5', mRNA sequence	0.194948	3.79542
GO:0007507	heart development	NM_001142669.1	TEF1	Sus scrofa transcriptional enhancer factor 1 (TEF1), mRNA	0.194948	3.79542
GO:0046546	development of primary male sexual characteristics	CF367336		842073 MARC 3PIG Sus scrofa cDNA 5', mRNA sequence	0.197032	9.6994
GO:0008584	male gonad development	CF367336		842073 MARC 3PIG Sus scrofa cDNA 5', mRNA sequence	0.197032	9.6994
GO:0006942	regulation of striated muscle contraction	EW236736		rhlv28b_g15.y1 hlv Sus scrofa cDNA 5', mRNA sequence	0.197032	9.6994
GO:0006464	protein modification process	AK230525.1	----	Sus scrofa mRNA, clone:AMP010006B09, expressed in alveolar macrophage	0.198368	0.378718
GO:0006464	protein modification process	NM_001097505.1	BTG2	Sus scrofa BTG family, member 2 (BTG2), mRNA	0.198368	0.378718
GO:0019222	regulation of metabolic process	BW960889		BW960889 full-length enriched swine cDNA library, adult alveolar macrophage Sus scrofa cDNA clone AMP010082A04 5', mRNA sequence	0.20083	0.602032
GO:0019222	regulation of metabolic process	BW979387		BW979387 full-length enriched swine cDNA library, adult intestine Sus scrofa cDNA clone ITT010038A03 5', mRNA sequence	0.20083	0.602032
GO:0019222	regulation of metabolic process	DN124094		1124886 MARC 4PIG Sus scrofa cDNA 5', mRNA sequence	0.20083	0.602032
GO:0019222	regulation of metabolic process	DT331423		SusFleck_BF_0037_0040_5_pCNS_M09 SusFleck Backfat Sus scrofa cDNA clone 0037_0040_M09 5', mRNA sequence	0.20083	0.602032
GO:0019222	regulation of metabolic process	NM_001044545.1	PLAGL1	Sus scrofa pleiomorphic adenoma gene-like 1 (PLAGL1), mRNA	0.20083	0.602032
GO:0019222	regulation of metabolic process	NM_001142669.1	TEF1	Sus scrofa transcriptional enhancer factor 1 (TEF1), mRNA	0.20083	0.602032
GO:0019222	regulation of metabolic process	XM_001924615.1	LOC100155592	PREDICTED: Sus scrofa similar to PDZ and LIM domain 1 (elfin) (LOC100155592), mRNA	0.20083	0.602032
GO:0030029	actin filament-based process	AJ309014.1	MYHC	Sus scrofa partial mRNA for myosin heavy chain (MYHC gene)	0.205489	2.67228
GO:0030029	actin filament-based process	AK232798.1	LOC100154173	Sus scrofa mRNA, clone:LVRM10028H06, expressed in liver	0.205489	2.67228
GO:0030029	actin filament-based process	EW236736		rhlv28b_g15.y1 hlv Sus scrofa cDNA 5', mRNA sequence	0.205489	2.67228
GO:0030029	actin filament-based process	XM_001926549.1	LOC100154173	PREDICTED: Sus scrofa similar to fermitin family homolog 2 (LOC100154173), mRNA	0.205489	2.67228
GO:0006629	lipid metabolic process	EV934963		rche27_c13.y1 che Sus scrofa cDNA 5', mRNA sequence	0.207994	0.262935
GO:0031323	regulation of cellular metabolic process	BW960889		BW960889 full-length enriched swine cDNA library, adult alveolar macrophage Sus scrofa cDNA clone AMP010082A04 5', mRNA sequence	0.20899	0.606212
GO:0031323	regulation of cellular metabolic process	BW979387		BW979387 full-length enriched swine cDNA library, adult intestine Sus scrofa cDNA clone ITT010038A03 5', mRNA sequence	0.20899	0.606212
GO:0031323	regulation of cellular metabolic process	DN124094		1124886 MARC 4PIG Sus scrofa cDNA 5', mRNA sequence	0.20899	0.606212
GO:0031323	regulation of cellular metabolic process	DT331423		SusFleck_BF_0037_0040_5_pCNS_M09 SusFleck Backfat Sus scrofa cDNA clone 0037_0040_M09 5', mRNA sequence	0.20899	0.606212
GO:0031323	regulation of cellular metabolic process	NM_001044545.1	PLAGL1	Sus scrofa pleiomorphic adenoma gene-like 1 (PLAGL1), mRNA	0.20899	0.606212
GO:0031323	regulation of cellular metabolic process	NM_001142669.1	TEF1	Sus scrofa transcriptional enhancer factor 1 (TEF1), mRNA	0.20899	0.606212
GO:0031323	regulation of cellular metabolic process	XM_001924615.1	LOC100155592	PREDICTED: Sus scrofa similar to PDZ and LIM domain 1 (elfin) (LOC100155592), mRNA	0.20899	0.606212
GO:0010468	regulation of gene expression	BW960889		BW960889 full-length enriched swine cDNA library, adult alveolar macrophage Sus scrofa cDNA clone AMP010082A04 5', mRNA sequence	0.216271	0.584562
GO:0010468	regulation of gene expression	BW979387		BW979387 full-length enriched swine cDNA library, adult intestine Sus scrofa cDNA clone ITT010038A03 5', mRNA sequence	0.216271	0.584562
GO:0010468	regulation of gene expression	DN124094		1124886 MARC 4PIG Sus scrofa cDNA 5', mRNA sequence	0.216271	0.584562
GO:0010468	regulation of gene expression	NM_001044545.1	PLAGL1	Sus scrofa pleiomorphic adenoma gene-like 1 (PLAGL1), mRNA	0.216271	0.584562
GO:0010468	regulation of gene expression	NM_001142669.1	TEF1	Sus scrofa transcriptional enhancer factor 1 (TEF1), mRNA	0.216271	0.584562
GO:0010468	regulation of gene expression	XM_001924615.1	LOC100155592	PREDICTED: Sus scrofa similar to PDZ and LIM domain 1 (elfin) (LOC100155592), mRNA	0.216271	0.584562
GO:0035113	embryonic appendage morphogenesis	CN157525		946238 MARC 4PIG Sus scrofa cDNA 5', mRNA sequence	0.217694	8.72946
GO:0030326	embryonic limb morphogenesis	CN157525		946238 MARC 4PIG Sus scrofa cDNA 5', mRNA sequence	0.217694	8.72946
GO:0046661	male sex differentiation	CF367336		842073 MARC 3PIG Sus scrofa cDNA 5', mRNA sequence	0.217694	8.72946
GO:0001843	neural tube closure	BM190349		POSM0100009_C09F porcine skeletal muscle cDNA library (PoSM) Sus scrofa cDNA 5', mRNA sequence	0.217694	8.72946
GO:0014020	primary neural tube formation	BM190349		POSM0100009_C09F porcine skeletal muscle cDNA library (PoSM) Sus scrofa cDNA 5', mRNA sequence	0.217694	8.72946
GO:0060255	regulation of macromolecule metabolic process	BW960889		BW960889 full-length enriched swine cDNA library, adult alveolar macrophage Sus scrofa cDNA clone AMP010082A04 5', mRNA sequence	0.227405	0.61537
GO:0060255	regulation of macromolecule metabolic process	BW979387		BW979387 full-length enriched swine cDNA library, adult intestine Sus scrofa cDNA clone ITT010038A03 5', mRNA sequence	0.227405	0.61537
GO:0060255	regulation of macromolecule metabolic process	DN124094		1124886 MARC 4PIG Sus scrofa cDNA 5', mRNA sequence	0.227405	0.61537
GO:0060255	regulation of macromolecule metabolic process	DT331423		SusFleck_BF_0037_0040_5_pCNS_M09 SusFleck Backfat Sus scrofa cDNA clone 0037_0040_M09 5', mRNA sequence	0.227405	0.61537
GO:0060255	regulation of macromolecule metabolic process	NM_001044545.1	PLAGL1	Sus scrofa pleiomorphic adenoma gene-like 1 (PLAGL1), mRNA	0.227405	0.61537
GO:0060255	regulation of macromolecule metabolic process	NM_001142669.1	TEF1	Sus scrofa transcriptional enhancer factor 1 (TEF1), mRNA	0.227405	0.61537
GO:0060255	regulation of macromolecule metabolic process	XM_001924615.1	LOC100155592	PREDICTED: Sus scrofa similar to PDZ and LIM domain 1 (elfin) (LOC100155592), mRNA	0.227405	0.61537
GO:0035107	appendage morphogenesis	CN157525		946238 MARC 4PIG Sus scrofa cDNA 5', mRNA sequence	0.23812	7.93587
GO:0009187	cyclic nucleotide metabolic process	DN100775		1000157 MARC 4PIG Sus scrofa cDNA 5', mRNA sequence	0.23812	7.93587
GO:0035108	limb morphogenesis	CN157525		946238 MARC 4PIG Sus scrofa cDNA 5', mRNA sequence	0.23812	7.93587
GO:0045005	maintenance of fidelity during DNA-dependent DNA replication	BX925658		BX925658 Sus Scrofa library (scan) Sus scrofa cDNA clone scan0017.n.15 5prim, mRNA sequence	0.23812	7.93587
GO:0006298	mismatch repair	BX925658		BX925658 Sus Scrofa library (scan) Sus scrofa cDNA clone scan0017.n.15 5prim, mRNA sequence	0.23812	7.93587
GO:0031400	negative regulation of protein modification process	DT331423		SusFleck_BF_0037_0040_5_pCNS_M09 SusFleck Backfat Sus scrofa cDNA clone 0037_0040_M09 5', mRNA sequence	0.23812	7.93587
GO:0030100	regulation of endocytosis	AK232437.1		Sus scrofa mRNA, clone:LVR010046G09, expressed in liver	0.23812	7.93587
GO:0048598	embryonic morphogenesis	BM190349		POSM0100009_C09F porcine skeletal muscle cDNA library (PoSM) Sus scrofa cDNA 5', mRNA sequence	0.254328	3.23313
GO:0048598	embryonic morphogenesis	CN157525		946238 MARC 4PIG Sus scrofa cDNA 5', mRNA sequence	0.254328	3.23313
GO:0001838	embryonic epithelial tube formation	BM190349		POSM0100009_C09F porcine skeletal muscle cDNA library (PoSM) Sus scrofa cDNA 5', mRNA sequence	0.258313	7.27455
GO:0007292	female gamete generation	AK236603.1		Sus scrofa mRNA, clone:OVRM10207D04, expressed in ovary	0.258313	7.27455
GO:0001841	neural tube formation	BM190349		POSM0100009_C09F porcine skeletal muscle cDNA library (PoSM) Sus scrofa cDNA 5', mRNA sequence	0.258313	7.27455
GO:0006937	regulation of muscle contraction	EW236736		rhlv28b_g15.y1 hlv Sus scrofa cDNA 5', mRNA sequence	0.258313	7.27455
GO:0046907	intracellular transport	AJ309014.1	MYHC	Sus scrofa partial mRNA for myosin heavy chain (MYHC gene)	0.261647	0.284347
GO:0043009	chordate embryonic development	BM190349		POSM0100009_C09F porcine skeletal muscle cDNA library (PoSM) Sus scrofa cDNA 5', mRNA sequence	0.262025	3.17435
GO:0043009	chordate embryonic development	CN157525		946238 MARC 4PIG Sus scrofa cDNA 5', mRNA sequence	0.262025	3.17435
GO:0009792	embryonic development ending in birth or egg hatching	BM190349		POSM0100009_C09F porcine skeletal muscle cDNA library (PoSM) Sus scrofa cDNA 5', mRNA sequence	0.262025	3.17435
GO:0009792	embryonic development ending in birth or egg hatching	CN157525		946238 MARC 4PIG Sus scrofa cDNA 5', mRNA sequence	0.262025	3.17435
GO:0030048	actin filament-based movement	AJ309014.1	MYHC	Sus scrofa partial mRNA for myosin heavy chain (MYHC gene)	0.278275	6.71497
GO:0019219	regulation of nucleobase, nucleoside, nucleotide and nucleic acid metabolic process	BW960889		BW960889 full-length enriched swine cDNA library, adult alveolar macrophage Sus scrofa cDNA clone AMP010082A04 5', mRNA sequence	0.290325	0.619843
GO:0019219	regulation of nucleobase, nucleoside, nucleotide and nucleic acid metabolic process	BW979387		BW979387 full-length enriched swine cDNA library, adult intestine Sus scrofa cDNA clone ITT010038A03 5', mRNA sequence	0.290325	0.619843
GO:0019219	regulation of nucleobase, nucleoside, nucleotide and nucleic acid metabolic process	DN124094		1124886 MARC 4PIG Sus scrofa cDNA 5', mRNA sequence	0.290325	0.619843
GO:0019219	regulation of nucleobase, nucleoside, nucleotide and nucleic acid metabolic process	NM_001044545.1	PLAGL1	Sus scrofa pleiomorphic adenoma gene-like 1 (PLAGL1), mRNA	0.290325	0.619843
GO:0019219	regulation of nucleobase, nucleoside, nucleotide and nucleic acid metabolic process	NM_001142669.1	TEF1	Sus scrofa transcriptional enhancer factor 1 (TEF1), mRNA	0.290325	0.619843
GO:0019219	regulation of nucleobase, nucleoside, nucleotide and nucleic acid metabolic process	XM_001924615.1	LOC100155592	PREDICTED: Sus scrofa similar to PDZ and LIM domain 1 (elfin) (LOC100155592), mRNA	0.290325	0.619843
GO:0043284	biopolymer biosynthetic process	BX925658		BX925658 Sus Scrofa library (scan) Sus scrofa cDNA clone scan0017.n.15 5prim, mRNA sequence	0.291672	0.295914
GO:0034961	cellular biopolymer biosynthetic process	BX925658		BX925658 Sus Scrofa library (scan) Sus scrofa cDNA clone scan0017.n.15 5prim, mRNA sequence	0.291672	0.295914
GO:0030199	collagen fibril organization	NM_001105288.1	COL5A3	Sus scrofa collagen, type V, alpha 3 (COL5A3), mRNA	0.29801	6.23533
GO:0007030	Golgi organization	BP161009		BP161009 full-length enriched swine cDNA library, adult thymus Sus scrofa cDNA clone THY010022B05 5', mRNA sequence	0.29801	6.23533
GO:0016331	morphogenesis of embryonic epithelium	BM190349		POSM0100009_C09F porcine skeletal muscle cDNA library (PoSM) Sus scrofa cDNA 5', mRNA sequence	0.29801	6.23533
GO:0007389	pattern specification process	CN157525		946238 MARC 4PIG Sus scrofa cDNA 5', mRNA sequence	0.301264	2.90982
GO:0007389	pattern specification process	NM_001097505.1	BTG2	Sus scrofa BTG family, member 2 (BTG2), mRNA	0.301264	2.90982
GO:0048869	cellular developmental process	EW236736		rhlv28b_g15.y1 hlv Sus scrofa cDNA 5', mRNA sequence	0.308879	0.431084
GO:0048869	cellular developmental process	NM_214375.1	FHL1C	Sus scrofa four and a half LIM domains 1 protein, isoform C (FHL1C), mRNA	0.308879	0.431084
GO:0009056	catabolic process	AJ948245		AJ948245 KN404_1 Sus scrofa cDNA clone C0007737m18 5', mRNA sequence	0.313664	0.433224
GO:0009056	catabolic process	BX673719		BX673719 Sus Scrofa library (scac) Sus scrofa cDNA clone scac0040.o.04 5prim, mRNA sequence	0.313664	0.433224
GO:0048736	appendage development	CN157525		946238 MARC 4PIG Sus scrofa cDNA 5', mRNA sequence	0.317519	5.81964
GO:0048706	embryonic skeletal system development	CN157525		946238 MARC 4PIG Sus scrofa cDNA 5', mRNA sequence	0.317519	5.81964
GO:0048732	gland development	CN157525		946238 MARC 4PIG Sus scrofa cDNA 5', mRNA sequence	0.317519	5.81964
GO:0060173	limb development	CN157525		946238 MARC 4PIG Sus scrofa cDNA 5', mRNA sequence	0.317519	5.81964
GO:0021915	neural tube development	BM190349		POSM0100009_C09F porcine skeletal muscle cDNA library (PoSM) Sus scrofa cDNA 5', mRNA sequence	0.317519	5.81964
GO:0051252	regulation of RNA metabolic process	BW960889		BW960889 full-length enriched swine cDNA library, adult alveolar macrophage Sus scrofa cDNA clone AMP010082A04 5', mRNA sequence	0.321611	0.603697
GO:0051252	regulation of RNA metabolic process	BW979387		BW979387 full-length enriched swine cDNA library, adult intestine Sus scrofa cDNA clone ITT010038A03 5', mRNA sequence	0.321611	0.603697
GO:0051252	regulation of RNA metabolic process	DN124094		1124886 MARC 4PIG Sus scrofa cDNA 5', mRNA sequence	0.321611	0.603697
GO:0051252	regulation of RNA metabolic process	NM_001044545.1	PLAGL1	Sus scrofa pleiomorphic adenoma gene-like 1 (PLAGL1), mRNA	0.321611	0.603697
GO:0051252	regulation of RNA metabolic process	NM_001142669.1	TEF1	Sus scrofa transcriptional enhancer factor 1 (TEF1), mRNA	0.321611	0.603697
GO:0016070	RNA metabolic process	DN100864		1000255 MARC 4PIG Sus scrofa cDNA 5', mRNA sequence	0.333449	0.441998
GO:0016070	RNA metabolic process	DN124094		1124886 MARC 4PIG Sus scrofa cDNA 5', mRNA sequence	0.333449	0.441998
GO:0045137	development of primary sexual characteristics	CF367336		842073 MARC 3PIG Sus scrofa cDNA 5', mRNA sequence	0.336806	5.45591
GO:0008406	gonad development	CF367336		842073 MARC 3PIG Sus scrofa cDNA 5', mRNA sequence	0.336806	5.45591
GO:0051051	negative regulation of transport	AK232437.1		Sus scrofa mRNA, clone:LVR010046G09, expressed in liver	0.336806	5.45591
GO:0006950	response to stress	AJ944720		AJ944720 CSEQRAN17 Sus scrofa cDNA clone C0007308n03 5', mRNA sequence	0.338059	0.520644
GO:0006950	response to stress	AK232277.1		Sus scrofa mRNA, clone:LVR010010H09, expressed in liver	0.338059	0.520644
GO:0006950	response to stress	BX925658		BX925658 Sus Scrofa library (scan) Sus scrofa cDNA clone scan0017.n.15 5prim, mRNA sequence	0.338059	0.520644
GO:0006355	regulation of transcription, DNA-dependent	BW960889		BW960889 full-length enriched swine cDNA library, adult alveolar macrophage Sus scrofa cDNA clone AMP010082A04 5', mRNA sequence	0.344827	0.613886
GO:0006355	regulation of transcription, DNA-dependent	BW979387		BW979387 full-length enriched swine cDNA library, adult intestine Sus scrofa cDNA clone ITT010038A03 5', mRNA sequence	0.344827	0.613886
GO:0006355	regulation of transcription, DNA-dependent	DN124094		1124886 MARC 4PIG Sus scrofa cDNA 5', mRNA sequence	0.344827	0.613886
GO:0006355	regulation of transcription, DNA-dependent	NM_001044545.1	PLAGL1	Sus scrofa pleiomorphic adenoma gene-like 1 (PLAGL1), mRNA	0.344827	0.613886
GO:0006355	regulation of transcription, DNA-dependent	NM_001142669.1	TEF1	Sus scrofa transcriptional enhancer factor 1 (TEF1), mRNA	0.344827	0.613886
GO:0009889	regulation of biosynthetic process	BW960889		BW960889 full-length enriched swine cDNA library, adult alveolar macrophage Sus scrofa cDNA clone AMP010082A04 5', mRNA sequence	0.34564	0.667827
GO:0009889	regulation of biosynthetic process	BW979387		BW979387 full-length enriched swine cDNA library, adult intestine Sus scrofa cDNA clone ITT010038A03 5', mRNA sequence	0.34564	0.667827
GO:0009889	regulation of biosynthetic process	DN124094		1124886 MARC 4PIG Sus scrofa cDNA 5', mRNA sequence	0.34564	0.667827
GO:0009889	regulation of biosynthetic process	DT331423		SusFleck_BF_0037_0040_5_pCNS_M09 SusFleck Backfat Sus scrofa cDNA clone 0037_0040_M09 5', mRNA sequence	0.34564	0.667827
GO:0009889	regulation of biosynthetic process	NM_001044545.1	PLAGL1	Sus scrofa pleiomorphic adenoma gene-like 1 (PLAGL1), mRNA	0.34564	0.667827
GO:0009889	regulation of biosynthetic process	NM_001142669.1	TEF1	Sus scrofa transcriptional enhancer factor 1 (TEF1), mRNA	0.34564	0.667827
GO:0009889	regulation of biosynthetic process	XM_001924615.1	LOC100155592	PREDICTED: Sus scrofa similar to PDZ and LIM domain 1 (elfin) (LOC100155592), mRNA	0.34564	0.667827
GO:0031326	regulation of cellular biosynthetic process	BW960889		BW960889 full-length enriched swine cDNA library, adult alveolar macrophage Sus scrofa cDNA clone AMP010082A04 5', mRNA sequence	0.34564	0.667827
GO:0031326	regulation of cellular biosynthetic process	BW979387		BW979387 full-length enriched swine cDNA library, adult intestine Sus scrofa cDNA clone ITT010038A03 5', mRNA sequence	0.34564	0.667827
GO:0031326	regulation of cellular biosynthetic process	DN124094		1124886 MARC 4PIG Sus scrofa cDNA 5', mRNA sequence	0.34564	0.667827
GO:0031326	regulation of cellular biosynthetic process	DT331423		SusFleck_BF_0037_0040_5_pCNS_M09 SusFleck Backfat Sus scrofa cDNA clone 0037_0040_M09 5', mRNA sequence	0.34564	0.667827
GO:0031326	regulation of cellular biosynthetic process	NM_001044545.1	PLAGL1	Sus scrofa pleiomorphic adenoma gene-like 1 (PLAGL1), mRNA	0.34564	0.667827
GO:0031326	regulation of cellular biosynthetic process	NM_001142669.1	TEF1	Sus scrofa transcriptional enhancer factor 1 (TEF1), mRNA	0.34564	0.667827
GO:0031326	regulation of cellular biosynthetic process	XM_001924615.1	LOC100155592	PREDICTED: Sus scrofa similar to PDZ and LIM domain 1 (elfin) (LOC100155592), mRNA	0.34564	0.667827
GO:0045449	regulation of transcription	BW960889		BW960889 full-length enriched swine cDNA library, adult alveolar macrophage Sus scrofa cDNA clone AMP010082A04 5', mRNA sequence	0.350184	0.645829
GO:0045449	regulation of transcription	BW979387		BW979387 full-length enriched swine cDNA library, adult intestine Sus scrofa cDNA clone ITT010038A03 5', mRNA sequence	0.350184	0.645829
GO:0045449	regulation of transcription	DN124094		1124886 MARC 4PIG Sus scrofa cDNA 5', mRNA sequence	0.350184	0.645829
GO:0045449	regulation of transcription	NM_001044545.1	PLAGL1	Sus scrofa pleiomorphic adenoma gene-like 1 (PLAGL1), mRNA	0.350184	0.645829
GO:0045449	regulation of transcription	NM_001142669.1	TEF1	Sus scrofa transcriptional enhancer factor 1 (TEF1), mRNA	0.350184	0.645829
GO:0045449	regulation of transcription	XM_001924615.1	LOC100155592	PREDICTED: Sus scrofa similar to PDZ and LIM domain 1 (elfin) (LOC100155592), mRNA	0.350184	0.645829
GO:0048608	reproductive structure development	CF367336		842073 MARC 3PIG Sus scrofa cDNA 5', mRNA sequence	0.355872	5.13497
GO:0006941	striated muscle contraction	DN101101		1000505 MARC 4PIG Sus scrofa cDNA 3', mRNA sequence	0.355872	5.13497
GO:0010556	regulation of macromolecule biosynthetic process	BW960889		BW960889 full-length enriched swine cDNA library, adult alveolar macrophage Sus scrofa cDNA clone AMP010082A04 5', mRNA sequence	0.358246	0.672976
GO:0010556	regulation of macromolecule biosynthetic process	BW979387		BW979387 full-length enriched swine cDNA library, adult intestine Sus scrofa cDNA clone ITT010038A03 5', mRNA sequence	0.358246	0.672976
GO:0010556	regulation of macromolecule biosynthetic process	DN124094		1124886 MARC 4PIG Sus scrofa cDNA 5', mRNA sequence	0.358246	0.672976
GO:0010556	regulation of macromolecule biosynthetic process	DT331423		SusFleck_BF_0037_0040_5_pCNS_M09 SusFleck Backfat Sus scrofa cDNA clone 0037_0040_M09 5', mRNA sequence	0.358246	0.672976
GO:0010556	regulation of macromolecule biosynthetic process	NM_001044545.1	PLAGL1	Sus scrofa pleiomorphic adenoma gene-like 1 (PLAGL1), mRNA	0.358246	0.672976
GO:0010556	regulation of macromolecule biosynthetic process	NM_001142669.1	TEF1	Sus scrofa transcriptional enhancer factor 1 (TEF1), mRNA	0.358246	0.672976
GO:0010556	regulation of macromolecule biosynthetic process	XM_001924615.1	LOC100155592	PREDICTED: Sus scrofa similar to PDZ and LIM domain 1 (elfin) (LOC100155592), mRNA	0.358246	0.672976
GO:0003007	heart morphogenesis	EW236736		rhlv28b_g15.y1 hlv Sus scrofa cDNA 5', mRNA sequence	0.37472	4.8497
GO:0008213	protein amino acid alkylation	NM_001097505.1	BTG2	Sus scrofa BTG family, member 2 (BTG2), mRNA	0.37472	4.8497
GO:0006479	protein amino acid methylation	NM_001097505.1	BTG2	Sus scrofa BTG family, member 2 (BTG2), mRNA	0.37472	4.8497
GO:0035239	tube morphogenesis	BM190349		POSM0100009_C09F porcine skeletal muscle cDNA library (PoSM) Sus scrofa cDNA 5', mRNA sequence	0.37472	4.8497
GO:0044255	cellular lipid metabolic process	EV934963		rche27_c13.y1 che Sus scrofa cDNA 5', mRNA sequence	0.384205	0.330661
GO:0055001	muscle cell development	EW236736		rhlv28b_g15.y1 hlv Sus scrofa cDNA 5', mRNA sequence	0.393354	4.59445
GO:0030239	myofibril assembly	EW236736		rhlv28b_g15.y1 hlv Sus scrofa cDNA 5', mRNA sequence	0.393354	4.59445
GO:0055002	striated muscle cell development	EW236736		rhlv28b_g15.y1 hlv Sus scrofa cDNA 5', mRNA sequence	0.393354	4.59445
GO:0043687	post-translational protein modification	AK230525.1	----	Sus scrofa mRNA, clone:AMP010006B09, expressed in alveolar macrophage	0.40227	0.471863
GO:0043687	post-translational protein modification	NM_001097505.1	BTG2	Sus scrofa BTG family, member 2 (BTG2), mRNA	0.40227	0.471863
GO:0044248	cellular catabolic process	AJ948245		AJ948245 KN404_1 Sus scrofa cDNA clone C0007737m18 5', mRNA sequence	0.405253	0.473141
GO:0044248	cellular catabolic process	BX673719		BX673719 Sus Scrofa library (scac) Sus scrofa cDNA clone scac0040.o.04 5prim, mRNA sequence	0.405253	0.473141
GO:0006753	nucleoside phosphate metabolic process	CN155806		943134 MARC 4PIG Sus scrofa cDNA 5', mRNA sequence	0.407682	2.39163
GO:0006753	nucleoside phosphate metabolic process	DN100775		1000157 MARC 4PIG Sus scrofa cDNA 5', mRNA sequence	0.407682	2.39163
GO:0009117	nucleotide metabolic process	CN155806		943134 MARC 4PIG Sus scrofa cDNA 5', mRNA sequence	0.407682	2.39163
GO:0009117	nucleotide metabolic process	DN100775		1000157 MARC 4PIG Sus scrofa cDNA 5', mRNA sequence	0.407682	2.39163
GO:0031032	actomyosin structure organization	EW236736		rhlv28b_g15.y1 hlv Sus scrofa cDNA 5', mRNA sequence	0.411774	4.36473
GO:0002009	morphogenesis of an epithelium	BM190349		POSM0100009_C09F porcine skeletal muscle cDNA library (PoSM) Sus scrofa cDNA 5', mRNA sequence	0.411774	4.36473
GO:0051146	striated muscle cell differentiation	EW236736		rhlv28b_g15.y1 hlv Sus scrofa cDNA 5', mRNA sequence	0.411774	4.36473
GO:0030154	cell differentiation	EW236736		rhlv28b_g15.y1 hlv Sus scrofa cDNA 5', mRNA sequence	0.420449	0.479641
GO:0030154	cell differentiation	NM_214375.1	FHL1C	Sus scrofa four and a half LIM domains 1 protein, isoform C (FHL1C), mRNA	0.420449	0.479641
GO:0002376	immune system process	CN157525		946238 MARC 4PIG Sus scrofa cDNA 5', mRNA sequence	0.423544	0.480962
GO:0002376	immune system process	DV225349		EST-AR108F06 Infected Porcine Thymus cDNA library Sus scrofa cDNA clone AR108F06, mRNA sequence	0.423544	0.480962
GO:0008544	epidermis development	NM_001105288.1	COL5A3	Sus scrofa collagen, type V, alpha 3 (COL5A3), mRNA	0.429984	4.15688
GO:0007548	sex differentiation	CF367336		842073 MARC 3PIG Sus scrofa cDNA 5', mRNA sequence	0.429984	4.15688
GO:0009653	anatomical structure morphogenesis	AK232099.1		Sus scrofa mRNA, clone:LNG010079F08, expressed in lung	0.454589	1.53688
GO:0009653	anatomical structure morphogenesis	BM190349		POSM0100009_C09F porcine skeletal muscle cDNA library (PoSM) Sus scrofa cDNA 5', mRNA sequence	0.454589	1.53688
GO:0009653	anatomical structure morphogenesis	CN157525		946238 MARC 4PIG Sus scrofa cDNA 5', mRNA sequence	0.454589	1.53688
GO:0009653	anatomical structure morphogenesis	DT325991		SusFleck_BFN_0017_0020_5_pCNS_L15 SusFleck Backfat Normalized Sus scrofa cDNA clone 0017_0020_L15 5', mRNA sequence	0.454589	1.53688
GO:0009653	anatomical structure morphogenesis	EW236736		rhlv28b_g15.y1 hlv Sus scrofa cDNA 5', mRNA sequence	0.454589	1.53688
GO:0006261	DNA-dependent DNA replication	BX925658		BX925658 Sus Scrofa library (scan) Sus scrofa cDNA clone scan0017.n.15 5prim, mRNA sequence	0.465783	3.79542
GO:0055086	nucleobase, nucleoside and nucleotide metabolic process	CN155806		943134 MARC 4PIG Sus scrofa cDNA 5', mRNA sequence	0.47505	2.15542
GO:0055086	nucleobase, nucleoside and nucleotide metabolic process	DN100775		1000157 MARC 4PIG Sus scrofa cDNA 5', mRNA sequence	0.47505	2.15542
GO:0003006	reproductive developmental process	CF367336		842073 MARC 3PIG Sus scrofa cDNA 5', mRNA sequence	0.483376	3.63727
GO:0006811	ion transport	BX918946		BX918946 Sus Scrofa library (scan) Sus scrofa cDNA clone scan0010.k.23 5prim, mRNA sequence	0.493848	1.74589
GO:0006811	ion transport	CN159109		948142 MARC 4PIG Sus scrofa cDNA 3', mRNA sequence	0.493848	1.74589
GO:0006811	ion transport	NM_214183.1	CACNA2D1	Sus scrofa calcium channel, voltage-dependent, alpha 2/delta subunit 1 (CACNA2D1), mRNA	0.493848	1.74589
GO:0050793	regulation of developmental process	AB271920.1	ADAMTS20	Sus scrofa ADAMTS20 mRNA for ADAM metallopeptidase with thrombospondin type 1 motif 20, partial cds	0.496495	0.511992
GO:0050793	regulation of developmental process	AK231138.1		Sus scrofa mRNA, clone:AMP010099D07, expressed in alveolar macrophage	0.496495	0.511992
GO:0030036	actin cytoskeleton organization	AK232798.1	LOC100154173	Sus scrofa mRNA, clone:LVRM10028H06, expressed in liver	0.500483	2.07844
GO:0030036	actin cytoskeleton organization	EW236736		rhlv28b_g15.y1 hlv Sus scrofa cDNA 5', mRNA sequence	0.500483	2.07844
GO:0030036	actin cytoskeleton organization	XM_001926549.1	LOC100154173	PREDICTED: Sus scrofa similar to fermitin family homolog 2 (LOC100154173), mRNA	0.500483	2.07844
GO:0043414	biopolymer methylation	NM_001097505.1	BTG2	Sus scrofa BTG family, member 2 (BTG2), mRNA	0.500768	3.49178
GO:0007160	cell-matrix adhesion	EW133021		reru28c_l19.y1 eru Sus scrofa cDNA 5', mRNA sequence	0.500768	3.49178
GO:0007398	ectoderm development	NM_001105288.1	COL5A3	Sus scrofa collagen, type V, alpha 3 (COL5A3), mRNA	0.500768	3.49178
GO:0032259	methylation	NM_001097505.1	BTG2	Sus scrofa BTG family, member 2 (BTG2), mRNA	0.500768	3.49178
GO:0030832	regulation of actin filament length	DY419948		1535564 MARC 3PIG Sus scrofa cDNA 5', mRNA sequence	0.500768	3.49178
GO:0032535	regulation of cellular component size	DY419948		1535564 MARC 3PIG Sus scrofa cDNA 5', mRNA sequence	0.517961	3.35748
GO:0022607	cellular component assembly	EW236736		rhlv28b_g15.y1 hlv Sus scrofa cDNA 5', mRNA sequence	0.5324	0.386259
GO:0048518	positive regulation of biological process	AB271920.1	ADAMTS20	Sus scrofa ADAMTS20 mRNA for ADAM metallopeptidase with thrombospondin type 1 motif 20, partial cds	0.532667	0.655119
GO:0048518	positive regulation of biological process	AK231138.1		Sus scrofa mRNA, clone:AMP010099D07, expressed in alveolar macrophage	0.532667	0.655119
GO:0048518	positive regulation of biological process	BW960889		BW960889 full-length enriched swine cDNA library, adult alveolar macrophage Sus scrofa cDNA clone AMP010082A04 5', mRNA sequence	0.532667	0.655119
GO:0048518	positive regulation of biological process	NM_001142669.1	TEF1	Sus scrofa transcriptional enhancer factor 1 (TEF1), mRNA	0.532667	0.655119
GO:0031589	cell-substrate adhesion	EW133021		reru28c_l19.y1 eru Sus scrofa cDNA 5', mRNA sequence	0.534958	3.23313
GO:0030705	cytoskeleton-dependent intracellular transport	AJ309014.1	MYHC	Sus scrofa partial mRNA for myosin heavy chain (MYHC gene)	0.568372	3.01016
GO:0048519	negative regulation of biological process	AB271920.1	ADAMTS20	Sus scrofa ADAMTS20 mRNA for ADAM metallopeptidase with thrombospondin type 1 motif 20, partial cds	0.569357	0.670208
GO:0048519	negative regulation of biological process	AK232437.1		Sus scrofa mRNA, clone:LVR010046G09, expressed in liver	0.569357	0.670208
GO:0048519	negative regulation of biological process	DT331423		SusFleck_BF_0037_0040_5_pCNS_M09 SusFleck Backfat Sus scrofa cDNA clone 0037_0040_M09 5', mRNA sequence	0.569357	0.670208
GO:0048519	negative regulation of biological process	EW236736		rhlv28b_g15.y1 hlv Sus scrofa cDNA 5', mRNA sequence	0.569357	0.670208
GO:0006139	nucleobase, nucleoside, nucleotide and nucleic acid metabolic process	AJ944720		AJ944720 CSEQRAN17 Sus scrofa cDNA clone C0007308n03 5', mRNA sequence	0.575561	0.734597
GO:0006139	nucleobase, nucleoside, nucleotide and nucleic acid metabolic process	BX925658		BX925658 Sus Scrofa library (scan) Sus scrofa cDNA clone scan0017.n.15 5prim, mRNA sequence	0.575561	0.734597
GO:0006139	nucleobase, nucleoside, nucleotide and nucleic acid metabolic process	CN155806		943134 MARC 4PIG Sus scrofa cDNA 5', mRNA sequence	0.575561	0.734597
GO:0006139	nucleobase, nucleoside, nucleotide and nucleic acid metabolic process	DN100775		1000157 MARC 4PIG Sus scrofa cDNA 5', mRNA sequence	0.575561	0.734597
GO:0006139	nucleobase, nucleoside, nucleotide and nucleic acid metabolic process	DN100864		1000255 MARC 4PIG Sus scrofa cDNA 5', mRNA sequence	0.575561	0.734597
GO:0006139	nucleobase, nucleoside, nucleotide and nucleic acid metabolic process	DN124094		1124886 MARC 4PIG Sus scrofa cDNA 5', mRNA sequence	0.575561	0.734597
GO:0042692	muscle cell differentiation	EW236736		rhlv28b_g15.y1 hlv Sus scrofa cDNA 5', mRNA sequence	0.584793	2.90982
GO:0045597	positive regulation of cell differentiation	AB271920.1	ADAMTS20	Sus scrofa ADAMTS20 mRNA for ADAM metallopeptidase with thrombospondin type 1 motif 20, partial cds	0.584793	2.90982
GO:0032956	regulation of actin cytoskeleton organization	DY419948		1535564 MARC 3PIG Sus scrofa cDNA 5', mRNA sequence	0.584793	2.90982
GO:0032970	regulation of actin filament-based process	DY419948		1535564 MARC 3PIG Sus scrofa cDNA 5', mRNA sequence	0.584793	2.90982
GO:0009057	macromolecule catabolic process	AJ948245		AJ948245 KN404_1 Sus scrofa cDNA clone C0007737m18 5', mRNA sequence	0.595248	0.554251
GO:0009057	macromolecule catabolic process	BX673719		BX673719 Sus Scrofa library (scac) Sus scrofa cDNA clone scac0040.o.04 5prim, mRNA sequence	0.595248	0.554251
GO:0006163	purine nucleotide metabolic process	CN155806		943134 MARC 4PIG Sus scrofa cDNA 5', mRNA sequence	0.601027	2.81595
GO:0031399	regulation of protein modification process	DT331423		SusFleck_BF_0037_0040_5_pCNS_M09 SusFleck Backfat Sus scrofa cDNA clone 0037_0040_M09 5', mRNA sequence	0.601027	2.81595
GO:0030001	metal ion transport	CN159109		948142 MARC 4PIG Sus scrofa cDNA 3', mRNA sequence	0.602292	1.81864
GO:0030001	metal ion transport	NM_214183.1	CACNA2D1	Sus scrofa calcium channel, voltage-dependent, alpha 2/delta subunit 1 (CACNA2D1), mRNA	0.602292	1.81864
GO:0009892	negative regulation of metabolic process	DT331423		SusFleck_BF_0037_0040_5_pCNS_M09 SusFleck Backfat Sus scrofa cDNA clone 0037_0040_M09 5', mRNA sequence	0.608069	0.415688
GO:0006730	one-carbon compound metabolic process	NM_001097505.1	BTG2	Sus scrofa BTG family, member 2 (BTG2), mRNA	0.617075	2.72796
GO:0007268	synaptic transmission	AK237558.1		Sus scrofa mRNA, clone:SPL010061D12, expressed in spleen	0.617075	2.72796
GO:0035295	tube development	BM190349		POSM0100009_C09F porcine skeletal muscle cDNA library (PoSM) Sus scrofa cDNA 5', mRNA sequence	0.617075	2.72796
GO:0008015	blood circulation	EW236736		rhlv28b_g15.y1 hlv Sus scrofa cDNA 5', mRNA sequence	0.632939	2.64529
GO:0003013	circulatory system process	EW236736		rhlv28b_g15.y1 hlv Sus scrofa cDNA 5', mRNA sequence	0.632939	2.64529
GO:0031324	negative regulation of cellular metabolic process	DT331423		SusFleck_BF_0037_0040_5_pCNS_M09 SusFleck Backfat Sus scrofa cDNA clone 0037_0040_M09 5', mRNA sequence	0.638649	0.427915
GO:0044265	cellular macromolecule catabolic process	AJ948245		AJ948245 KN404_1 Sus scrofa cDNA clone C0007737m18 5', mRNA sequence	0.645594	0.576202
GO:0044265	cellular macromolecule catabolic process	BX673719		BX673719 Sus Scrofa library (scac) Sus scrofa cDNA clone scac0040.o.04 5prim, mRNA sequence	0.645594	0.576202
GO:0051129	negative regulation of cellular component organization	AK232437.1		Sus scrofa mRNA, clone:LVR010046G09, expressed in liver	0.648623	2.56749
GO:0048523	negative regulation of cellular process	AB271920.1	ADAMTS20	Sus scrofa ADAMTS20 mRNA for ADAM metallopeptidase with thrombospondin type 1 motif 20, partial cds	0.651367	0.703988
GO:0048523	negative regulation of cellular process	AK232437.1		Sus scrofa mRNA, clone:LVR010046G09, expressed in liver	0.651367	0.703988
GO:0048523	negative regulation of cellular process	DT331423		SusFleck_BF_0037_0040_5_pCNS_M09 SusFleck Backfat Sus scrofa cDNA clone 0037_0040_M09 5', mRNA sequence	0.651367	0.703988
GO:0048523	negative regulation of cellular process	EW236736		rhlv28b_g15.y1 hlv Sus scrofa cDNA 5', mRNA sequence	0.651367	0.703988
GO:0009790	embryonic development	BM190349		POSM0100009_C09F porcine skeletal muscle cDNA library (PoSM) Sus scrofa cDNA 5', mRNA sequence	0.652847	1.71166
GO:0009790	embryonic development	CN157525		946238 MARC 4PIG Sus scrofa cDNA 5', mRNA sequence	0.652847	1.71166
GO:0010605	negative regulation of macromolecule metabolic process	DT331423		SusFleck_BF_0037_0040_5_pCNS_M09 SusFleck Backfat Sus scrofa cDNA clone 0037_0040_M09 5', mRNA sequence	0.659723	0.436473
GO:0006357	regulation of transcription from RNA polymerase II promoter	NM_001142669.1	TEF1	Sus scrofa transcriptional enhancer factor 1 (TEF1), mRNA	0.659723	0.436473
GO:0043285	biopolymer catabolic process	AJ948245		AJ948245 KN404_1 Sus scrofa cDNA clone C0007737m18 5', mRNA sequence	0.663056	0.58391
GO:0043285	biopolymer catabolic process	BX673719		BX673719 Sus Scrofa library (scac) Sus scrofa cDNA clone scac0040.o.04 5prim, mRNA sequence	0.663056	0.58391
GO:0009165	nucleotide biosynthetic process	DN100775		1000157 MARC 4PIG Sus scrofa cDNA 5', mRNA sequence	0.664127	2.49413
GO:0016567	protein ubiquitination	AK230525.1	----	Sus scrofa mRNA, clone:AMP010006B09, expressed in alveolar macrophage	0.664127	2.49413
GO:0065008	regulation of biological quality	DY419948		1535564 MARC 3PIG Sus scrofa cDNA 5', mRNA sequence	0.676375	0.589828
GO:0065008	regulation of biological quality	EW236736		rhlv28b_g15.y1 hlv Sus scrofa cDNA 5', mRNA sequence	0.676375	0.589828
GO:0032446	protein modification by small protein conjugation	AK230525.1	----	Sus scrofa mRNA, clone:AMP010006B09, expressed in alveolar macrophage	0.679454	2.42485
GO:0048522	positive regulation of cellular process	AB271920.1	ADAMTS20	Sus scrofa ADAMTS20 mRNA for ADAM metallopeptidase with thrombospondin type 1 motif 20, partial cds	0.682713	0.716999
GO:0048522	positive regulation of cellular process	AK231138.1		Sus scrofa mRNA, clone:AMP010099D07, expressed in alveolar macrophage	0.682713	0.716999
GO:0048522	positive regulation of cellular process	BW960889		BW960889 full-length enriched swine cDNA library, adult alveolar macrophage Sus scrofa cDNA clone AMP010082A04 5', mRNA sequence	0.682713	0.716999
GO:0048522	positive regulation of cellular process	NM_001142669.1	TEF1	Sus scrofa transcriptional enhancer factor 1 (TEF1), mRNA	0.682713	0.716999
GO:0045893	positive regulation of transcription, DNA-dependent	BW960889		BW960889 full-length enriched swine cDNA library, adult alveolar macrophage Sus scrofa cDNA clone AMP010082A04 5', mRNA sequence	0.686287	1.64707
GO:0045893	positive regulation of transcription, DNA-dependent	NM_001142669.1	TEF1	Sus scrofa transcriptional enhancer factor 1 (TEF1), mRNA	0.686287	1.64707
GO:0030308	negative regulation of cell growth	EW236736		rhlv28b_g15.y1 hlv Sus scrofa cDNA 5', mRNA sequence	0.694605	2.35931
GO:0045792	negative regulation of cell size	EW236736		rhlv28b_g15.y1 hlv Sus scrofa cDNA 5', mRNA sequence	0.694605	2.35931
GO:0019226	transmission of nerve impulse	AK237558.1		Sus scrofa mRNA, clone:SPL010061D12, expressed in spleen	0.694605	2.35931
GO:0051254	positive regulation of RNA metabolic process	BW960889		BW960889 full-length enriched swine cDNA library, adult alveolar macrophage Sus scrofa cDNA clone AMP010082A04 5', mRNA sequence	0.70291	1.61657
GO:0051254	positive regulation of RNA metabolic process	NM_001142669.1	TEF1	Sus scrofa transcriptional enhancer factor 1 (TEF1), mRNA	0.70291	1.61657
GO:0051128	regulation of cellular component organization	AK232437.1		Sus scrofa mRNA, clone:LVR010046G09, expressed in liver	0.711195	1.60174
GO:0051128	regulation of cellular component organization	DY419948		1535564 MARC 3PIG Sus scrofa cDNA 5', mRNA sequence	0.711195	1.60174
GO:0010646	regulation of cell communication	AB271920.1	ADAMTS20	Sus scrofa ADAMTS20 mRNA for ADAM metallopeptidase with thrombospondin type 1 motif 20, partial cds	0.714856	0.459445
GO:0006310	DNA recombination	AJ944720		AJ944720 CSEQRAN17 Sus scrofa cDNA clone C0007308n03 5', mRNA sequence	0.724391	2.23832
GO:0045926	negative regulation of growth	EW236736		rhlv28b_g15.y1 hlv Sus scrofa cDNA 5', mRNA sequence	0.724391	2.23832
GO:0006396	RNA processing	DN100864		1000255 MARC 4PIG Sus scrofa cDNA 5', mRNA sequence	0.760304	0.628019
GO:0006396	RNA processing	DN124094		1124886 MARC 4PIG Sus scrofa cDNA 5', mRNA sequence	0.760304	0.628019
GO:0032269	negative regulation of cellular protein metabolic process	DT331423		SusFleck_BF_0037_0040_5_pCNS_M09 SusFleck Backfat Sus scrofa cDNA clone 0037_0040_M09 5', mRNA sequence	0.781947	2.03011
GO:0006812	cation transport	CN159109		948142 MARC 4PIG Sus scrofa cDNA 3', mRNA sequence	0.784836	1.47957
GO:0006812	cation transport	NM_214183.1	CACNA2D1	Sus scrofa calcium channel, voltage-dependent, alpha 2/delta subunit 1 (CACNA2D1), mRNA	0.784836	1.47957
GO:0019752	carboxylic acid metabolic process	EV934963		rche27_c13.y1 che Sus scrofa cDNA 5', mRNA sequence	0.785713	0.490419
GO:0006082	organic acid metabolic process	EV934963		rche27_c13.y1 che Sus scrofa cDNA 5', mRNA sequence	0.785713	0.490419
GO:0006732	coenzyme metabolic process	EV934963		rche27_c13.y1 che Sus scrofa cDNA 5', mRNA sequence	0.795927	1.98397
GO:0051493	regulation of cytoskeleton organization	DY419948		1535564 MARC 3PIG Sus scrofa cDNA 5', mRNA sequence	0.795927	1.98397
GO:0051239	regulation of multicellular organismal process	EW236736		rhlv28b_g15.y1 hlv Sus scrofa cDNA 5', mRNA sequence	0.816766	0.504593
GO:0051248	negative regulation of protein metabolic process	DT331423		SusFleck_BF_0037_0040_5_pCNS_M09 SusFleck Backfat Sus scrofa cDNA clone 0037_0040_M09 5', mRNA sequence	0.823409	1.89771
GO:0008219	cell death	DN105652		1101748 MARC 4PIG Sus scrofa cDNA 5', mRNA sequence	0.82944	0.510495
GO:0016265	death	DN105652		1101748 MARC 4PIG Sus scrofa cDNA 5', mRNA sequence	0.82944	0.510495
GO:0009966	regulation of signal transduction	AB271920.1	ADAMTS20	Sus scrofa ADAMTS20 mRNA for ADAM metallopeptidase with thrombospondin type 1 motif 20, partial cds	0.84872	0.519611
GO:0000003	reproduction	AK236603.1		Sus scrofa mRNA, clone:OVRM10207D04, expressed in ovary	0.856534	1.37472
GO:0000003	reproduction	CF367336		842073 MARC 3PIG Sus scrofa cDNA 5', mRNA sequence	0.856534	1.37472
GO:0022414	reproductive process	AK236603.1		Sus scrofa mRNA, clone:OVRM10207D04, expressed in ovary	0.856534	1.37472
GO:0022414	reproductive process	CF367336		842073 MARC 3PIG Sus scrofa cDNA 5', mRNA sequence	0.856534	1.37472
GO:0030163	protein catabolic process	AJ948245		AJ948245 KN404_1 Sus scrofa cDNA clone C0007737m18 5', mRNA sequence	0.861471	0.676702
GO:0030163	protein catabolic process	BX673719		BX673719 Sus Scrofa library (scac) Sus scrofa cDNA clone scac0040.o.04 5prim, mRNA sequence	0.861471	0.676702
GO:0033043	regulation of organelle organization	DY419948		1535564 MARC 3PIG Sus scrofa cDNA 5', mRNA sequence	0.876514	1.74589
GO:0009890	negative regulation of biosynthetic process	DT331423		SusFleck_BF_0037_0040_5_pCNS_M09 SusFleck Backfat Sus scrofa cDNA clone 0037_0040_M09 5', mRNA sequence	0.88825	0.538855
GO:0014706	striated muscle development	EW236736		rhlv28b_g15.y1 hlv Sus scrofa cDNA 5', mRNA sequence	0.889412	1.71166
GO:0048468	cell development	EW236736		rhlv28b_g15.y1 hlv Sus scrofa cDNA 5', mRNA sequence	0.901713	0.545591
GO:0007399	nervous system development	AJ944335		AJ944335 CSEQRAN17 Sus scrofa cDNA clone C0007304e01 5', mRNA sequence	0.909595	0.701161
GO:0007399	nervous system development	BM190349		POSM0100009_C09F porcine skeletal muscle cDNA library (PoSM) Sus scrofa cDNA 5', mRNA sequence	0.909595	0.701161
GO:0006508	proteolysis	AB271920.1	ADAMTS20	Sus scrofa ADAMTS20 mRNA for ADAM metallopeptidase with thrombospondin type 1 motif 20, partial cds	0.913096	0.774804
GO:0006508	proteolysis	AJ948245		AJ948245 KN404_1 Sus scrofa cDNA clone C0007737m18 5', mRNA sequence	0.913096	0.774804
GO:0006508	proteolysis	BX673719		BX673719 Sus Scrofa library (scac) Sus scrofa cDNA clone scac0040.o.04 5prim, mRNA sequence	0.913096	0.774804
GO:0044257	cellular protein catabolic process	AJ948245		AJ948245 KN404_1 Sus scrofa cDNA clone C0007737m18 5', mRNA sequence	0.920498	0.706839
GO:0044257	cellular protein catabolic process	BX673719		BX673719 Sus Scrofa library (scac) Sus scrofa cDNA clone scac0040.o.04 5prim, mRNA sequence	0.920498	0.706839
GO:0043632	modification-dependent macromolecule catabolic process	AJ948245		AJ948245 KN404_1 Sus scrofa cDNA clone C0007737m18 5', mRNA sequence	0.920498	0.706839
GO:0043632	modification-dependent macromolecule catabolic process	BX673719		BX673719 Sus Scrofa library (scac) Sus scrofa cDNA clone scac0040.o.04 5prim, mRNA sequence	0.920498	0.706839
GO:0019941	modification-dependent protein catabolic process	AJ948245		AJ948245 KN404_1 Sus scrofa cDNA clone C0007737m18 5', mRNA sequence	0.920498	0.706839
GO:0019941	modification-dependent protein catabolic process	BX673719		BX673719 Sus Scrofa library (scac) Sus scrofa cDNA clone scac0040.o.04 5prim, mRNA sequence	0.920498	0.706839
GO:0051603	proteolysis involved in cellular protein catabolic process	AJ948245		AJ948245 KN404_1 Sus scrofa cDNA clone C0007737m18 5', mRNA sequence	0.920498	0.706839
GO:0051603	proteolysis involved in cellular protein catabolic process	BX673719		BX673719 Sus Scrofa library (scac) Sus scrofa cDNA clone scac0040.o.04 5prim, mRNA sequence	0.920498	0.706839
GO:0006511	ubiquitin-dependent protein catabolic process	AJ948245		AJ948245 KN404_1 Sus scrofa cDNA clone C0007737m18 5', mRNA sequence	0.920498	0.706839
GO:0006511	ubiquitin-dependent protein catabolic process	BX673719		BX673719 Sus Scrofa library (scac) Sus scrofa cDNA clone scac0040.o.04 5prim, mRNA sequence	0.920498	0.706839
GO:0010558	negative regulation of macromolecule biosynthetic process	DT331423		SusFleck_BF_0037_0040_5_pCNS_M09 SusFleck Backfat Sus scrofa cDNA clone 0037_0040_M09 5', mRNA sequence	0.922173	0.556016
GO:0012501	programmed cell death	DN105652		1101748 MARC 4PIG Sus scrofa cDNA 5', mRNA sequence	0.922173	0.556016
GO:0030097	hemopoiesis	CN157525		946238 MARC 4PIG Sus scrofa cDNA 5', mRNA sequence	0.92723	1.61657
GO:0010628	positive regulation of gene expression	BW960889		BW960889 full-length enriched swine cDNA library, adult alveolar macrophage Sus scrofa cDNA clone AMP010082A04 5', mRNA sequence	0.933517	1.27437
GO:0010628	positive regulation of gene expression	NM_001142669.1	TEF1	Sus scrofa transcriptional enhancer factor 1 (TEF1), mRNA	0.933517	1.27437
GO:0045941	positive regulation of transcription	BW960889		BW960889 full-length enriched swine cDNA library, adult alveolar macrophage Sus scrofa cDNA clone AMP010082A04 5', mRNA sequence	0.933517	1.27437
GO:0045941	positive regulation of transcription	NM_001142669.1	TEF1	Sus scrofa transcriptional enhancer factor 1 (TEF1), mRNA	0.933517	1.27437
GO:0006915	apoptosis	DN105652		1101748 MARC 4PIG Sus scrofa cDNA 5', mRNA sequence	0.942949	0.566848
GO:0008361	regulation of cell size	EW236736		rhlv28b_g15.y1 hlv Sus scrofa cDNA 5', mRNA sequence	0.951726	1.55883
GO:0048534	hemopoietic or lymphoid organ development	CN157525		946238 MARC 4PIG Sus scrofa cDNA 5', mRNA sequence	0.963765	1.53148
GO:0009888	tissue development	NM_001105288.1	COL5A3	Sus scrofa collagen, type V, alpha 3 (COL5A3), mRNA	0.98743	1.47957
GO:0045935	positive regulation of nucleobase, nucleoside, nucleotide and nucleic acid metabolic process	BW960889		BW960889 full-length enriched swine cDNA library, adult alveolar macrophage Sus scrofa cDNA clone AMP010082A04 5', mRNA sequence	0.992854	1.20406
GO:0045935	positive regulation of nucleobase, nucleoside, nucleotide and nucleic acid metabolic process	NM_001142669.1	TEF1	Sus scrofa transcriptional enhancer factor 1 (TEF1), mRNA	0.992854	1.20406
GO:0019882	antigen processing and presentation	DV225349		EST-AR108F06 Infected Porcine Thymus cDNA library Sus scrofa cDNA clone AR108F06, mRNA sequence	1	0.91889
GO:0048002	antigen processing and presentation of peptide antigen	DV225349		EST-AR108F06 Infected Porcine Thymus cDNA library Sus scrofa cDNA clone AR108F06, mRNA sequence	1	1.40798
GO:0002474	antigen processing and presentation of peptide antigen via MHC class I	DV225349		EST-AR108F06 Infected Porcine Thymus cDNA library Sus scrofa cDNA clone AR108F06, mRNA sequence	1	1.40798
GO:0008283	cell proliferation	BX926362		BX926362 Sus Scrofa library (scan) Sus scrofa cDNA clone scan0014.j.20 5prim, mRNA sequence	1	0.671497
GO:0016337	cell-cell adhesion	BM190349		POSM0100009_C09F porcine skeletal muscle cDNA library (PoSM) Sus scrofa cDNA 5', mRNA sequence	1	1.32265
GO:0007267	cell-cell signaling	AK237558.1		Sus scrofa mRNA, clone:SPL010061D12, expressed in spleen	1	0.938651
GO:0034984	cellular response to DNA damage stimulus	AJ944720		AJ944720 CSEQRAN17 Sus scrofa cDNA clone C0007308n03 5', mRNA sequence	1	1.05812
GO:0034984	cellular response to DNA damage stimulus	BX925658		BX925658 Sus Scrofa library (scan) Sus scrofa cDNA clone scan0017.n.15 5prim, mRNA sequence	1	1.05812
GO:0051716	cellular response to stimulus	AJ944720		AJ944720 CSEQRAN17 Sus scrofa cDNA clone C0007308n03 5', mRNA sequence	1	0.890761
GO:0051716	cellular response to stimulus	BX925658		BX925658 Sus Scrofa library (scan) Sus scrofa cDNA clone scan0017.n.15 5prim, mRNA sequence	1	0.890761
GO:0033554	cellular response to stress	AJ944720		AJ944720 CSEQRAN17 Sus scrofa cDNA clone C0007308n03 5', mRNA sequence	1	0.938651
GO:0033554	cellular response to stress	BX925658		BX925658 Sus Scrofa library (scan) Sus scrofa cDNA clone scan0017.n.15 5prim, mRNA sequence	1	0.938651
GO:0051186	cofactor metabolic process	EV934963		rche27_c13.y1 che Sus scrofa cDNA 5', mRNA sequence	1	1.40798
GO:0006259	DNA metabolic process	AJ944720		AJ944720 CSEQRAN17 Sus scrofa cDNA clone C0007308n03 5', mRNA sequence	1	0.762398
GO:0006259	DNA metabolic process	BX925658		BX925658 Sus Scrofa library (scan) Sus scrofa cDNA clone scan0017.n.15 5prim, mRNA sequence	1	0.762398
GO:0006281	DNA repair	AJ944720		AJ944720 CSEQRAN17 Sus scrofa cDNA clone C0007308n03 5', mRNA sequence	1	1.18768
GO:0006281	DNA repair	BX925658		BX925658 Sus Scrofa library (scan) Sus scrofa cDNA clone scan0017.n.15 5prim, mRNA sequence	1	1.18768
GO:0006260	DNA replication	BX925658		BX925658 Sus Scrofa library (scan) Sus scrofa cDNA clone scan0017.n.15 5prim, mRNA sequence	1	0.938651
GO:0006631	fatty acid metabolic process	EV934963		rche27_c13.y1 che Sus scrofa cDNA 5', mRNA sequence	1	0.881763
GO:0007276	gamete generation	AK236603.1		Sus scrofa mRNA, clone:OVRM10207D04, expressed in ovary	1	1.19582
GO:0002520	immune system development	CN157525		946238 MARC 4PIG Sus scrofa cDNA 5', mRNA sequence	1	1.40798
GO:0006917	induction of apoptosis	AK231138.1		Sus scrofa mRNA, clone:AMP010099D07, expressed in alveolar macrophage	1	1.01505
GO:0012502	induction of programmed cell death	AK231138.1		Sus scrofa mRNA, clone:AMP010099D07, expressed in alveolar macrophage	1	1.01505
GO:0032787	monocarboxylic acid metabolic process	EV934963		rche27_c13.y1 che Sus scrofa cDNA 5', mRNA sequence	1	0.727455
GO:0016071	mRNA metabolic process	DN100864		1000255 MARC 4PIG Sus scrofa cDNA 5', mRNA sequence	1	0.933632
GO:0016071	mRNA metabolic process	DN124094		1124886 MARC 4PIG Sus scrofa cDNA 5', mRNA sequence	1	0.933632
GO:0006397	mRNA processing	DN100864		1000255 MARC 4PIG Sus scrofa cDNA 5', mRNA sequence	1	0.997652
GO:0006397	mRNA processing	DN124094		1124886 MARC 4PIG Sus scrofa cDNA 5', mRNA sequence	1	0.997652
GO:0043066	negative regulation of apoptosis	AB271920.1	ADAMTS20	Sus scrofa ADAMTS20 mRNA for ADAM metallopeptidase with thrombospondin type 1 motif 20, partial cds	1	0.928666
GO:0051093	negative regulation of developmental process	AB271920.1	ADAMTS20	Sus scrofa ADAMTS20 mRNA for ADAM metallopeptidase with thrombospondin type 1 motif 20, partial cds	1	0.614751
GO:0043069	negative regulation of programmed cell death	AB271920.1	ADAMTS20	Sus scrofa ADAMTS20 mRNA for ADAM metallopeptidase with thrombospondin type 1 motif 20, partial cds	1	0.928666
GO:0050877	neurological system process	AK237558.1		Sus scrofa mRNA, clone:SPL010061D12, expressed in spleen	1	0.746107
GO:0009887	organ morphogenesis	EW236736		rhlv28b_g15.y1 hlv Sus scrofa cDNA 5', mRNA sequence	1	0.687359
GO:0055114	oxidation reduction	BX668548		BX668548 Sus Scrofa library (scac) Sus scrofa cDNA clone scac0029.i.17 5prim, mRNA sequence	1	0.826132
GO:0055114	oxidation reduction	NM_001097426.1	DDO	Sus scrofa D-aspartate oxidase (DDO), mRNA	1	0.826132
GO:0055114	oxidation reduction	NM_214331.1	HAD	Sus scrofa L-3-hydroxyacyl-CoA dehydrogenase (HAD), mRNA	1	0.826132
GO:0043065	positive regulation of apoptosis	AK231138.1		Sus scrofa mRNA, clone:AMP010099D07, expressed in alveolar macrophage	1	0.779416
GO:0009891	positive regulation of biosynthetic process	BW960889		BW960889 full-length enriched swine cDNA library, adult alveolar macrophage Sus scrofa cDNA clone AMP010082A04 5', mRNA sequence	1	0.997652
GO:0009891	positive regulation of biosynthetic process	NM_001142669.1	TEF1	Sus scrofa transcriptional enhancer factor 1 (TEF1), mRNA	1	0.997652
GO:0010647	positive regulation of cell communication	AB271920.1	ADAMTS20	Sus scrofa ADAMTS20 mRNA for ADAM metallopeptidase with thrombospondin type 1 motif 20, partial cds	1	1.11916
GO:0031328	positive regulation of cellular biosynthetic process	BW960889		BW960889 full-length enriched swine cDNA library, adult alveolar macrophage Sus scrofa cDNA clone AMP010082A04 5', mRNA sequence	1	0.997652
GO:0031328	positive regulation of cellular biosynthetic process	NM_001142669.1	TEF1	Sus scrofa transcriptional enhancer factor 1 (TEF1), mRNA	1	0.997652
GO:0031325	positive regulation of cellular metabolic process	BW960889		BW960889 full-length enriched swine cDNA library, adult alveolar macrophage Sus scrofa cDNA clone AMP010082A04 5', mRNA sequence	1	0.823534
GO:0031325	positive regulation of cellular metabolic process	NM_001142669.1	TEF1	Sus scrofa transcriptional enhancer factor 1 (TEF1), mRNA	1	0.823534
GO:0051094	positive regulation of developmental process	AB271920.1	ADAMTS20	Sus scrofa ADAMTS20 mRNA for ADAM metallopeptidase with thrombospondin type 1 motif 20, partial cds	1	1.11203
GO:0051094	positive regulation of developmental process	AK231138.1		Sus scrofa mRNA, clone:AMP010099D07, expressed in alveolar macrophage	1	1.11203
GO:0010557	positive regulation of macromolecule biosynthetic process	BW960889		BW960889 full-length enriched swine cDNA library, adult alveolar macrophage Sus scrofa cDNA clone AMP010082A04 5', mRNA sequence	1	1.00919
GO:0010557	positive regulation of macromolecule biosynthetic process	NM_001142669.1	TEF1	Sus scrofa transcriptional enhancer factor 1 (TEF1), mRNA	1	1.00919
GO:0010604	positive regulation of macromolecule metabolic process	BW960889		BW960889 full-length enriched swine cDNA library, adult alveolar macrophage Sus scrofa cDNA clone AMP010082A04 5', mRNA sequence	1	0.84752
GO:0010604	positive regulation of macromolecule metabolic process	NM_001142669.1	TEF1	Sus scrofa transcriptional enhancer factor 1 (TEF1), mRNA	1	0.84752
GO:0009893	positive regulation of metabolic process	BW960889		BW960889 full-length enriched swine cDNA library, adult alveolar macrophage Sus scrofa cDNA clone AMP010082A04 5', mRNA sequence	1	0.812043
GO:0009893	positive regulation of metabolic process	NM_001142669.1	TEF1	Sus scrofa transcriptional enhancer factor 1 (TEF1), mRNA	1	0.812043
GO:0043068	positive regulation of programmed cell death	AK231138.1		Sus scrofa mRNA, clone:AMP010099D07, expressed in alveolar macrophage	1	0.759083
GO:0009967	positive regulation of signal transduction	AB271920.1	ADAMTS20	Sus scrofa ADAMTS20 mRNA for ADAM metallopeptidase with thrombospondin type 1 motif 20, partial cds	1	1.1337
GO:0045944	positive regulation of transcription from RNA polymerase II promoter	NM_001142669.1	TEF1	Sus scrofa transcriptional enhancer factor 1 (TEF1), mRNA	1	1.38563
GO:0042981	regulation of apoptosis	AB271920.1	ADAMTS20	Sus scrofa ADAMTS20 mRNA for ADAM metallopeptidase with thrombospondin type 1 motif 20, partial cds	1	0.808283
GO:0042981	regulation of apoptosis	AK231138.1		Sus scrofa mRNA, clone:AMP010099D07, expressed in alveolar macrophage	1	0.808283
GO:0045595	regulation of cell differentiation	AB271920.1	ADAMTS20	Sus scrofa ADAMTS20 mRNA for ADAM metallopeptidase with thrombospondin type 1 motif 20, partial cds	1	1.11916
GO:0001558	regulation of cell growth	EW236736		rhlv28b_g15.y1 hlv Sus scrofa cDNA 5', mRNA sequence	1	1.11916
GO:0032268	regulation of cellular protein metabolic process	DT331423		SusFleck_BF_0037_0040_5_pCNS_M09 SusFleck Backfat Sus scrofa cDNA clone 0037_0040_M09 5', mRNA sequence	1	0.721443
GO:0040008	regulation of growth	EW236736		rhlv28b_g15.y1 hlv Sus scrofa cDNA 5', mRNA sequence	1	1.02699
GO:0032879	regulation of localization	AK232437.1		Sus scrofa mRNA, clone:LVR010046G09, expressed in liver	1	0.765742
GO:0043067	regulation of programmed cell death	AB271920.1	ADAMTS20	Sus scrofa ADAMTS20 mRNA for ADAM metallopeptidase with thrombospondin type 1 motif 20, partial cds	1	0.797211
GO:0043067	regulation of programmed cell death	AK231138.1		Sus scrofa mRNA, clone:AMP010099D07, expressed in alveolar macrophage	1	0.797211
GO:0051246	regulation of protein metabolic process	DT331423		SusFleck_BF_0037_0040_5_pCNS_M09 SusFleck Backfat Sus scrofa cDNA clone 0037_0040_M09 5', mRNA sequence	1	0.687359
GO:0051049	regulation of transport	AK232437.1		Sus scrofa mRNA, clone:LVR010046G09, expressed in liver	1	1.3029
GO:0006974	response to DNA damage stimulus	AJ944720		AJ944720 CSEQRAN17 Sus scrofa cDNA clone C0007308n03 5', mRNA sequence	1	0.986379
GO:0006974	response to DNA damage stimulus	BX925658		BX925658 Sus Scrofa library (scan) Sus scrofa cDNA clone scan0017.n.15 5prim, mRNA sequence	1	0.986379
GO:0008380	RNA splicing	DN100864		1000255 MARC 4PIG Sus scrofa cDNA 5', mRNA sequence	1	1.10499
GO:0008380	RNA splicing	DN124094		1124886 MARC 4PIG Sus scrofa cDNA 5', mRNA sequence	1	1.10499
GO:0019953	sexual reproduction	AK236603.1		Sus scrofa mRNA, clone:OVRM10207D04, expressed in ovary	1	1.06457
GO:0001501	skeletal system development	CN157525		946238 MARC 4PIG Sus scrofa cDNA 5', mRNA sequence	1	1.2295

## Sheet: Lantang-profile 73 (dpc)
GO_id	GO_name	genebank	Description	Gene symbol	Pvalue	Enrichment
GO:0006942	regulation of striated muscle contraction	DV904076	POSM0605028_M02R porcine skeletal muscle cDNA library (PoSM) Sus scrofa cDNA 3', mRNA sequence		0.00197807	41.7074
GO:0006942	regulation of striated muscle contraction	NM_213912.2	Sus scrofa troponin I (TNNI1), mRNA	TNNI1	0.00197807	41.7074
GO:0006937	regulation of muscle contraction	DV904076	POSM0605028_M02R porcine skeletal muscle cDNA library (PoSM) Sus scrofa cDNA 3', mRNA sequence		0.00358871	31.2806
GO:0006937	regulation of muscle contraction	NM_213912.2	Sus scrofa troponin I (TNNI1), mRNA	TNNI1	0.00358871	31.2806
GO:0007030	Golgi organization	AK233386.1	Sus scrofa mRNA, clone:LVRM10136D01, expressed in liver		0.0049137	26.8119
GO:0007030	Golgi organization	EV867707	rpbfe0123_n8.y1 bfe Sus scrofa cDNA 5', mRNA sequence		0.0049137	26.8119
GO:0009756	carbohydrate mediated signaling	EW334411	rpliv0128_f6.y1 liv Sus scrofa cDNA 5', mRNA sequence		0.0106562	187.683
GO:0006910	phagocytosis, recognition	EW334411	rpliv0128_f6.y1 liv Sus scrofa cDNA 5', mRNA sequence		0.0106562	187.683
GO:0042692	muscle cell differentiation	DV904076	POSM0605028_M02R porcine skeletal muscle cDNA library (PoSM) Sus scrofa cDNA 3', mRNA sequence		0.0222196	12.5122
GO:0042692	muscle cell differentiation	EV867707	rpbfe0123_n8.y1 bfe Sus scrofa cDNA 5', mRNA sequence		0.0222196	12.5122
GO:0030029	actin filament-based process	AK232798.1	Sus scrofa mRNA, clone:LVRM10028H06, expressed in liver	LOC100154173	0.0310945	5.74541
GO:0030029	actin filament-based process	AK237923.1	Sus scrofa mRNA, clone:TCH010013E08, expressed in trachea		0.0310945	5.74541
GO:0030029	actin filament-based process	DV904076	POSM0605028_M02R porcine skeletal muscle cDNA library (PoSM) Sus scrofa cDNA 3', mRNA sequence		0.0310945	5.74541
GO:0030029	actin filament-based process	XM_001926549.1	PREDICTED: Sus scrofa similar to fermitin family homolog 2 (LOC100154173), mRNA	LOC100154173	0.0310945	5.74541
GO:0042147	retrograde transport, endosome to Golgi	AK239134.1	Sus scrofa mRNA, clone:THY010066A06, expressed in thymus		0.0318001	62.5611
GO:0001967	suckling behavior	BX665103	BX665103 Sus Scrofa library (scag) Sus scrofa cDNA clone scag0004.c.03 5prim, mRNA sequence		0.0318001	62.5611
GO:0019222	regulation of metabolic process	CN158127	946898 MARC 4PIG Sus scrofa cDNA 5', mRNA sequence		0.0521184	0.18491
GO:0007157	heterophilic cell adhesion	XM_001924626.1	PREDICTED: Sus scrofa similar to CD164 molecule, sialomucin (LOC100152548), mRNA	LOC100152548	0.0527211	37.5367
GO:0031323	regulation of cellular metabolic process	CN158127	946898 MARC 4PIG Sus scrofa cDNA 5', mRNA sequence		0.0538668	0.186194
GO:0060255	regulation of macromolecule metabolic process	CN158127	946898 MARC 4PIG Sus scrofa cDNA 5', mRNA sequence		0.0578044	0.189006
GO:0051705	behavioral interaction between organisms	BX665103	BX665103 Sus Scrofa library (scag) Sus scrofa cDNA clone scag0004.c.03 5prim, mRNA sequence		0.0630988	31.2806
GO:0055008	cardiac muscle morphogenesis	DV904076	POSM0605028_M02R porcine skeletal muscle cDNA library (PoSM) Sus scrofa cDNA 3', mRNA sequence		0.0630988	31.2806
GO:0007631	feeding behavior	BX665103	BX665103 Sus Scrofa library (scag) Sus scrofa cDNA clone scag0004.c.03 5prim, mRNA sequence		0.0630988	31.2806
GO:0048644	muscle morphogenesis	DV904076	POSM0605028_M02R porcine skeletal muscle cDNA library (PoSM) Sus scrofa cDNA 3', mRNA sequence		0.0630988	31.2806
GO:0055010	ventricular cardiac muscle morphogenesis	DV904076	POSM0605028_M02R porcine skeletal muscle cDNA library (PoSM) Sus scrofa cDNA 3', mRNA sequence		0.0630988	31.2806
GO:0007190	activation of adenylate cyclase activity	EW309452	rpldo0111_m16.y1 ldo Sus scrofa cDNA 5', mRNA sequence		0.0734216	26.8119
GO:0008037	cell recognition	EW334411	rpliv0128_f6.y1 liv Sus scrofa cDNA 5', mRNA sequence		0.0734216	26.8119
GO:0009889	regulation of biosynthetic process	CN158127	946898 MARC 4PIG Sus scrofa cDNA 5', mRNA sequence		0.0831208	0.205118
GO:0031326	regulation of cellular biosynthetic process	CN158127	946898 MARC 4PIG Sus scrofa cDNA 5', mRNA sequence		0.0831208	0.205118
GO:0055013	cardiac muscle cell development	DV904076	POSM0605028_M02R porcine skeletal muscle cDNA library (PoSM) Sus scrofa cDNA 3', mRNA sequence		0.0836898	23.4604
GO:0055003	cardiac myofibril assembly	DV904076	POSM0605028_M02R porcine skeletal muscle cDNA library (PoSM) Sus scrofa cDNA 3', mRNA sequence		0.0836898	23.4604
GO:0007098	centrosome cycle	DN132970	996409 MARC 4PIG Sus scrofa cDNA 5', mRNA sequence		0.0836898	23.4604
GO:0060047	heart contraction	DV904076	POSM0605028_M02R porcine skeletal muscle cDNA library (PoSM) Sus scrofa cDNA 3', mRNA sequence		0.0836898	23.4604
GO:0003015	heart process	DV904076	POSM0605028_M02R porcine skeletal muscle cDNA library (PoSM) Sus scrofa cDNA 3', mRNA sequence		0.0836898	23.4604
GO:0009743	response to carbohydrate stimulus	EW334411	rpliv0128_f6.y1 liv Sus scrofa cDNA 5', mRNA sequence		0.0836898	23.4604
GO:0007606	sensory perception of chemical stimulus	BX665103	BX665103 Sus Scrofa library (scag) Sus scrofa cDNA clone scag0004.c.03 5prim, mRNA sequence		0.0836898	23.4604
GO:0007608	sensory perception of smell	BX665103	BX665103 Sus Scrofa library (scag) Sus scrofa cDNA clone scag0004.c.03 5prim, mRNA sequence		0.0836898	23.4604
GO:0010556	regulation of macromolecule biosynthetic process	CN158127	946898 MARC 4PIG Sus scrofa cDNA 5', mRNA sequence		0.0858483	0.2067
GO:0010468	regulation of gene expression	CN158127	946898 MARC 4PIG Sus scrofa cDNA 5', mRNA sequence		0.0907225	0.209468
GO:0045762	positive regulation of adenylate cyclase activity	EW309452	rpldo0111_m16.y1 ldo Sus scrofa cDNA 5', mRNA sequence		0.0939038	20.8537
GO:0031281	positive regulation of cyclase activity	EW309452	rpldo0111_m16.y1 ldo Sus scrofa cDNA 5', mRNA sequence		0.0939038	20.8537
GO:0051349	positive regulation of lyase activity	EW309452	rpldo0111_m16.y1 ldo Sus scrofa cDNA 5', mRNA sequence		0.0939038	20.8537
GO:0006903	vesicle targeting	AK239134.1	Sus scrofa mRNA, clone:THY010066A06, expressed in thymus		0.0939038	20.8537
GO:0051297	centrosome organization	DN132970	996409 MARC 4PIG Sus scrofa cDNA 5', mRNA sequence		0.104064	18.7683
GO:0007017	microtubule-based process	AK239134.1	Sus scrofa mRNA, clone:THY010066A06, expressed in thymus		0.104824	5.4401
GO:0007017	microtubule-based process	DN132970	996409 MARC 4PIG Sus scrofa cDNA 5', mRNA sequence		0.104824	5.4401
GO:0051650	establishment of vesicle localization	AK239134.1	Sus scrofa mRNA, clone:THY010066A06, expressed in thymus		0.11417	17.0621
GO:0019219	regulation of nucleobase, nucleoside, nucleotide and nucleic acid metabolic process	CN158127	946898 MARC 4PIG Sus scrofa cDNA 5', mRNA sequence		0.114514	0.22211
GO:0031023	microtubule organizing center organization	DN132970	996409 MARC 4PIG Sus scrofa cDNA 5', mRNA sequence		0.124223	15.6403
GO:0045449	regulation of transcription	CN158127	946898 MARC 4PIG Sus scrofa cDNA 5', mRNA sequence		0.13352	0.231422
GO:0045761	regulation of adenylate cyclase activity	EW309452	rpldo0111_m16.y1 ldo Sus scrofa cDNA 5', mRNA sequence		0.134223	14.4372
GO:0031279	regulation of cyclase activity	EW309452	rpldo0111_m16.y1 ldo Sus scrofa cDNA 5', mRNA sequence		0.134223	14.4372
GO:0051339	regulation of lyase activity	EW309452	rpldo0111_m16.y1 ldo Sus scrofa cDNA 5', mRNA sequence		0.134223	14.4372
GO:0051648	vesicle localization	AK239134.1	Sus scrofa mRNA, clone:THY010066A06, expressed in thymus		0.134223	14.4372
GO:0030036	actin cytoskeleton organization	AK232798.1	Sus scrofa mRNA, clone:LVRM10028H06, expressed in liver	LOC100154173	0.148037	4.46865
GO:0030036	actin cytoskeleton organization	DV904076	POSM0605028_M02R porcine skeletal muscle cDNA library (PoSM) Sus scrofa cDNA 3', mRNA sequence		0.148037	4.46865
GO:0030036	actin cytoskeleton organization	XM_001926549.1	PREDICTED: Sus scrofa similar to fermitin family homolog 2 (LOC100154173), mRNA	LOC100154173	0.148037	4.46865
GO:0007163	establishment or maintenance of cell polarity	EW309452	rpldo0111_m16.y1 ldo Sus scrofa cDNA 5', mRNA sequence		0.154064	12.5122
GO:0007610	behavior	AK236419.1	Sus scrofa mRNA, clone:OVRM10190F12, expressed in ovary		0.163514	4.2176
GO:0007610	behavior	BX665103	BX665103 Sus Scrofa library (scag) Sus scrofa cDNA clone scag0004.c.03 5prim, mRNA sequence		0.163514	4.2176
GO:0006909	phagocytosis	EW334411	rpliv0128_f6.y1 liv Sus scrofa cDNA 5', mRNA sequence		0.163906	11.7302
GO:0044238	primary metabolic process	AJ960548	AJ960548 KN404_2 Sus scrofa cDNA clone C0007754k17 3', mRNA sequence		0.167015	0.563332
GO:0044238	primary metabolic process	AK230569.1	Sus scrofa mRNA, clone:AMP010010H06, expressed in alveolar macrophage	----	0.167015	0.563332
GO:0044238	primary metabolic process	AK230619.1	Sus scrofa mRNA, clone:AMP010017F09, expressed in alveolar macrophage	----	0.167015	0.563332
GO:0044238	primary metabolic process	BX665103	BX665103 Sus Scrofa library (scag) Sus scrofa cDNA clone scag0004.c.03 5prim, mRNA sequence		0.167015	0.563332
GO:0044238	primary metabolic process	DN102060	1096929 MARC 4PIG Sus scrofa cDNA 3', mRNA sequence		0.167015	0.563332
GO:0044238	primary metabolic process	XM_001929075.1	PREDICTED: Sus scrofa similar to polynucleotide adenylyltransferase, transcript variant 1 (LOC100156323), mRNA	LOC100156323	0.167015	0.563332
GO:0003007	heart morphogenesis	DV904076	POSM0605028_M02R porcine skeletal muscle cDNA library (PoSM) Sus scrofa cDNA 3', mRNA sequence		0.183434	10.4269
GO:0055001	muscle cell development	DV904076	POSM0605028_M02R porcine skeletal muscle cDNA library (PoSM) Sus scrofa cDNA 3', mRNA sequence		0.19312	9.87807
GO:0030239	myofibril assembly	DV904076	POSM0605028_M02R porcine skeletal muscle cDNA library (PoSM) Sus scrofa cDNA 3', mRNA sequence		0.19312	9.87807
GO:0055002	striated muscle cell development	DV904076	POSM0605028_M02R porcine skeletal muscle cDNA library (PoSM) Sus scrofa cDNA 3', mRNA sequence		0.19312	9.87807
GO:0051252	regulation of RNA metabolic process	CN158127	946898 MARC 4PIG Sus scrofa cDNA 5', mRNA sequence		0.197302	0.25959
GO:0003008	system process	AK236419.1	Sus scrofa mRNA, clone:OVRM10190F12, expressed in ovary		0.197689	2.72005
GO:0003008	system process	BX665103	BX665103 Sus Scrofa library (scag) Sus scrofa cDNA clone scag0004.c.03 5prim, mRNA sequence		0.197689	2.72005
GO:0003008	system process	DV904076	POSM0605028_M02R porcine skeletal muscle cDNA library (PoSM) Sus scrofa cDNA 3', mRNA sequence		0.197689	2.72005
GO:0031032	actomyosin structure organization	DV904076	POSM0605028_M02R porcine skeletal muscle cDNA library (PoSM) Sus scrofa cDNA 3', mRNA sequence		0.202756	9.38417
GO:0051146	striated muscle cell differentiation	DV904076	POSM0605028_M02R porcine skeletal muscle cDNA library (PoSM) Sus scrofa cDNA 3', mRNA sequence		0.202756	9.38417
GO:0006355	regulation of transcription, DNA-dependent	CN158127	946898 MARC 4PIG Sus scrofa cDNA 5', mRNA sequence		0.207919	0.263971
GO:0000082	G1/S transition of mitotic cell cycle	AJ957797	AJ957797 KN404_2 Sus scrofa cDNA clone C0007758e14 5', mRNA sequence		0.21234	8.9373
GO:0010033	response to organic substance	EW334411	rpliv0128_f6.y1 liv Sus scrofa cDNA 5', mRNA sequence		0.21234	8.9373
GO:0006997	nucleus organization	EV867707	rpbfe0123_n8.y1 bfe Sus scrofa cDNA 5', mRNA sequence		0.24079	7.82014
GO:0016043	cellular component organization	AK233386.1	Sus scrofa mRNA, clone:LVRM10136D01, expressed in liver		0.244256	1.68867
GO:0016043	cellular component organization	DN132970	996409 MARC 4PIG Sus scrofa cDNA 5', mRNA sequence		0.244256	1.68867
GO:0016043	cellular component organization	DV904076	POSM0605028_M02R porcine skeletal muscle cDNA library (PoSM) Sus scrofa cDNA 3', mRNA sequence		0.244256	1.68867
GO:0016043	cellular component organization	EV867707	rpbfe0123_n8.y1 bfe Sus scrofa cDNA 5', mRNA sequence		0.244256	1.68867
GO:0016043	cellular component organization	EW309452	rpldo0111_m16.y1 ldo Sus scrofa cDNA 5', mRNA sequence		0.244256	1.68867
GO:0016043	cellular component organization	EW334411	rpliv0128_f6.y1 liv Sus scrofa cDNA 5', mRNA sequence		0.244256	1.68867
GO:0016043	cellular component organization	NM_001008481.1	Sus scrofa nuclear receptor subfamily 3, group C, member 1 (glucocorticoid receptor) (NR3C1), mRNA	NR3C1	0.244256	1.68867
GO:0031145	anaphase-promoting complex-dependent proteasomal ubiquitin-dependent protein catabolic process	AK230619.1	Sus scrofa mRNA, clone:AMP010017F09, expressed in alveolar macrophage	----	0.250174	7.50733
GO:0051260	protein homooligomerization	EW334411	rpliv0128_f6.y1 liv Sus scrofa cDNA 5', mRNA sequence		0.250174	7.50733
GO:0050877	neurological system process	AK236419.1	Sus scrofa mRNA, clone:OVRM10190F12, expressed in ovary		0.25798	3.20826
GO:0050877	neurological system process	BX665103	BX665103 Sus Scrofa library (scag) Sus scrofa cDNA clone scag0004.c.03 5prim, mRNA sequence		0.25798	3.20826
GO:0051352	negative regulation of ligase activity	AK230619.1	Sus scrofa mRNA, clone:AMP010017F09, expressed in alveolar macrophage	----	0.268792	6.95123
GO:0051444	negative regulation of ubiquitin-protein ligase activity	AK230619.1	Sus scrofa mRNA, clone:AMP010017F09, expressed in alveolar macrophage	----	0.268792	6.95123
GO:0051436	negative regulation of ubiquitin-protein ligase activity during mitotic cell cycle	AK230619.1	Sus scrofa mRNA, clone:AMP010017F09, expressed in alveolar macrophage	----	0.268792	6.95123
GO:0051443	positive regulation of ubiquitin-protein ligase activity	AK230619.1	Sus scrofa mRNA, clone:AMP010017F09, expressed in alveolar macrophage	----	0.278027	6.70298
GO:0051437	positive regulation of ubiquitin-protein ligase activity during mitotic cell cycle	AK230619.1	Sus scrofa mRNA, clone:AMP010017F09, expressed in alveolar macrophage	----	0.278027	6.70298
GO:0022402	cell cycle process	AJ957797	AJ957797 KN404_2 Sus scrofa cDNA clone C0007758e14 5', mRNA sequence		0.278256	2.32665
GO:0022402	cell cycle process	AK230619.1	Sus scrofa mRNA, clone:AMP010017F09, expressed in alveolar macrophage	----	0.278256	2.32665
GO:0022402	cell cycle process	DN132970	996409 MARC 4PIG Sus scrofa cDNA 5', mRNA sequence		0.278256	2.32665
GO:0051656	establishment of organelle localization	AK239134.1	Sus scrofa mRNA, clone:THY010066A06, expressed in thymus		0.287213	6.47184
GO:0051439	regulation of ubiquitin-protein ligase activity during mitotic cell cycle	AK230619.1	Sus scrofa mRNA, clone:AMP010017F09, expressed in alveolar macrophage	----	0.287213	6.47184
GO:0044257	cellular protein catabolic process	AK230619.1	Sus scrofa mRNA, clone:AMP010017F09, expressed in alveolar macrophage	----	0.290569	2.27955
GO:0044257	cellular protein catabolic process	BX665103	BX665103 Sus Scrofa library (scag) Sus scrofa cDNA clone scag0004.c.03 5prim, mRNA sequence		0.290569	2.27955
GO:0044257	cellular protein catabolic process	DN102060	1096929 MARC 4PIG Sus scrofa cDNA 3', mRNA sequence		0.290569	2.27955
GO:0043632	modification-dependent macromolecule catabolic process	AK230619.1	Sus scrofa mRNA, clone:AMP010017F09, expressed in alveolar macrophage	----	0.290569	2.27955
GO:0043632	modification-dependent macromolecule catabolic process	BX665103	BX665103 Sus Scrofa library (scag) Sus scrofa cDNA clone scag0004.c.03 5prim, mRNA sequence		0.290569	2.27955
GO:0043632	modification-dependent macromolecule catabolic process	DN102060	1096929 MARC 4PIG Sus scrofa cDNA 3', mRNA sequence		0.290569	2.27955
GO:0019941	modification-dependent protein catabolic process	AK230619.1	Sus scrofa mRNA, clone:AMP010017F09, expressed in alveolar macrophage	----	0.290569	2.27955
GO:0019941	modification-dependent protein catabolic process	BX665103	BX665103 Sus Scrofa library (scag) Sus scrofa cDNA clone scag0004.c.03 5prim, mRNA sequence		0.290569	2.27955
GO:0019941	modification-dependent protein catabolic process	DN102060	1096929 MARC 4PIG Sus scrofa cDNA 3', mRNA sequence		0.290569	2.27955
GO:0051603	proteolysis involved in cellular protein catabolic process	AK230619.1	Sus scrofa mRNA, clone:AMP010017F09, expressed in alveolar macrophage	----	0.290569	2.27955
GO:0051603	proteolysis involved in cellular protein catabolic process	BX665103	BX665103 Sus Scrofa library (scag) Sus scrofa cDNA clone scag0004.c.03 5prim, mRNA sequence		0.290569	2.27955
GO:0051603	proteolysis involved in cellular protein catabolic process	DN102060	1096929 MARC 4PIG Sus scrofa cDNA 3', mRNA sequence		0.290569	2.27955
GO:0006511	ubiquitin-dependent protein catabolic process	AK230619.1	Sus scrofa mRNA, clone:AMP010017F09, expressed in alveolar macrophage	----	0.290569	2.27955
GO:0006511	ubiquitin-dependent protein catabolic process	BX665103	BX665103 Sus Scrofa library (scag) Sus scrofa cDNA clone scag0004.c.03 5prim, mRNA sequence		0.290569	2.27955
GO:0006511	ubiquitin-dependent protein catabolic process	DN102060	1096929 MARC 4PIG Sus scrofa cDNA 3', mRNA sequence		0.290569	2.27955
GO:0051351	positive regulation of ligase activity	AK230619.1	Sus scrofa mRNA, clone:AMP010017F09, expressed in alveolar macrophage	----	0.296351	6.25611
GO:0006996	organelle organization	AK233386.1	Sus scrofa mRNA, clone:LVRM10136D01, expressed in liver		0.304466	1.93988
GO:0006996	organelle organization	DN132970	996409 MARC 4PIG Sus scrofa cDNA 5', mRNA sequence		0.304466	1.93988
GO:0006996	organelle organization	EV867707	rpbfe0123_n8.y1 bfe Sus scrofa cDNA 5', mRNA sequence		0.304466	1.93988
GO:0006996	organelle organization	NM_001008481.1	Sus scrofa nuclear receptor subfamily 3, group C, member 1 (glucocorticoid receptor) (NR3C1), mRNA	NR3C1	0.304466	1.93988
GO:0051438	regulation of ubiquitin-protein ligase activity	AK230619.1	Sus scrofa mRNA, clone:AMP010017F09, expressed in alveolar macrophage	----	0.30544	6.0543
GO:0007268	synaptic transmission	AK236419.1	Sus scrofa mRNA, clone:OVRM10190F12, expressed in ovary		0.314481	5.8651
GO:0030163	protein catabolic process	AK230619.1	Sus scrofa mRNA, clone:AMP010017F09, expressed in alveolar macrophage	----	0.318272	2.18236
GO:0030163	protein catabolic process	BX665103	BX665103 Sus Scrofa library (scag) Sus scrofa cDNA clone scag0004.c.03 5prim, mRNA sequence		0.318272	2.18236
GO:0030163	protein catabolic process	DN102060	1096929 MARC 4PIG Sus scrofa cDNA 3', mRNA sequence		0.318272	2.18236
GO:0008015	blood circulation	DV904076	POSM0605028_M02R porcine skeletal muscle cDNA library (PoSM) Sus scrofa cDNA 3', mRNA sequence		0.323475	5.68737
GO:0003013	circulatory system process	DV904076	POSM0605028_M02R porcine skeletal muscle cDNA library (PoSM) Sus scrofa cDNA 3', mRNA sequence		0.323475	5.68737
GO:0051340	regulation of ligase activity	AK230619.1	Sus scrofa mRNA, clone:AMP010017F09, expressed in alveolar macrophage	----	0.323475	5.68737
GO:0016197	endosome transport	AK239134.1	Sus scrofa mRNA, clone:THY010066A06, expressed in thymus		0.332421	5.5201
GO:0043085	positive regulation of catalytic activity	AK230619.1	Sus scrofa mRNA, clone:AMP010017F09, expressed in alveolar macrophage	----	0.338998	2.70048
GO:0043085	positive regulation of catalytic activity	EW309452	rpldo0111_m16.y1 ldo Sus scrofa cDNA 5', mRNA sequence		0.338998	2.70048
GO:0045087	innate immune response	EW334411	rpliv0128_f6.y1 liv Sus scrofa cDNA 5', mRNA sequence		0.341319	5.36238
GO:0065002	intracellular protein transmembrane transport	CX063309	PDUts2077D06 Porcine testis cDNA library II Sus scrofa cDNA clone PDUts2077D06 5' similar to homologue to ref|NM_018144.2| Homo sapiens Sec61 alpha 2 subunit (S. cerevisiae) (SEC61A2), mRNA, mRNA sequence		0.341319	5.36238
GO:0010498	proteasomal protein catabolic process	AK230619.1	Sus scrofa mRNA, clone:AMP010017F09, expressed in alveolar macrophage	----	0.341319	5.36238
GO:0043161	proteasomal ubiquitin-dependent protein catabolic process	AK230619.1	Sus scrofa mRNA, clone:AMP010017F09, expressed in alveolar macrophage	----	0.341319	5.36238
GO:0009058	biosynthetic process	AJ960548	AJ960548 KN404_2 Sus scrofa cDNA clone C0007754k17 3', mRNA sequence		0.346751	0.317569
GO:0055085	transmembrane transport	CX063309	PDUts2077D06 Porcine testis cDNA library II Sus scrofa cDNA clone PDUts2077D06 5' similar to homologue to ref|NM_018144.2| Homo sapiens Sec61 alpha 2 subunit (S. cerevisiae) (SEC61A2), mRNA, mRNA sequence		0.350171	5.21343
GO:0051329	interphase of mitotic cell cycle	AJ957797	AJ957797 KN404_2 Sus scrofa cDNA clone C0007758e14 5', mRNA sequence		0.358975	5.07252
GO:0030308	negative regulation of cell growth	DV904076	POSM0605028_M02R porcine skeletal muscle cDNA library (PoSM) Sus scrofa cDNA 3', mRNA sequence		0.358975	5.07252
GO:0045792	negative regulation of cell size	DV904076	POSM0605028_M02R porcine skeletal muscle cDNA library (PoSM) Sus scrofa cDNA 3', mRNA sequence		0.358975	5.07252
GO:0051640	organelle localization	AK239134.1	Sus scrofa mRNA, clone:THY010066A06, expressed in thymus		0.358975	5.07252
GO:0019226	transmission of nerve impulse	AK236419.1	Sus scrofa mRNA, clone:OVRM10190F12, expressed in ovary		0.358975	5.07252
GO:0044249	cellular biosynthetic process	AJ960548	AJ960548 KN404_2 Sus scrofa cDNA clone C0007754k17 3', mRNA sequence		0.361437	0.323035
GO:0051325	interphase	AJ957797	AJ957797 KN404_2 Sus scrofa cDNA clone C0007758e14 5', mRNA sequence		0.367733	4.93904
GO:0007265	Ras protein signal transduction	AK236419.1	Sus scrofa mRNA, clone:OVRM10190F12, expressed in ovary		0.367733	4.93904
GO:0045926	negative regulation of growth	DV904076	POSM0605028_M02R porcine skeletal muscle cDNA library (PoSM) Sus scrofa cDNA 3', mRNA sequence		0.376445	4.81239
GO:0000226	microtubule cytoskeleton organization	DN132970	996409 MARC 4PIG Sus scrofa cDNA 5', mRNA sequence		0.38511	4.69208
GO:0051259	protein oligomerization	EW334411	rpliv0128_f6.y1 liv Sus scrofa cDNA 5', mRNA sequence		0.410833	4.36473
GO:0043285	biopolymer catabolic process	AK230619.1	Sus scrofa mRNA, clone:AMP010017F09, expressed in alveolar macrophage	----	0.427723	1.88311
GO:0043285	biopolymer catabolic process	BX665103	BX665103 Sus Scrofa library (scag) Sus scrofa cDNA clone scag0004.c.03 5prim, mRNA sequence		0.427723	1.88311
GO:0043285	biopolymer catabolic process	DN102060	1096929 MARC 4PIG Sus scrofa cDNA 3', mRNA sequence		0.427723	1.88311
GO:0007507	heart development	DV904076	POSM0605028_M02R porcine skeletal muscle cDNA library (PoSM) Sus scrofa cDNA 3', mRNA sequence		0.436148	4.08007
GO:0044265	cellular macromolecule catabolic process	AK230619.1	Sus scrofa mRNA, clone:AMP010017F09, expressed in alveolar macrophage	----	0.438824	1.85825
GO:0044265	cellular macromolecule catabolic process	BX665103	BX665103 Sus Scrofa library (scag) Sus scrofa cDNA clone scag0004.c.03 5prim, mRNA sequence		0.438824	1.85825
GO:0044265	cellular macromolecule catabolic process	DN102060	1096929 MARC 4PIG Sus scrofa cDNA 3', mRNA sequence		0.438824	1.85825
GO:0048518	positive regulation of biological process	AK236419.1	Sus scrofa mRNA, clone:OVRM10190F12, expressed in ovary		0.439839	0.352126
GO:0007420	brain development	DN102060	1096929 MARC 4PIG Sus scrofa cDNA 3', mRNA sequence		0.444498	3.99326
GO:0006935	chemotaxis	AK236419.1	Sus scrofa mRNA, clone:OVRM10190F12, expressed in ovary		0.452803	3.91007
GO:0042330	taxis	AK236419.1	Sus scrofa mRNA, clone:OVRM10190F12, expressed in ovary		0.452803	3.91007
GO:0000278	mitotic cell cycle	AJ957797	AJ957797 KN404_2 Sus scrofa cDNA clone C0007758e14 5', mRNA sequence		0.454876	2.2211
GO:0000278	mitotic cell cycle	AK230619.1	Sus scrofa mRNA, clone:AMP010017F09, expressed in alveolar macrophage	----	0.454876	2.2211
GO:0051239	regulation of multicellular organismal process	DV904076	POSM0605028_M02R porcine skeletal muscle cDNA library (PoSM) Sus scrofa cDNA 3', mRNA sequence		0.470585	2.16975
GO:0051239	regulation of multicellular organismal process	NM_213912.2	Sus scrofa troponin I (TNNI1), mRNA	TNNI1	0.470585	2.16975
GO:0009057	macromolecule catabolic process	AK230619.1	Sus scrofa mRNA, clone:AMP010017F09, expressed in alveolar macrophage	----	0.472469	1.78746
GO:0009057	macromolecule catabolic process	BX665103	BX665103 Sus Scrofa library (scag) Sus scrofa cDNA clone scag0004.c.03 5prim, mRNA sequence		0.472469	1.78746
GO:0009057	macromolecule catabolic process	DN102060	1096929 MARC 4PIG Sus scrofa cDNA 3', mRNA sequence		0.472469	1.78746
GO:0014706	striated muscle development	DV904076	POSM0605028_M02R porcine skeletal muscle cDNA library (PoSM) Sus scrofa cDNA 3', mRNA sequence		0.477456	3.68007
GO:0007049	cell cycle	AJ957797	AJ957797 KN404_2 Sus scrofa cDNA clone C0007758e14 5', mRNA sequence		0.478122	1.77618
GO:0007049	cell cycle	AK230619.1	Sus scrofa mRNA, clone:AMP010017F09, expressed in alveolar macrophage	----	0.478122	1.77618
GO:0007049	cell cycle	DN132970	996409 MARC 4PIG Sus scrofa cDNA 5', mRNA sequence		0.478122	1.77618
GO:0006397	mRNA processing	AK230569.1	Sus scrofa mRNA, clone:AMP010010H06, expressed in alveolar macrophage	----	0.478452	2.14495
GO:0006397	mRNA processing	XM_001929075.1	PREDICTED: Sus scrofa similar to polynucleotide adenylyltransferase, transcript variant 1 (LOC100156323), mRNA	LOC100156323	0.478452	2.14495
GO:0007626	locomotory behavior	AK236419.1	Sus scrofa mRNA, clone:OVRM10190F12, expressed in ovary		0.493674	3.54119
GO:0008361	regulation of cell size	DV904076	POSM0605028_M02R porcine skeletal muscle cDNA library (PoSM) Sus scrofa cDNA 3', mRNA sequence		0.517681	3.35149
GO:0007165	signal transduction	AK236419.1	Sus scrofa mRNA, clone:OVRM10190F12, expressed in ovary		0.525218	1.39197
GO:0007165	signal transduction	CK449825	893417 MARC 4PIG Sus scrofa cDNA 5', mRNA sequence		0.525218	1.39197
GO:0007165	signal transduction	EW239364	rhlv29b_b18.y1 hlv Sus scrofa cDNA 5', mRNA sequence		0.525218	1.39197
GO:0007165	signal transduction	EW309452	rpldo0111_m16.y1 ldo Sus scrofa cDNA 5', mRNA sequence		0.525218	1.39197
GO:0007165	signal transduction	EW334411	rpliv0128_f6.y1 liv Sus scrofa cDNA 5', mRNA sequence		0.525218	1.39197
GO:0007165	signal transduction	XM_001924626.1	PREDICTED: Sus scrofa similar to CD164 molecule, sialomucin (LOC100152548), mRNA	LOC100152548	0.525218	1.39197
GO:0016071	mRNA metabolic process	AK230569.1	Sus scrofa mRNA, clone:AMP010010H06, expressed in alveolar macrophage	----	0.525763	2.00731
GO:0016071	mRNA metabolic process	XM_001929075.1	PREDICTED: Sus scrofa similar to polynucleotide adenylyltransferase, transcript variant 1 (LOC100156323), mRNA	LOC100156323	0.525763	2.00731
GO:0051179	localization	AK239134.1	Sus scrofa mRNA, clone:THY010066A06, expressed in thymus		0.526598	0.65509
GO:0051179	localization	BX918556	BX918556 Sus Scrofa library (scan) Sus scrofa cDNA clone scan0034.h.12 5prim, mRNA sequence		0.526598	0.65509
GO:0051179	localization	CX063309	PDUts2077D06 Porcine testis cDNA library II Sus scrofa cDNA clone PDUts2077D06 5' similar to homologue to ref|NM_018144.2| Homo sapiens Sec61 alpha 2 subunit (S. cerevisiae) (SEC61A2), mRNA, mRNA sequence		0.526598	0.65509
GO:0051179	localization	EW334411	rpliv0128_f6.y1 liv Sus scrofa cDNA 5', mRNA sequence		0.526598	0.65509
GO:0006139	nucleobase, nucleoside, nucleotide and nucleic acid metabolic process	AK230569.1	Sus scrofa mRNA, clone:AMP010010H06, expressed in alveolar macrophage	----	0.527255	0.526461
GO:0006139	nucleobase, nucleoside, nucleotide and nucleic acid metabolic process	XM_001929075.1	PREDICTED: Sus scrofa similar to polynucleotide adenylyltransferase, transcript variant 1 (LOC100156323), mRNA	LOC100156323	0.527255	0.526461
GO:0048522	positive regulation of cellular process	AK236419.1	Sus scrofa mRNA, clone:OVRM10190F12, expressed in ovary		0.528403	0.385387
GO:0022900	electron transport chain	BX918556	BX918556 Sus Scrofa library (scan) Sus scrofa cDNA clone scan0034.h.12 5prim, mRNA sequence		0.533475	3.23592
GO:0006955	immune response	EW334411	rpliv0128_f6.y1 liv Sus scrofa cDNA 5', mRNA sequence		0.533657	1.98607
GO:0006955	immune response	XM_001924626.1	PREDICTED: Sus scrofa similar to CD164 molecule, sialomucin (LOC100152548), mRNA	LOC100152548	0.533657	1.98607
GO:0042221	response to chemical stimulus	AK236419.1	Sus scrofa mRNA, clone:OVRM10190F12, expressed in ovary		0.533657	1.98607
GO:0042221	response to chemical stimulus	EW334411	rpliv0128_f6.y1 liv Sus scrofa cDNA 5', mRNA sequence		0.533657	1.98607
GO:0006508	proteolysis	AK230619.1	Sus scrofa mRNA, clone:AMP010017F09, expressed in alveolar macrophage	----	0.538112	1.66583
GO:0006508	proteolysis	BX665103	BX665103 Sus Scrofa library (scag) Sus scrofa cDNA clone scag0004.c.03 5prim, mRNA sequence		0.538112	1.66583
GO:0006508	proteolysis	DN102060	1096929 MARC 4PIG Sus scrofa cDNA 3', mRNA sequence		0.538112	1.66583
GO:0043170	macromolecule metabolic process	AJ960548	AJ960548 KN404_2 Sus scrofa cDNA clone C0007754k17 3', mRNA sequence		0.550868	0.728396
GO:0043170	macromolecule metabolic process	AK230569.1	Sus scrofa mRNA, clone:AMP010010H06, expressed in alveolar macrophage	----	0.550868	0.728396
GO:0043170	macromolecule metabolic process	AK230619.1	Sus scrofa mRNA, clone:AMP010017F09, expressed in alveolar macrophage	----	0.550868	0.728396
GO:0043170	macromolecule metabolic process	BX665103	BX665103 Sus Scrofa library (scag) Sus scrofa cDNA clone scag0004.c.03 5prim, mRNA sequence		0.550868	0.728396
GO:0043170	macromolecule metabolic process	DN102060	1096929 MARC 4PIG Sus scrofa cDNA 3', mRNA sequence		0.550868	0.728396
GO:0043170	macromolecule metabolic process	XM_001929075.1	PREDICTED: Sus scrofa similar to polynucleotide adenylyltransferase, transcript variant 1 (LOC100156323), mRNA	LOC100156323	0.550868	0.728396
GO:0007264	small GTPase mediated signal transduction	AK236419.1	Sus scrofa mRNA, clone:OVRM10190F12, expressed in ovary		0.564562	3.02715
GO:0016337	cell-cell adhesion	XM_001924626.1	PREDICTED: Sus scrofa similar to CD164 molecule, sialomucin (LOC100152548), mRNA	LOC100152548	0.594997	2.84369
GO:0044260	cellular macromolecule metabolic process	AJ960548	AJ960548 KN404_2 Sus scrofa cDNA clone C0007754k17 3', mRNA sequence		0.595892	0.745268
GO:0044260	cellular macromolecule metabolic process	AK230569.1	Sus scrofa mRNA, clone:AMP010010H06, expressed in alveolar macrophage	----	0.595892	0.745268
GO:0044260	cellular macromolecule metabolic process	AK230619.1	Sus scrofa mRNA, clone:AMP010017F09, expressed in alveolar macrophage	----	0.595892	0.745268
GO:0044260	cellular macromolecule metabolic process	BX665103	BX665103 Sus Scrofa library (scag) Sus scrofa cDNA clone scag0004.c.03 5prim, mRNA sequence		0.595892	0.745268
GO:0044260	cellular macromolecule metabolic process	DN102060	1096929 MARC 4PIG Sus scrofa cDNA 3', mRNA sequence		0.595892	0.745268
GO:0044260	cellular macromolecule metabolic process	XM_001929075.1	PREDICTED: Sus scrofa similar to polynucleotide adenylyltransferase, transcript variant 1 (LOC100156323), mRNA	LOC100156323	0.595892	0.745268
GO:0007600	sensory perception	BX665103	BX665103 Sus Scrofa library (scag) Sus scrofa cDNA clone scag0004.c.03 5prim, mRNA sequence		0.602505	2.80124
GO:0043086	negative regulation of catalytic activity	AK230619.1	Sus scrofa mRNA, clone:AMP010017F09, expressed in alveolar macrophage	----	0.617402	2.72005
GO:0044248	cellular catabolic process	AK230619.1	Sus scrofa mRNA, clone:AMP010017F09, expressed in alveolar macrophage	----	0.628046	1.52588
GO:0044248	cellular catabolic process	BX665103	BX665103 Sus Scrofa library (scag) Sus scrofa cDNA clone scag0004.c.03 5prim, mRNA sequence		0.628046	1.52588
GO:0044248	cellular catabolic process	DN102060	1096929 MARC 4PIG Sus scrofa cDNA 3', mRNA sequence		0.628046	1.52588
GO:0050790	regulation of catalytic activity	AK230619.1	Sus scrofa mRNA, clone:AMP010017F09, expressed in alveolar macrophage	----	0.628156	1.76228
GO:0050790	regulation of catalytic activity	EW309452	rpldo0111_m16.y1 ldo Sus scrofa cDNA 5', mRNA sequence		0.628156	1.76228
GO:0007154	cell communication	AK236419.1	Sus scrofa mRNA, clone:OVRM10190F12, expressed in ovary		0.645331	1.28844
GO:0007154	cell communication	CK449825	893417 MARC 4PIG Sus scrofa cDNA 5', mRNA sequence		0.645331	1.28844
GO:0007154	cell communication	EW239364	rhlv29b_b18.y1 hlv Sus scrofa cDNA 5', mRNA sequence		0.645331	1.28844
GO:0007154	cell communication	EW309452	rpldo0111_m16.y1 ldo Sus scrofa cDNA 5', mRNA sequence		0.645331	1.28844
GO:0007154	cell communication	EW334411	rpliv0128_f6.y1 liv Sus scrofa cDNA 5', mRNA sequence		0.645331	1.28844
GO:0007154	cell communication	XM_001924626.1	PREDICTED: Sus scrofa similar to CD164 molecule, sialomucin (LOC100152548), mRNA	LOC100152548	0.645331	1.28844
GO:0006897	endocytosis	EW334411	rpliv0128_f6.y1 liv Sus scrofa cDNA 5', mRNA sequence		0.668311	2.46952
GO:0010324	membrane invagination	EW334411	rpliv0128_f6.y1 liv Sus scrofa cDNA 5', mRNA sequence		0.668311	2.46952
GO:0007417	central nervous system development	DN102060	1096929 MARC 4PIG Sus scrofa cDNA 3', mRNA sequence		0.675431	2.43745
GO:0007517	muscle development	DV904076	POSM0605028_M02R porcine skeletal muscle cDNA library (PoSM) Sus scrofa cDNA 3', mRNA sequence		0.675431	2.43745
GO:0022607	cellular component assembly	DV904076	POSM0605028_M02R porcine skeletal muscle cDNA library (PoSM) Sus scrofa cDNA 3', mRNA sequence		0.678865	1.66091
GO:0022607	cellular component assembly	EW334411	rpliv0128_f6.y1 liv Sus scrofa cDNA 5', mRNA sequence		0.678865	1.66091
GO:0001558	regulation of cell growth	DV904076	POSM0605028_M02R porcine skeletal muscle cDNA library (PoSM) Sus scrofa cDNA 3', mRNA sequence		0.682512	2.4062
GO:0050890	cognition	BX665103	BX665103 Sus Scrofa library (scag) Sus scrofa cDNA clone scag0004.c.03 5prim, mRNA sequence		0.696563	2.34604
GO:0016192	vesicle-mediated transport	AK239134.1	Sus scrofa mRNA, clone:THY010066A06, expressed in thymus		0.702086	1.61796
GO:0016192	vesicle-mediated transport	EW334411	rpliv0128_f6.y1 liv Sus scrofa cDNA 5', mRNA sequence		0.702086	1.61796
GO:0006412	translation	AJ960548	AJ960548 KN404_2 Sus scrofa cDNA clone C0007754k17 3', mRNA sequence		0.710466	2.28882
GO:0009056	catabolic process	AK230619.1	Sus scrofa mRNA, clone:AMP010017F09, expressed in alveolar macrophage	----	0.727104	1.39715
GO:0009056	catabolic process	BX665103	BX665103 Sus Scrofa library (scag) Sus scrofa cDNA clone scag0004.c.03 5prim, mRNA sequence		0.727104	1.39715
GO:0009056	catabolic process	DN102060	1096929 MARC 4PIG Sus scrofa cDNA 3', mRNA sequence		0.727104	1.39715
GO:0051234	establishment of localization	AK239134.1	Sus scrofa mRNA, clone:THY010066A06, expressed in thymus		0.727262	0.737459
GO:0051234	establishment of localization	BX918556	BX918556 Sus Scrofa library (scan) Sus scrofa cDNA clone scan0034.h.12 5prim, mRNA sequence		0.727262	0.737459
GO:0051234	establishment of localization	CX063309	PDUts2077D06 Porcine testis cDNA library II Sus scrofa cDNA clone PDUts2077D06 5' similar to homologue to ref|NM_018144.2| Homo sapiens Sec61 alpha 2 subunit (S. cerevisiae) (SEC61A2), mRNA, mRNA sequence		0.727262	0.737459
GO:0051234	establishment of localization	EW334411	rpliv0128_f6.y1 liv Sus scrofa cDNA 5', mRNA sequence		0.727262	0.737459
GO:0040008	regulation of growth	DV904076	POSM0605028_M02R porcine skeletal muscle cDNA library (PoSM) Sus scrofa cDNA 3', mRNA sequence		0.731044	2.20804
GO:0022610	biological adhesion	AK232798.1	Sus scrofa mRNA, clone:LVRM10028H06, expressed in liver	LOC100154173	0.732832	1.56403
GO:0022610	biological adhesion	XM_001924626.1	PREDICTED: Sus scrofa similar to CD164 molecule, sialomucin (LOC100152548), mRNA	LOC100152548	0.732832	1.56403
GO:0022610	biological adhesion	XM_001926549.1	PREDICTED: Sus scrofa similar to fermitin family homolog 2 (LOC100154173), mRNA	LOC100154173	0.732832	1.56403
GO:0007155	cell adhesion	AK232798.1	Sus scrofa mRNA, clone:LVRM10028H06, expressed in liver	LOC100154173	0.732832	1.56403
GO:0007155	cell adhesion	XM_001924626.1	PREDICTED: Sus scrofa similar to CD164 molecule, sialomucin (LOC100152548), mRNA	LOC100152548	0.732832	1.56403
GO:0007155	cell adhesion	XM_001926549.1	PREDICTED: Sus scrofa similar to fermitin family homolog 2 (LOC100154173), mRNA	LOC100154173	0.732832	1.56403
GO:0048869	cellular developmental process	DV904076	POSM0605028_M02R porcine skeletal muscle cDNA library (PoSM) Sus scrofa cDNA 3', mRNA sequence		0.732912	1.39025
GO:0048869	cellular developmental process	EV867707	rpbfe0123_n8.y1 bfe Sus scrofa cDNA 5', mRNA sequence		0.732912	1.39025
GO:0048869	cellular developmental process	EW309452	rpldo0111_m16.y1 ldo Sus scrofa cDNA 5', mRNA sequence		0.732912	1.39025
GO:0051301	cell division	CJ026295	CJ026295 full-length enriched swine cDNA library, adult trachea Sus scrofa cDNA clone TCH01A070052 5', mRNA sequence		0.737831	2.18236
GO:0006917	induction of apoptosis	AK236419.1	Sus scrofa mRNA, clone:OVRM10190F12, expressed in ovary		0.737831	2.18236
GO:0012502	induction of programmed cell death	AK236419.1	Sus scrofa mRNA, clone:OVRM10190F12, expressed in ovary		0.737831	2.18236
GO:0065009	regulation of molecular function	AK230619.1	Sus scrofa mRNA, clone:AMP010017F09, expressed in alveolar macrophage	----	0.740477	1.5511
GO:0065009	regulation of molecular function	EW309452	rpldo0111_m16.y1 ldo Sus scrofa cDNA 5', mRNA sequence		0.740477	1.5511
GO:0006810	transport	AK239134.1	Sus scrofa mRNA, clone:THY010066A06, expressed in thymus		0.749991	0.746998
GO:0006810	transport	BX918556	BX918556 Sus Scrofa library (scan) Sus scrofa cDNA clone scan0034.h.12 5prim, mRNA sequence		0.749991	0.746998
GO:0006810	transport	CX063309	PDUts2077D06 Porcine testis cDNA library II Sus scrofa cDNA clone PDUts2077D06 5' similar to homologue to ref|NM_018144.2| Homo sapiens Sec61 alpha 2 subunit (S. cerevisiae) (SEC61A2), mRNA, mRNA sequence		0.749991	0.746998
GO:0006810	transport	EW334411	rpliv0128_f6.y1 liv Sus scrofa cDNA 5', mRNA sequence		0.749991	0.746998
GO:0043283	biopolymer metabolic process	AJ960548	AJ960548 KN404_2 Sus scrofa cDNA clone C0007754k17 3', mRNA sequence		0.765607	0.80898
GO:0043283	biopolymer metabolic process	AK230569.1	Sus scrofa mRNA, clone:AMP010010H06, expressed in alveolar macrophage	----	0.765607	0.80898
GO:0043283	biopolymer metabolic process	AK230619.1	Sus scrofa mRNA, clone:AMP010017F09, expressed in alveolar macrophage	----	0.765607	0.80898
GO:0043283	biopolymer metabolic process	BX665103	BX665103 Sus Scrofa library (scag) Sus scrofa cDNA clone scag0004.c.03 5prim, mRNA sequence		0.765607	0.80898
GO:0043283	biopolymer metabolic process	DN102060	1096929 MARC 4PIG Sus scrofa cDNA 3', mRNA sequence		0.765607	0.80898
GO:0043283	biopolymer metabolic process	XM_001929075.1	PREDICTED: Sus scrofa similar to polynucleotide adenylyltransferase, transcript variant 1 (LOC100156323), mRNA	LOC100156323	0.765607	0.80898
GO:0007267	cell-cell signaling	AK236419.1	Sus scrofa mRNA, clone:OVRM10190F12, expressed in ovary		0.784341	2.0181
GO:0006091	generation of precursor metabolites and energy	BX918556	BX918556 Sus Scrofa library (scan) Sus scrofa cDNA clone scan0034.h.12 5prim, mRNA sequence		0.797314	1.97561
GO:0040011	locomotion	AK236419.1	Sus scrofa mRNA, clone:OVRM10190F12, expressed in ovary		0.803749	1.95503
GO:0000902	cell morphogenesis	EW309452	rpldo0111_m16.y1 ldo Sus scrofa cDNA 5', mRNA sequence		0.816518	1.91514
GO:0032989	cellular structure morphogenesis	EW309452	rpldo0111_m16.y1 ldo Sus scrofa cDNA 5', mRNA sequence		0.816518	1.91514
GO:0008285	negative regulation of cell proliferation	XM_001924626.1	PREDICTED: Sus scrofa similar to CD164 molecule, sialomucin (LOC100152548), mRNA	LOC100152548	0.829151	1.87683
GO:0009790	embryonic development	BX665103	BX665103 Sus Scrofa library (scag) Sus scrofa cDNA clone scag0004.c.03 5prim, mRNA sequence		0.84165	1.84003
GO:0009059	macromolecule biosynthetic process	AJ960548	AJ960548 KN404_2 Sus scrofa cDNA clone C0007754k17 3', mRNA sequence		0.845655	0.518462
GO:0033036	macromolecule localization	CX063309	PDUts2077D06 Porcine testis cDNA library II Sus scrofa cDNA clone PDUts2077D06 5' similar to homologue to ref|NM_018144.2| Homo sapiens Sec61 alpha 2 subunit (S. cerevisiae) (SEC61A2), mRNA, mRNA sequence		0.848675	0.519898
GO:0034645	cellular macromolecule biosynthetic process	AJ960548	AJ960548 KN404_2 Sus scrofa cDNA clone C0007754k17 3', mRNA sequence		0.851703	0.521343
GO:0006396	RNA processing	AK230569.1	Sus scrofa mRNA, clone:AMP010010H06, expressed in alveolar macrophage	----	0.874599	1.35024
GO:0006396	RNA processing	XM_001929075.1	PREDICTED: Sus scrofa similar to polynucleotide adenylyltransferase, transcript variant 1 (LOC100156323), mRNA	LOC100156323	0.874599	1.35024
GO:0032502	developmental process	BX665103	BX665103 Sus Scrofa library (scag) Sus scrofa cDNA clone scag0004.c.03 5prim, mRNA sequence		0.879957	1.12949
GO:0032502	developmental process	DN102060	1096929 MARC 4PIG Sus scrofa cDNA 3', mRNA sequence		0.879957	1.12949
GO:0032502	developmental process	DV904076	POSM0605028_M02R porcine skeletal muscle cDNA library (PoSM) Sus scrofa cDNA 3', mRNA sequence		0.879957	1.12949
GO:0032502	developmental process	EV867707	rpbfe0123_n8.y1 bfe Sus scrofa cDNA 5', mRNA sequence		0.879957	1.12949
GO:0032502	developmental process	EW309452	rpldo0111_m16.y1 ldo Sus scrofa cDNA 5', mRNA sequence		0.879957	1.12949
GO:0032502	developmental process	XM_001924626.1	PREDICTED: Sus scrofa similar to CD164 molecule, sialomucin (LOC100152548), mRNA	LOC100152548	0.879957	1.12949
GO:0016568	chromatin modification	NM_001008481.1	Sus scrofa nuclear receptor subfamily 3, group C, member 1 (glucocorticoid receptor) (NR3C1), mRNA	NR3C1	0.890337	1.70621
GO:0009653	anatomical structure morphogenesis	DV904076	POSM0605028_M02R porcine skeletal muscle cDNA library (PoSM) Sus scrofa cDNA 3', mRNA sequence		0.896224	1.32171
GO:0009653	anatomical structure morphogenesis	EW309452	rpldo0111_m16.y1 ldo Sus scrofa cDNA 5', mRNA sequence		0.896224	1.32171
GO:0043065	positive regulation of apoptosis	AK236419.1	Sus scrofa mRNA, clone:OVRM10190F12, expressed in ovary		0.902189	1.67574
GO:0050793	regulation of developmental process	AK236419.1	Sus scrofa mRNA, clone:OVRM10190F12, expressed in ovary		0.910704	0.550391
GO:0048731	system development	DN102060	1096929 MARC 4PIG Sus scrofa cDNA 3', mRNA sequence		0.919319	0.706905
GO:0048731	system development	DV904076	POSM0605028_M02R porcine skeletal muscle cDNA library (PoSM) Sus scrofa cDNA 3', mRNA sequence		0.919319	0.706905
GO:0043068	positive regulation of programmed cell death	AK236419.1	Sus scrofa mRNA, clone:OVRM10190F12, expressed in ovary		0.919731	1.63203
GO:0008104	protein localization	CX063309	PDUts2077D06 Porcine testis cDNA library II Sus scrofa cDNA clone PDUts2077D06 5' similar to homologue to ref|NM_018144.2| Homo sapiens Sec61 alpha 2 subunit (S. cerevisiae) (SEC61A2), mRNA, mRNA sequence		0.920273	0.555276
GO:0019538	protein metabolic process	AJ960548	AJ960548 KN404_2 Sus scrofa cDNA clone C0007754k17 3', mRNA sequence		0.921876	0.822271
GO:0019538	protein metabolic process	AK230619.1	Sus scrofa mRNA, clone:AMP010017F09, expressed in alveolar macrophage	----	0.921876	0.822271
GO:0019538	protein metabolic process	BX665103	BX665103 Sus Scrofa library (scag) Sus scrofa cDNA clone scag0004.c.03 5prim, mRNA sequence		0.921876	0.822271
GO:0019538	protein metabolic process	DN102060	1096929 MARC 4PIG Sus scrofa cDNA 3', mRNA sequence		0.921876	0.822271
GO:0044267	cellular protein metabolic process	AJ960548	AJ960548 KN404_2 Sus scrofa cDNA clone C0007754k17 3', mRNA sequence		0.943588	0.832299
GO:0044267	cellular protein metabolic process	AK230619.1	Sus scrofa mRNA, clone:AMP010017F09, expressed in alveolar macrophage	----	0.943588	0.832299
GO:0044267	cellular protein metabolic process	BX665103	BX665103 Sus Scrofa library (scag) Sus scrofa cDNA clone scag0004.c.03 5prim, mRNA sequence		0.943588	0.832299
GO:0044267	cellular protein metabolic process	DN102060	1096929 MARC 4PIG Sus scrofa cDNA 3', mRNA sequence		0.943588	0.832299
GO:0048519	negative regulation of biological process	DV904076	POSM0605028_M02R porcine skeletal muscle cDNA library (PoSM) Sus scrofa cDNA 3', mRNA sequence		0.945073	0.720473
GO:0048519	negative regulation of biological process	XM_001924626.1	PREDICTED: Sus scrofa similar to CD164 molecule, sialomucin (LOC100152548), mRNA	LOC100152548	0.945073	0.720473
GO:0034960	cellular biopolymer metabolic process	AJ960548	AJ960548 KN404_2 Sus scrofa cDNA clone C0007754k17 3', mRNA sequence		0.950191	0.794147
GO:0034960	cellular biopolymer metabolic process	AK230569.1	Sus scrofa mRNA, clone:AMP010010H06, expressed in alveolar macrophage	----	0.950191	0.794147
GO:0034960	cellular biopolymer metabolic process	XM_001929075.1	PREDICTED: Sus scrofa similar to polynucleotide adenylyltransferase, transcript variant 1 (LOC100156323), mRNA	LOC100156323	0.950191	0.794147
GO:0016044	membrane organization	EW334411	rpliv0128_f6.y1 liv Sus scrofa cDNA 5', mRNA sequence		0.965162	1.52588
GO:0046907	intracellular transport	AK239134.1	Sus scrofa mRNA, clone:THY010066A06, expressed in thymus		0.976916	1.22269
GO:0046907	intracellular transport	CX063309	PDUts2077D06 Porcine testis cDNA library II Sus scrofa cDNA clone PDUts2077D06 5' similar to homologue to ref|NM_018144.2| Homo sapiens Sec61 alpha 2 subunit (S. cerevisiae) (SEC61A2), mRNA, mRNA sequence		0.976916	1.22269
GO:0009887	organ morphogenesis	DV904076	POSM0605028_M02R porcine skeletal muscle cDNA library (PoSM) Sus scrofa cDNA 3', mRNA sequence		0.987162	1.47782
GO:0006950	response to stress	AK236419.1	Sus scrofa mRNA, clone:OVRM10190F12, expressed in ovary		0.992392	0.746256
GO:0006950	response to stress	EW334411	rpliv0128_f6.y1 liv Sus scrofa cDNA 5', mRNA sequence		0.992392	0.746256
GO:0048856	anatomical structure development	DN102060	1096929 MARC 4PIG Sus scrofa cDNA 3', mRNA sequence		1	0.90088
GO:0048856	anatomical structure development	DV904076	POSM0605028_M02R porcine skeletal muscle cDNA library (PoSM) Sus scrofa cDNA 3', mRNA sequence		1	0.90088
GO:0048856	anatomical structure development	EW309452	rpldo0111_m16.y1 ldo Sus scrofa cDNA 5', mRNA sequence		1	0.90088
GO:0043284	biopolymer biosynthetic process	AJ960548	AJ960548 KN404_2 Sus scrofa cDNA clone C0007754k17 3', mRNA sequence		1	0.636215
GO:0022403	cell cycle phase	AJ957797	AJ957797 KN404_2 Sus scrofa cDNA clone C0007758e14 5', mRNA sequence		1	1.03123
GO:0048468	cell development	DV904076	POSM0605028_M02R porcine skeletal muscle cDNA library (PoSM) Sus scrofa cDNA 3', mRNA sequence		1	1.17302
GO:0030154	cell differentiation	DV904076	POSM0605028_M02R porcine skeletal muscle cDNA library (PoSM) Sus scrofa cDNA 3', mRNA sequence		1	1.03123
GO:0030154	cell differentiation	EV867707	rpbfe0123_n8.y1 bfe Sus scrofa cDNA 5', mRNA sequence		1	1.03123
GO:0008283	cell proliferation	AJ957797	AJ957797 KN404_2 Sus scrofa cDNA clone C0007758e14 5', mRNA sequence		1	1.44372
GO:0034961	cellular biopolymer biosynthetic process	AJ960548	AJ960548 KN404_2 Sus scrofa cDNA clone C0007754k17 3', mRNA sequence		1	0.636215
GO:0051641	cellular localization	AK239134.1	Sus scrofa mRNA, clone:THY010066A06, expressed in thymus		1	1.0284
GO:0051641	cellular localization	CX063309	PDUts2077D06 Porcine testis cDNA library II Sus scrofa cDNA clone PDUts2077D06 5' similar to homologue to ref|NM_018144.2| Homo sapiens Sec61 alpha 2 subunit (S. cerevisiae) (SEC61A2), mRNA, mRNA sequence		1	1.0284
GO:0051276	chromosome organization	NM_001008481.1	Sus scrofa nuclear receptor subfamily 3, group C, member 1 (glucocorticoid receptor) (NR3C1), mRNA	NR3C1	1	1.0145
GO:0006952	defense response	EW334411	rpliv0128_f6.y1 liv Sus scrofa cDNA 5', mRNA sequence		1	1.0544
GO:0051649	establishment of localization in cell	AK239134.1	Sus scrofa mRNA, clone:THY010066A06, expressed in thymus		1	1.09118
GO:0051649	establishment of localization in cell	CX063309	PDUts2077D06 Porcine testis cDNA library II Sus scrofa cDNA clone PDUts2077D06 5' similar to homologue to ref|NM_018144.2| Homo sapiens Sec61 alpha 2 subunit (S. cerevisiae) (SEC61A2), mRNA, mRNA sequence		1	1.09118
GO:0045184	establishment of protein localization	CX063309	PDUts2077D06 Porcine testis cDNA library II Sus scrofa cDNA clone PDUts2077D06 5' similar to homologue to ref|NM_018144.2| Homo sapiens Sec61 alpha 2 subunit (S. cerevisiae) (SEC61A2), mRNA, mRNA sequence		1	0.62981
GO:0006325	establishment or maintenance of chromatin architecture	NM_001008481.1	Sus scrofa nuclear receptor subfamily 3, group C, member 1 (glucocorticoid receptor) (NR3C1), mRNA	NR3C1	1	1.41115
GO:0002376	immune system process	EW334411	rpliv0128_f6.y1 liv Sus scrofa cDNA 5', mRNA sequence		1	1.03407
GO:0002376	immune system process	XM_001924626.1	PREDICTED: Sus scrofa similar to CD164 molecule, sialomucin (LOC100152548), mRNA	LOC100152548	1	1.03407
GO:0006886	intracellular protein transport	CX063309	PDUts2077D06 Porcine testis cDNA library II Sus scrofa cDNA clone PDUts2077D06 5' similar to homologue to ref|NM_018144.2| Homo sapiens Sec61 alpha 2 subunit (S. cerevisiae) (SEC61A2), mRNA, mRNA sequence		1	1.07248
GO:0007242	intracellular signaling cascade	AK236419.1	Sus scrofa mRNA, clone:OVRM10190F12, expressed in ovary		1	1.03692
GO:0007242	intracellular signaling cascade	EW334411	rpliv0128_f6.y1 liv Sus scrofa cDNA 5', mRNA sequence		1	1.03692
GO:0065003	macromolecular complex assembly	EW334411	rpliv0128_f6.y1 liv Sus scrofa cDNA 5', mRNA sequence		1	0.952707
GO:0043933	macromolecular complex subunit organization	EW334411	rpliv0128_f6.y1 liv Sus scrofa cDNA 5', mRNA sequence		1	0.915528
GO:0007275	multicellular organismal development	BX665103	BX665103 Sus Scrofa library (scag) Sus scrofa cDNA clone scag0004.c.03 5prim, mRNA sequence		1	1.04124
GO:0007275	multicellular organismal development	DN102060	1096929 MARC 4PIG Sus scrofa cDNA 3', mRNA sequence		1	1.04124
GO:0007275	multicellular organismal development	DV904076	POSM0605028_M02R porcine skeletal muscle cDNA library (PoSM) Sus scrofa cDNA 3', mRNA sequence		1	1.04124
GO:0007275	multicellular organismal development	XM_001924626.1	PREDICTED: Sus scrofa similar to CD164 molecule, sialomucin (LOC100152548), mRNA	LOC100152548	1	1.04124
GO:0032501	multicellular organismal process	AK236419.1	Sus scrofa mRNA, clone:OVRM10190F12, expressed in ovary		1	1.02897
GO:0032501	multicellular organismal process	BX665103	BX665103 Sus Scrofa library (scag) Sus scrofa cDNA clone scag0004.c.03 5prim, mRNA sequence		1	1.02897
GO:0032501	multicellular organismal process	DN102060	1096929 MARC 4PIG Sus scrofa cDNA 3', mRNA sequence		1	1.02897
GO:0032501	multicellular organismal process	DV904076	POSM0605028_M02R porcine skeletal muscle cDNA library (PoSM) Sus scrofa cDNA 3', mRNA sequence		1	1.02897
GO:0032501	multicellular organismal process	XM_001924626.1	PREDICTED: Sus scrofa similar to CD164 molecule, sialomucin (LOC100152548), mRNA	LOC100152548	1	1.02897
GO:0051704	multi-organism process	BX665103	BX665103 Sus Scrofa library (scag) Sus scrofa cDNA clone scag0004.c.03 5prim, mRNA sequence		1	1.29437
GO:0048523	negative regulation of cellular process	DV904076	POSM0605028_M02R porcine skeletal muscle cDNA library (PoSM) Sus scrofa cDNA 3', mRNA sequence		1	0.756788
GO:0048523	negative regulation of cellular process	XM_001924626.1	PREDICTED: Sus scrofa similar to CD164 molecule, sialomucin (LOC100152548), mRNA	LOC100152548	1	0.756788
GO:0007399	nervous system development	DN102060	1096929 MARC 4PIG Sus scrofa cDNA 3', mRNA sequence		1	0.753748
GO:0048513	organ development	DN102060	1096929 MARC 4PIG Sus scrofa cDNA 3', mRNA sequence		1	1.08175
GO:0048513	organ development	DV904076	POSM0605028_M02R porcine skeletal muscle cDNA library (PoSM) Sus scrofa cDNA 3', mRNA sequence		1	1.08175
GO:0055114	oxidation reduction	BX918556	BX918556 Sus Scrofa library (scan) Sus scrofa cDNA clone scan0034.h.12 5prim, mRNA sequence		1	1.18412
GO:0055114	oxidation reduction	EW281003	rjca16c_o15.y1 jca Sus scrofa cDNA 5', mRNA sequence		1	1.18412
GO:0051094	positive regulation of developmental process	AK236419.1	Sus scrofa mRNA, clone:OVRM10190F12, expressed in ovary		1	1.19544
GO:0006461	protein complex assembly	EW334411	rpliv0128_f6.y1 liv Sus scrofa cDNA 5', mRNA sequence		1	1.39025
GO:0015031	protein transport	CX063309	PDUts2077D06 Porcine testis cDNA library II Sus scrofa cDNA clone PDUts2077D06 5' similar to homologue to ref|NM_018144.2| Homo sapiens Sec61 alpha 2 subunit (S. cerevisiae) (SEC61A2), mRNA, mRNA sequence		1	0.634065
GO:0042981	regulation of apoptosis	AK236419.1	Sus scrofa mRNA, clone:OVRM10190F12, expressed in ovary		1	0.868904
GO:0065008	regulation of biological quality	DV904076	POSM0605028_M02R porcine skeletal muscle cDNA library (PoSM) Sus scrofa cDNA 3', mRNA sequence		1	0.634065
GO:0042127	regulation of cell proliferation	XM_001924626.1	PREDICTED: Sus scrofa similar to CD164 molecule, sialomucin (LOC100152548), mRNA	LOC100152548	1	0.920016
GO:0043067	regulation of programmed cell death	AK236419.1	Sus scrofa mRNA, clone:OVRM10190F12, expressed in ovary		1	0.857002
GO:0009605	response to external stimulus	AK236419.1	Sus scrofa mRNA, clone:OVRM10190F12, expressed in ovary		1	0.849246
GO:0050896	response to stimulus	AK236419.1	Sus scrofa mRNA, clone:OVRM10190F12, expressed in ovary		1	0.917767
GO:0050896	response to stimulus	BX665103	BX665103 Sus Scrofa library (scag) Sus scrofa cDNA clone scag0004.c.03 5prim, mRNA sequence		1	0.917767
GO:0050896	response to stimulus	EW334411	rpliv0128_f6.y1 liv Sus scrofa cDNA 5', mRNA sequence		1	0.917767
GO:0050896	response to stimulus	XM_001924626.1	PREDICTED: Sus scrofa similar to CD164 molecule, sialomucin (LOC100152548), mRNA	LOC100152548	1	0.917767
GO:0016070	RNA metabolic process	AK230569.1	Sus scrofa mRNA, clone:AMP010010H06, expressed in alveolar macrophage	----	1	0.950295
GO:0016070	RNA metabolic process	XM_001929075.1	PREDICTED: Sus scrofa similar to polynucleotide adenylyltransferase, transcript variant 1 (LOC100156323), mRNA	LOC100156323	1	0.950295
GO:0008380	RNA splicing	AK230569.1	Sus scrofa mRNA, clone:AMP010010H06, expressed in alveolar macrophage	----	1	1.18787

## Sheet: Lantang-profile 76 (dpc)
GO_id	GO_name	genebank	Gene symbol	Gene Description	Pvalue	Enrichment
GO:0007517	muscle development	BP160020		BP160020 full-length enriched swine cDNA library, adult thymus Sus scrofa cDNA clone THY010059A07 5', mRNA sequence	0.00258348	8.47807
GO:0007517	muscle development	CK454516		915002 MARC 4PIG Sus scrofa cDNA 5', mRNA sequence	0.00258348	8.47807
GO:0007517	muscle development	DN128580		1142660 MARC 4PIG Sus scrofa cDNA 3', mRNA sequence	0.00258348	8.47807
GO:0007517	muscle development	NM_001142666.1	TEAD4	Sus scrofa TEA domain family member 4 (TEAD4), mRNA	0.00258348	8.47807
GO:0045213	neurotransmitter receptor metabolic process	CK454516		915002 MARC 4PIG Sus scrofa cDNA 5', mRNA sequence	0.0122547	163.203
GO:0006654	phosphatidic acid biosynthetic process	NM_001130534.1	AGPAT2	Sus scrofa 1-acylglycerol-3-phosphate O-acyltransferase 2 (AGPAT2), mRNA	0.0122547	163.203
GO:0046473	phosphatidic acid metabolic process	NM_001130534.1	AGPAT2	Sus scrofa 1-acylglycerol-3-phosphate O-acyltransferase 2 (AGPAT2), mRNA	0.0122547	163.203
GO:0030832	regulation of actin filament length	AK231696.1		Sus scrofa mRNA, clone:LNG010013B06, expressed in lung	0.0203925	13.0562
GO:0030832	regulation of actin filament length	BP160020		BP160020 full-length enriched swine cDNA library, adult thymus Sus scrofa cDNA clone THY010059A07 5', mRNA sequence	0.0203925	13.0562
GO:0032535	regulation of cellular component size	AK231696.1		Sus scrofa mRNA, clone:LNG010013B06, expressed in lung	0.0220039	12.5541
GO:0032535	regulation of cellular component size	BP160020		BP160020 full-length enriched swine cDNA library, adult thymus Sus scrofa cDNA clone THY010059A07 5', mRNA sequence	0.0220039	12.5541
GO:0022617	extracellular matrix disassembly	DT324183		SusFleck_BF_0033_0036_5_pCNS_D01 SusFleck Backfat Sus scrofa cDNA clone 0033_0036_D01 5', mRNA sequence	0.0244348	81.6014
GO:0031581	hemidesmosome assembly	DT324183		SusFleck_BF_0033_0036_5_pCNS_D01 SusFleck Backfat Sus scrofa cDNA clone 0033_0036_D01 5', mRNA sequence	0.0244348	81.6014
GO:0031274	positive regulation of pseudopodium formation	AK231696.1		Sus scrofa mRNA, clone:LNG010013B06, expressed in lung	0.0244348	81.6014
GO:0031272	regulation of pseudopodium formation	AK231696.1		Sus scrofa mRNA, clone:LNG010013B06, expressed in lung	0.0244348	81.6014
GO:0044238	primary metabolic process	CK462437		933235 MARC 4PIG Sus scrofa cDNA 3', mRNA sequence	0.0275366	0.408211
GO:0044238	primary metabolic process	NM_001039748.1	OGT	Sus scrofa O-linked N-acetylglucosamine (GlcNAc) transferase (UDP-N-acetylglucosamine:polypeptide-N-acetylglucosaminyl transferase) (OGT), mRNA	0.0275366	0.408211
GO:0044238	primary metabolic process	NM_001130531.1	ADAM10	Sus scrofa ADAM metallopeptidase domain 10 (ADAM10), mRNA	0.0275366	0.408211
GO:0044238	primary metabolic process	NM_001130534.1	AGPAT2	Sus scrofa 1-acylglycerol-3-phosphate O-acyltransferase 2 (AGPAT2), mRNA	0.0275366	0.408211
GO:0044238	primary metabolic process	XM_001925866.1	LOC100152572	PREDICTED: Sus scrofa similar to MLK-related kinase (LOC100152572), mRNA	0.0275366	0.408211
GO:0032956	regulation of actin cytoskeleton organization	AK231696.1		Sus scrofa mRNA, clone:LNG010013B06, expressed in lung	0.0289857	10.8802
GO:0032956	regulation of actin cytoskeleton organization	BP160020		BP160020 full-length enriched swine cDNA library, adult thymus Sus scrofa cDNA clone THY010059A07 5', mRNA sequence	0.0289857	10.8802
GO:0032970	regulation of actin filament-based process	AK231696.1		Sus scrofa mRNA, clone:LNG010013B06, expressed in lung	0.0289857	10.8802
GO:0032970	regulation of actin filament-based process	BP160020		BP160020 full-length enriched swine cDNA library, adult thymus Sus scrofa cDNA clone THY010059A07 5', mRNA sequence	0.0289857	10.8802
GO:0007519	skeletal muscle development	CK454516		915002 MARC 4PIG Sus scrofa cDNA 5', mRNA sequence	0.0308616	10.5292
GO:0007519	skeletal muscle development	DN128580		1142660 MARC 4PIG Sus scrofa cDNA 3', mRNA sequence	0.0308616	10.5292
GO:0007525	somatic muscle development	BP160020		BP160020 full-length enriched swine cDNA library, adult thymus Sus scrofa cDNA clone THY010059A07 5', mRNA sequence	0.0365409	54.401
GO:0048513	organ development	AK235116.1	KLF6	Sus scrofa mRNA, clone:OVRM10051D11, expressed in ovary	0.0404681	2.82195
GO:0048513	organ development	BP160020		BP160020 full-length enriched swine cDNA library, adult thymus Sus scrofa cDNA clone THY010059A07 5', mRNA sequence	0.0404681	2.82195
GO:0048513	organ development	CK454516		915002 MARC 4PIG Sus scrofa cDNA 5', mRNA sequence	0.0404681	2.82195
GO:0048513	organ development	DN128580		1142660 MARC 4PIG Sus scrofa cDNA 3', mRNA sequence	0.0404681	2.82195
GO:0048513	organ development	DT324183		SusFleck_BF_0033_0036_5_pCNS_D01 SusFleck Backfat Sus scrofa cDNA clone 0033_0036_D01 5', mRNA sequence	0.0404681	2.82195
GO:0048513	organ development	NM_001142666.1	TEAD4	Sus scrofa TEA domain family member 4 (TEAD4), mRNA	0.0404681	2.82195
GO:0006825	copper ion transport	AK232136.1		Sus scrofa mRNA, clone:LNG010086D03, expressed in lung	0.0485732	40.8007
GO:0007492	endoderm development	DT324183		SusFleck_BF_0033_0036_5_pCNS_D01 SusFleck Backfat Sus scrofa cDNA clone 0033_0036_D01 5', mRNA sequence	0.0485732	40.8007
GO:0030838	positive regulation of actin filament polymerization	AK231696.1		Sus scrofa mRNA, clone:LNG010013B06, expressed in lung	0.0485732	40.8007
GO:0031334	positive regulation of protein complex assembly	AK231696.1		Sus scrofa mRNA, clone:LNG010013B06, expressed in lung	0.0485732	40.8007
GO:0032273	positive regulation of protein polymerization	AK231696.1		Sus scrofa mRNA, clone:LNG010013B06, expressed in lung	0.0485732	40.8007
GO:0032501	multicellular organismal process	AK235116.1	KLF6	Sus scrofa mRNA, clone:OVRM10051D11, expressed in ovary	0.049467	1.96846
GO:0032501	multicellular organismal process	AY610163.1		Sus scrofa clone Clu_8271.scr.msk.p1.Contig2, mRNA sequence	0.049467	1.96846
GO:0032501	multicellular organismal process	AY610166.1		Sus scrofa clone Clu_8309.scr.msk.p1.Contig3, mRNA sequence	0.049467	1.96846
GO:0032501	multicellular organismal process	BP160020		BP160020 full-length enriched swine cDNA library, adult thymus Sus scrofa cDNA clone THY010059A07 5', mRNA sequence	0.049467	1.96846
GO:0032501	multicellular organismal process	BX922054		BX922054 Sus Scrofa library (scan) Sus scrofa cDNA clone scan0023.e.20 5prim, mRNA sequence	0.049467	1.96846
GO:0032501	multicellular organismal process	CK454516		915002 MARC 4PIG Sus scrofa cDNA 5', mRNA sequence	0.049467	1.96846
GO:0032501	multicellular organismal process	DN128580		1142660 MARC 4PIG Sus scrofa cDNA 3', mRNA sequence	0.049467	1.96846
GO:0032501	multicellular organismal process	DT324183		SusFleck_BF_0033_0036_5_pCNS_D01 SusFleck Backfat Sus scrofa cDNA clone 0033_0036_D01 5', mRNA sequence	0.049467	1.96846
GO:0032501	multicellular organismal process	DT329597		SusFleck_BFN_0017_0020_5_pCNS_C19 SusFleck Backfat Normalized Sus scrofa cDNA clone 0017_0020_C19 5', mRNA sequence	0.049467	1.96846
GO:0032501	multicellular organismal process	NM_001130531.1	ADAM10	Sus scrofa ADAM metallopeptidase domain 10 (ADAM10), mRNA	0.049467	1.96846
GO:0032501	multicellular organismal process	NM_001142666.1	TEAD4	Sus scrofa TEA domain family member 4 (TEAD4), mRNA	0.049467	1.96846
GO:0051128	regulation of cellular component organization	AK231696.1		Sus scrofa mRNA, clone:LNG010013B06, expressed in lung	0.0590298	4.49182
GO:0051128	regulation of cellular component organization	BP160020		BP160020 full-length enriched swine cDNA library, adult thymus Sus scrofa cDNA clone THY010059A07 5', mRNA sequence	0.0590298	4.49182
GO:0051128	regulation of cellular component organization	DY418386		1533511 MARC 3PIG Sus scrofa cDNA 5', mRNA sequence	0.0590298	4.49182
GO:0051493	regulation of cytoskeleton organization	AK231696.1		Sus scrofa mRNA, clone:LNG010013B06, expressed in lung	0.05963	7.41831
GO:0051493	regulation of cytoskeleton organization	BP160020		BP160020 full-length enriched swine cDNA library, adult thymus Sus scrofa cDNA clone THY010059A07 5', mRNA sequence	0.05963	7.41831
GO:0046716	muscle maintenance	CK454516		915002 MARC 4PIG Sus scrofa cDNA 5', mRNA sequence	0.0605324	32.6406
GO:0031346	positive regulation of cell projection organization	AK231696.1		Sus scrofa mRNA, clone:LNG010013B06, expressed in lung	0.0605324	32.6406
GO:0007275	multicellular organismal development	AK235116.1	KLF6	Sus scrofa mRNA, clone:OVRM10051D11, expressed in ovary	0.0672184	2.03721
GO:0007275	multicellular organismal development	AY610163.1		Sus scrofa clone Clu_8271.scr.msk.p1.Contig2, mRNA sequence	0.0672184	2.03721
GO:0007275	multicellular organismal development	AY610166.1		Sus scrofa clone Clu_8309.scr.msk.p1.Contig3, mRNA sequence	0.0672184	2.03721
GO:0007275	multicellular organismal development	BP160020		BP160020 full-length enriched swine cDNA library, adult thymus Sus scrofa cDNA clone THY010059A07 5', mRNA sequence	0.0672184	2.03721
GO:0007275	multicellular organismal development	CK454516		915002 MARC 4PIG Sus scrofa cDNA 5', mRNA sequence	0.0672184	2.03721
GO:0007275	multicellular organismal development	DN128580		1142660 MARC 4PIG Sus scrofa cDNA 3', mRNA sequence	0.0672184	2.03721
GO:0007275	multicellular organismal development	DT324183		SusFleck_BF_0033_0036_5_pCNS_D01 SusFleck Backfat Sus scrofa cDNA clone 0033_0036_D01 5', mRNA sequence	0.0672184	2.03721
GO:0007275	multicellular organismal development	NM_001130531.1	ADAM10	Sus scrofa ADAM metallopeptidase domain 10 (ADAM10), mRNA	0.0672184	2.03721
GO:0007275	multicellular organismal development	NM_001142666.1	TEAD4	Sus scrofa TEA domain family member 4 (TEAD4), mRNA	0.0672184	2.03721
GO:0050896	response to stimulus	NM_001039748.1	OGT	Sus scrofa O-linked N-acetylglucosamine (GlcNAc) transferase (UDP-N-acetylglucosamine:polypeptide-N-acetylglucosaminyl transferase) (OGT), mRNA	0.0744108	0.199515
GO:0033043	regulation of organelle organization	AK231696.1		Sus scrofa mRNA, clone:LNG010013B06, expressed in lung	0.075409	6.52812
GO:0033043	regulation of organelle organization	BP160020		BP160020 full-length enriched swine cDNA library, adult thymus Sus scrofa cDNA clone THY010059A07 5', mRNA sequence	0.075409	6.52812
GO:0014706	striated muscle development	CK454516		915002 MARC 4PIG Sus scrofa cDNA 5', mRNA sequence	0.0781783	6.40011
GO:0014706	striated muscle development	DN128580		1142660 MARC 4PIG Sus scrofa cDNA 3', mRNA sequence	0.0781783	6.40011
GO:0006936	muscle contraction	BX922054		BX922054 Sus Scrofa library (scan) Sus scrofa cDNA clone scan0023.e.20 5prim, mRNA sequence	0.0809858	6.27703
GO:0006936	muscle contraction	DT329597		SusFleck_BFN_0017_0020_5_pCNS_C19 SusFleck Backfat Normalized Sus scrofa cDNA clone 0017_0020_C19 5', mRNA sequence	0.0809858	6.27703
GO:0003012	muscle system process	BX922054		BX922054 Sus Scrofa library (scan) Sus scrofa cDNA clone scan0023.e.20 5prim, mRNA sequence	0.0809858	6.27703
GO:0003012	muscle system process	DT329597		SusFleck_BFN_0017_0020_5_pCNS_C19 SusFleck Backfat Normalized Sus scrofa cDNA clone 0017_0020_C19 5', mRNA sequence	0.0809858	6.27703
GO:0044260	cellular macromolecule metabolic process	CK462437		933235 MARC 4PIG Sus scrofa cDNA 3', mRNA sequence	0.0825668	0.432039
GO:0044260	cellular macromolecule metabolic process	NM_001039748.1	OGT	Sus scrofa O-linked N-acetylglucosamine (GlcNAc) transferase (UDP-N-acetylglucosamine:polypeptide-N-acetylglucosaminyl transferase) (OGT), mRNA	0.0825668	0.432039
GO:0044260	cellular macromolecule metabolic process	NM_001130531.1	ADAM10	Sus scrofa ADAM metallopeptidase domain 10 (ADAM10), mRNA	0.0825668	0.432039
GO:0044260	cellular macromolecule metabolic process	XM_001925866.1	LOC100152572	PREDICTED: Sus scrofa similar to MLK-related kinase (LOC100152572), mRNA	0.0825668	0.432039
GO:0043112	receptor metabolic process	CK454516		915002 MARC 4PIG Sus scrofa cDNA 5', mRNA sequence	0.0842329	23.3147
GO:0051495	positive regulation of cytoskeleton organization	AK231696.1		Sus scrofa mRNA, clone:LNG010013B06, expressed in lung	0.0959752	20.4004
GO:0030833	regulation of actin filament polymerization	AK231696.1		Sus scrofa mRNA, clone:LNG010013B06, expressed in lung	0.0959752	20.4004
GO:0007584	response to nutrient	NM_001039748.1	OGT	Sus scrofa O-linked N-acetylglucosamine (GlcNAc) transferase (UDP-N-acetylglucosamine:polypeptide-N-acetylglucosaminyl transferase) (OGT), mRNA	0.0959752	20.4004
GO:0022900	electron transport chain	NM_001044554.1	LOC733605	Sus scrofa NADH dehydrogenase 1 beta subcomplex 6 (LOC733605), mRNA	0.0986039	5.62769
GO:0022900	electron transport chain	NM_001128486.1	FRRS1	Sus scrofa ferric-chelate reductase 1 (FRRS1), mRNA	0.0986039	5.62769
GO:0007044	cell-substrate junction assembly	DT324183		SusFleck_BF_0033_0036_5_pCNS_D01 SusFleck Backfat Sus scrofa cDNA clone 0033_0036_D01 5', mRNA sequence	0.107646	18.1337
GO:0010638	positive regulation of organelle organization	AK231696.1		Sus scrofa mRNA, clone:LNG010013B06, expressed in lung	0.107646	18.1337
GO:0006493	protein amino acid O-linked glycosylation	NM_001039748.1	OGT	Sus scrofa O-linked N-acetylglucosamine (GlcNAc) transferase (UDP-N-acetylglucosamine:polypeptide-N-acetylglucosaminyl transferase) (OGT), mRNA	0.119246	16.3203
GO:0031344	regulation of cell projection organization	AK231696.1		Sus scrofa mRNA, clone:LNG010013B06, expressed in lung	0.119246	16.3203
GO:0006811	ion transport	AK232136.1		Sus scrofa mRNA, clone:LNG010086D03, expressed in lung	0.129734	3.26406
GO:0006811	ion transport	DB801243		DB801243 full-length enriched swine cDNA library, adult skin Sus scrofa cDNA clone SKNB10023F07 5', mRNA sequence	0.129734	3.26406
GO:0006811	ion transport	XM_001925424.1	LOC100155593	PREDICTED: Sus scrofa similar to Transmembrane protein 16F (LOC100155593), partial mRNA	0.129734	3.26406
GO:0006509	membrane protein ectodomain proteolysis	NM_001130531.1	ADAM10	Sus scrofa ADAM metallopeptidase domain 10 (ADAM10), mRNA	0.130775	14.8366
GO:0033619	membrane protein proteolysis	NM_001130531.1	ADAM10	Sus scrofa ADAM metallopeptidase domain 10 (ADAM10), mRNA	0.130775	14.8366
GO:0032271	regulation of protein polymerization	AK231696.1		Sus scrofa mRNA, clone:LNG010013B06, expressed in lung	0.130775	14.8366
GO:0043283	biopolymer metabolic process	CK462437		933235 MARC 4PIG Sus scrofa cDNA 3', mRNA sequence	0.132741	0.468974
GO:0043283	biopolymer metabolic process	NM_001039748.1	OGT	Sus scrofa O-linked N-acetylglucosamine (GlcNAc) transferase (UDP-N-acetylglucosamine:polypeptide-N-acetylglucosaminyl transferase) (OGT), mRNA	0.132741	0.468974
GO:0043283	biopolymer metabolic process	NM_001130531.1	ADAM10	Sus scrofa ADAM metallopeptidase domain 10 (ADAM10), mRNA	0.132741	0.468974
GO:0043283	biopolymer metabolic process	XM_001925866.1	LOC100152572	PREDICTED: Sus scrofa similar to MLK-related kinase (LOC100152572), mRNA	0.132741	0.468974
GO:0034329	cell junction assembly	DT324183		SusFleck_BF_0033_0036_5_pCNS_D01 SusFleck Backfat Sus scrofa cDNA clone 0033_0036_D01 5', mRNA sequence	0.142234	13.6002
GO:0050679	positive regulation of epithelial cell proliferation	DT324183		SusFleck_BF_0033_0036_5_pCNS_D01 SusFleck Backfat Sus scrofa cDNA clone 0033_0036_D01 5', mRNA sequence	0.142234	13.6002
GO:0043254	regulation of protein complex assembly	AK231696.1		Sus scrofa mRNA, clone:LNG010013B06, expressed in lung	0.142234	13.6002
GO:0034330	cell junction organization	DT324183		SusFleck_BF_0033_0036_5_pCNS_D01 SusFleck Backfat Sus scrofa cDNA clone 0033_0036_D01 5', mRNA sequence	0.153623	12.5541
GO:0043170	macromolecule metabolic process	CK454516		915002 MARC 4PIG Sus scrofa cDNA 5', mRNA sequence	0.163229	0.527823
GO:0043170	macromolecule metabolic process	CK462437		933235 MARC 4PIG Sus scrofa cDNA 3', mRNA sequence	0.163229	0.527823
GO:0043170	macromolecule metabolic process	NM_001039748.1	OGT	Sus scrofa O-linked N-acetylglucosamine (GlcNAc) transferase (UDP-N-acetylglucosamine:polypeptide-N-acetylglucosaminyl transferase) (OGT), mRNA	0.163229	0.527823
GO:0043170	macromolecule metabolic process	NM_001130531.1	ADAM10	Sus scrofa ADAM metallopeptidase domain 10 (ADAM10), mRNA	0.163229	0.527823
GO:0043170	macromolecule metabolic process	XM_001925866.1	LOC100152572	PREDICTED: Sus scrofa similar to MLK-related kinase (LOC100152572), mRNA	0.163229	0.527823
GO:0032502	developmental process	AK235116.1	KLF6	Sus scrofa mRNA, clone:OVRM10051D11, expressed in ovary	0.172462	1.63694
GO:0032502	developmental process	AY610163.1		Sus scrofa clone Clu_8271.scr.msk.p1.Contig2, mRNA sequence	0.172462	1.63694
GO:0032502	developmental process	AY610166.1		Sus scrofa clone Clu_8309.scr.msk.p1.Contig3, mRNA sequence	0.172462	1.63694
GO:0032502	developmental process	BP160020		BP160020 full-length enriched swine cDNA library, adult thymus Sus scrofa cDNA clone THY010059A07 5', mRNA sequence	0.172462	1.63694
GO:0032502	developmental process	CK453173		908865 MARC 4PIG Sus scrofa cDNA 5', mRNA sequence	0.172462	1.63694
GO:0032502	developmental process	CK454516		915002 MARC 4PIG Sus scrofa cDNA 5', mRNA sequence	0.172462	1.63694
GO:0032502	developmental process	DN128580		1142660 MARC 4PIG Sus scrofa cDNA 3', mRNA sequence	0.172462	1.63694
GO:0032502	developmental process	DT324183		SusFleck_BF_0033_0036_5_pCNS_D01 SusFleck Backfat Sus scrofa cDNA clone 0033_0036_D01 5', mRNA sequence	0.172462	1.63694
GO:0032502	developmental process	NM_001130531.1	ADAM10	Sus scrofa ADAM metallopeptidase domain 10 (ADAM10), mRNA	0.172462	1.63694
GO:0032502	developmental process	NM_001142666.1	TEAD4	Sus scrofa TEA domain family member 4 (TEAD4), mRNA	0.172462	1.63694
GO:0006810	transport	AK230784.1		Sus scrofa mRNA, clone:AMP010043A06, expressed in alveolar macrophage	0.179511	1.62391
GO:0006810	transport	AK232136.1		Sus scrofa mRNA, clone:LNG010086D03, expressed in lung	0.179511	1.62391
GO:0006810	transport	AK234277.1		Sus scrofa mRNA, clone:OVR010036G03, expressed in ovary	0.179511	1.62391
GO:0006810	transport	CK453173		908865 MARC 4PIG Sus scrofa cDNA 5', mRNA sequence	0.179511	1.62391
GO:0006810	transport	DB801243		DB801243 full-length enriched swine cDNA library, adult skin Sus scrofa cDNA clone SKNB10023F07 5', mRNA sequence	0.179511	1.62391
GO:0006810	transport	EV900761		rcbe05_d19.y1 cbe Sus scrofa cDNA 5', mRNA sequence	0.179511	1.62391
GO:0006810	transport	NM_001044554.1	LOC733605	Sus scrofa NADH dehydrogenase 1 beta subcomplex 6 (LOC733605), mRNA	0.179511	1.62391
GO:0006810	transport	NM_001128486.1	FRRS1	Sus scrofa ferric-chelate reductase 1 (FRRS1), mRNA	0.179511	1.62391
GO:0006810	transport	XM_001925424.1	LOC100155593	PREDICTED: Sus scrofa similar to Transmembrane protein 16F (LOC100155593), partial mRNA	0.179511	1.62391
GO:0006810	transport	XM_001928193.1	LOC100152996	PREDICTED: Sus scrofa similar to SEC24-related protein C (LOC100152996), mRNA	0.179511	1.62391
GO:0007219	Notch signaling pathway	NM_001130531.1	ADAM10	Sus scrofa ADAM metallopeptidase domain 10 (ADAM10), mRNA	0.187376	10.2002
GO:0006898	receptor-mediated endocytosis	AK234277.1		Sus scrofa mRNA, clone:OVR010036G03, expressed in ovary	0.187376	10.2002
GO:0051179	localization	AK230784.1		Sus scrofa mRNA, clone:AMP010043A06, expressed in alveolar macrophage	0.187694	1.56652
GO:0051179	localization	AK232136.1		Sus scrofa mRNA, clone:LNG010086D03, expressed in lung	0.187694	1.56652
GO:0051179	localization	AK234277.1		Sus scrofa mRNA, clone:OVR010036G03, expressed in ovary	0.187694	1.56652
GO:0051179	localization	CK453173		908865 MARC 4PIG Sus scrofa cDNA 5', mRNA sequence	0.187694	1.56652
GO:0051179	localization	DB801243		DB801243 full-length enriched swine cDNA library, adult skin Sus scrofa cDNA clone SKNB10023F07 5', mRNA sequence	0.187694	1.56652
GO:0051179	localization	DT324183		SusFleck_BF_0033_0036_5_pCNS_D01 SusFleck Backfat Sus scrofa cDNA clone 0033_0036_D01 5', mRNA sequence	0.187694	1.56652
GO:0051179	localization	EV900761		rcbe05_d19.y1 cbe Sus scrofa cDNA 5', mRNA sequence	0.187694	1.56652
GO:0051179	localization	NM_001044554.1	LOC733605	Sus scrofa NADH dehydrogenase 1 beta subcomplex 6 (LOC733605), mRNA	0.187694	1.56652
GO:0051179	localization	NM_001128486.1	FRRS1	Sus scrofa ferric-chelate reductase 1 (FRRS1), mRNA	0.187694	1.56652
GO:0051179	localization	XM_001925424.1	LOC100155593	PREDICTED: Sus scrofa similar to Transmembrane protein 16F (LOC100155593), partial mRNA	0.187694	1.56652
GO:0051179	localization	XM_001928193.1	LOC100152996	PREDICTED: Sus scrofa similar to SEC24-related protein C (LOC100152996), mRNA	0.187694	1.56652
GO:0051234	establishment of localization	AK230784.1		Sus scrofa mRNA, clone:AMP010043A06, expressed in alveolar macrophage	0.191333	1.60317
GO:0051234	establishment of localization	AK232136.1		Sus scrofa mRNA, clone:LNG010086D03, expressed in lung	0.191333	1.60317
GO:0051234	establishment of localization	AK234277.1		Sus scrofa mRNA, clone:OVR010036G03, expressed in ovary	0.191333	1.60317
GO:0051234	establishment of localization	CK453173		908865 MARC 4PIG Sus scrofa cDNA 5', mRNA sequence	0.191333	1.60317
GO:0051234	establishment of localization	DB801243		DB801243 full-length enriched swine cDNA library, adult skin Sus scrofa cDNA clone SKNB10023F07 5', mRNA sequence	0.191333	1.60317
GO:0051234	establishment of localization	EV900761		rcbe05_d19.y1 cbe Sus scrofa cDNA 5', mRNA sequence	0.191333	1.60317
GO:0051234	establishment of localization	NM_001044554.1	LOC733605	Sus scrofa NADH dehydrogenase 1 beta subcomplex 6 (LOC733605), mRNA	0.191333	1.60317
GO:0051234	establishment of localization	NM_001128486.1	FRRS1	Sus scrofa ferric-chelate reductase 1 (FRRS1), mRNA	0.191333	1.60317
GO:0051234	establishment of localization	XM_001925424.1	LOC100155593	PREDICTED: Sus scrofa similar to Transmembrane protein 16F (LOC100155593), partial mRNA	0.191333	1.60317
GO:0051234	establishment of localization	XM_001928193.1	LOC100152996	PREDICTED: Sus scrofa similar to SEC24-related protein C (LOC100152996), mRNA	0.191333	1.60317
GO:0006813	potassium ion transport	DB801243		DB801243 full-length enriched swine cDNA library, adult skin Sus scrofa cDNA clone SKNB10023F07 5', mRNA sequence	0.198491	9.60017
GO:0030183	B cell differentiation	AK235116.1	KLF6	Sus scrofa mRNA, clone:OVRM10051D11, expressed in ovary	0.209538	9.06683
GO:0050678	regulation of epithelial cell proliferation	DT324183		SusFleck_BF_0033_0036_5_pCNS_D01 SusFleck Backfat Sus scrofa cDNA clone 0033_0036_D01 5', mRNA sequence	0.209538	9.06683
GO:0048731	system development	AK235116.1	KLF6	Sus scrofa mRNA, clone:OVRM10051D11, expressed in ovary	0.217036	1.8441
GO:0048731	system development	BP160020		BP160020 full-length enriched swine cDNA library, adult thymus Sus scrofa cDNA clone THY010059A07 5', mRNA sequence	0.217036	1.8441
GO:0048731	system development	CK454516		915002 MARC 4PIG Sus scrofa cDNA 5', mRNA sequence	0.217036	1.8441
GO:0048731	system development	DN128580		1142660 MARC 4PIG Sus scrofa cDNA 3', mRNA sequence	0.217036	1.8441
GO:0048731	system development	DT324183		SusFleck_BF_0033_0036_5_pCNS_D01 SusFleck Backfat Sus scrofa cDNA clone 0033_0036_D01 5', mRNA sequence	0.217036	1.8441
GO:0048731	system development	NM_001142666.1	TEAD4	Sus scrofa TEA domain family member 4 (TEAD4), mRNA	0.217036	1.8441
GO:0051130	positive regulation of cellular component organization	AK231696.1		Sus scrofa mRNA, clone:LNG010013B06, expressed in lung	0.220517	8.58963
GO:0006091	generation of precursor metabolites and energy	NM_001044554.1	LOC733605	Sus scrofa NADH dehydrogenase 1 beta subcomplex 6 (LOC733605), mRNA	0.230659	3.43585
GO:0006091	generation of precursor metabolites and energy	NM_001128486.1	FRRS1	Sus scrofa ferric-chelate reductase 1 (FRRS1), mRNA	0.230659	3.43585
GO:0031667	response to nutrient levels	NM_001039748.1	OGT	Sus scrofa O-linked N-acetylglucosamine (GlcNAc) transferase (UDP-N-acetylglucosamine:polypeptide-N-acetylglucosaminyl transferase) (OGT), mRNA	0.23143	8.16014
GO:0030001	metal ion transport	AK232136.1		Sus scrofa mRNA, clone:LNG010086D03, expressed in lung	0.234662	3.40006
GO:0030001	metal ion transport	DB801243		DB801243 full-length enriched swine cDNA library, adult skin Sus scrofa cDNA clone SKNB10023F07 5', mRNA sequence	0.234662	3.40006
GO:0008360	regulation of cell shape	AK231696.1		Sus scrofa mRNA, clone:LNG010013B06, expressed in lung	0.242276	7.77157
GO:0006446	regulation of translational initiation	DY418386		1533511 MARC 3PIG Sus scrofa cDNA 5', mRNA sequence	0.242276	7.77157
GO:0008284	positive regulation of cell proliferation	BW978205		BW978205 full-length enriched swine cDNA library, adult intestine Sus scrofa cDNA clone ITT010024G11 5', mRNA sequence	0.250846	3.26406
GO:0008284	positive regulation of cell proliferation	DT324183		SusFleck_BF_0033_0036_5_pCNS_D01 SusFleck Backfat Sus scrofa cDNA clone 0033_0036_D01 5', mRNA sequence	0.250846	3.26406
GO:0008064	regulation of actin polymerization or depolymerization	AK231696.1		Sus scrofa mRNA, clone:LNG010013B06, expressed in lung	0.253056	7.41831
GO:0009991	response to extracellular stimulus	NM_001039748.1	OGT	Sus scrofa O-linked N-acetylglucosamine (GlcNAc) transferase (UDP-N-acetylglucosamine:polypeptide-N-acetylglucosaminyl transferase) (OGT), mRNA	0.253056	7.41831
GO:0055114	oxidation reduction	DN102817		1097791 MARC 4PIG Sus scrofa cDNA 5', mRNA sequence	0.261465	2.05934
GO:0055114	oxidation reduction	NM_001044554.1	LOC733605	Sus scrofa NADH dehydrogenase 1 beta subcomplex 6 (LOC733605), mRNA	0.261465	2.05934
GO:0055114	oxidation reduction	NM_001128486.1	FRRS1	Sus scrofa ferric-chelate reductase 1 (FRRS1), mRNA	0.261465	2.05934
GO:0055114	oxidation reduction	XM_001925347.1	LOC100155587	PREDICTED: Sus scrofa similar to hydroxysteroid dehydrogenase like 2 (LOC100155587), partial mRNA	0.261465	2.05934
GO:0001701	in utero embryonic development	NM_001130531.1	ADAM10	Sus scrofa ADAM metallopeptidase domain 10 (ADAM10), mRNA	0.263771	7.09578
GO:0007162	negative regulation of cell adhesion	NM_001130531.1	ADAM10	Sus scrofa ADAM metallopeptidase domain 10 (ADAM10), mRNA	0.263771	7.09578
GO:0003008	system process	BX922054		BX922054 Sus Scrofa library (scan) Sus scrofa cDNA clone scan0023.e.20 5prim, mRNA sequence	0.268759	2.36526
GO:0003008	system process	CK454516		915002 MARC 4PIG Sus scrofa cDNA 5', mRNA sequence	0.268759	2.36526
GO:0003008	system process	DT329597		SusFleck_BFN_0017_0020_5_pCNS_C19 SusFleck Backfat Normalized Sus scrofa cDNA clone 0017_0020_C19 5', mRNA sequence	0.268759	2.36526
GO:0006888	ER to Golgi vesicle-mediated transport	XM_001928193.1	LOC100152996	PREDICTED: Sus scrofa similar to SEC24-related protein C (LOC100152996), mRNA	0.27442	6.80012
GO:0046474	glycerophospholipid biosynthetic process	NM_001130534.1	AGPAT2	Sus scrofa 1-acylglycerol-3-phosphate O-acyltransferase 2 (AGPAT2), mRNA	0.27442	6.80012
GO:0007015	actin filament organization	AK231696.1		Sus scrofa mRNA, clone:LNG010013B06, expressed in lung	0.305981	6.04455
GO:0030198	extracellular matrix organization	DT324183		SusFleck_BF_0033_0036_5_pCNS_D01 SusFleck Backfat Sus scrofa cDNA clone 0033_0036_D01 5', mRNA sequence	0.316373	5.82867
GO:0022604	regulation of cell morphogenesis	AK231696.1		Sus scrofa mRNA, clone:LNG010013B06, expressed in lung	0.316373	5.82867
GO:0006812	cation transport	AK232136.1		Sus scrofa mRNA, clone:LNG010086D03, expressed in lung	0.326568	2.76615
GO:0006812	cation transport	DB801243		DB801243 full-length enriched swine cDNA library, adult skin Sus scrofa cDNA clone SKNB10023F07 5', mRNA sequence	0.326568	2.76615
GO:0048519	negative regulation of biological process	NM_001130531.1	ADAM10	Sus scrofa ADAM metallopeptidase domain 10 (ADAM10), mRNA	0.33596	0.313249
GO:0042113	B cell activation	AK235116.1	KLF6	Sus scrofa mRNA, clone:OVRM10051D11, expressed in ovary	0.336968	5.4401
GO:0030098	lymphocyte differentiation	AK235116.1	KLF6	Sus scrofa mRNA, clone:OVRM10051D11, expressed in ovary	0.336968	5.4401
GO:0032268	regulation of cellular protein metabolic process	AK231696.1		Sus scrofa mRNA, clone:LNG010013B06, expressed in lung	0.339565	2.69757
GO:0032268	regulation of cellular protein metabolic process	DY418386		1533511 MARC 3PIG Sus scrofa cDNA 5', mRNA sequence	0.339565	2.69757
GO:0060249	anatomical structure homeostasis	CK454516		915002 MARC 4PIG Sus scrofa cDNA 5', mRNA sequence	0.347172	5.26461
GO:0002521	leukocyte differentiation	AK235116.1	KLF6	Sus scrofa mRNA, clone:OVRM10051D11, expressed in ovary	0.347172	5.26461
GO:0032270	positive regulation of cellular protein metabolic process	AK231696.1		Sus scrofa mRNA, clone:LNG010013B06, expressed in lung	0.347172	5.26461
GO:0016044	membrane organization	AK234277.1		Sus scrofa mRNA, clone:OVR010036G03, expressed in ovary	0.348279	2.65371
GO:0016044	membrane organization	XM_001928193.1	LOC100152996	PREDICTED: Sus scrofa similar to SEC24-related protein C (LOC100152996), mRNA	0.348279	2.65371
GO:0030155	regulation of cell adhesion	NM_001130531.1	ADAM10	Sus scrofa ADAM metallopeptidase domain 10 (ADAM10), mRNA	0.357313	5.10009
GO:0007268	synaptic transmission	CK454516		915002 MARC 4PIG Sus scrofa cDNA 5', mRNA sequence	0.357313	5.10009
GO:0051246	regulation of protein metabolic process	AK231696.1		Sus scrofa mRNA, clone:LNG010013B06, expressed in lung	0.365812	2.57012
GO:0051246	regulation of protein metabolic process	DY418386		1533511 MARC 3PIG Sus scrofa cDNA 5', mRNA sequence	0.365812	2.57012
GO:0043413	biopolymer glycosylation	NM_001039748.1	OGT	Sus scrofa O-linked N-acetylglucosamine (GlcNAc) transferase (UDP-N-acetylglucosamine:polypeptide-N-acetylglucosaminyl transferase) (OGT), mRNA	0.367393	4.94554
GO:0070085	glycosylation	NM_001039748.1	OGT	Sus scrofa O-linked N-acetylglucosamine (GlcNAc) transferase (UDP-N-acetylglucosamine:polypeptide-N-acetylglucosaminyl transferase) (OGT), mRNA	0.367393	4.94554
GO:0006486	protein amino acid glycosylation	NM_001039748.1	OGT	Sus scrofa O-linked N-acetylglucosamine (GlcNAc) transferase (UDP-N-acetylglucosamine:polypeptide-N-acetylglucosaminyl transferase) (OGT), mRNA	0.367393	4.94554
GO:0048856	anatomical structure development	AK235116.1	KLF6	Sus scrofa mRNA, clone:OVRM10051D11, expressed in ovary	0.371602	1.56675
GO:0048856	anatomical structure development	BP160020		BP160020 full-length enriched swine cDNA library, adult thymus Sus scrofa cDNA clone THY010059A07 5', mRNA sequence	0.371602	1.56675
GO:0048856	anatomical structure development	CK454516		915002 MARC 4PIG Sus scrofa cDNA 5', mRNA sequence	0.371602	1.56675
GO:0048856	anatomical structure development	DN128580		1142660 MARC 4PIG Sus scrofa cDNA 3', mRNA sequence	0.371602	1.56675
GO:0048856	anatomical structure development	DT324183		SusFleck_BF_0033_0036_5_pCNS_D01 SusFleck Backfat Sus scrofa cDNA clone 0033_0036_D01 5', mRNA sequence	0.371602	1.56675
GO:0048856	anatomical structure development	NM_001142666.1	TEAD4	Sus scrofa TEA domain family member 4 (TEAD4), mRNA	0.371602	1.56675
GO:0007010	cytoskeleton organization	XM_001925866.1	LOC100152572	PREDICTED: Sus scrofa similar to MLK-related kinase (LOC100152572), mRNA	0.377411	4.80009
GO:0006650	glycerophospholipid metabolic process	NM_001130534.1	AGPAT2	Sus scrofa 1-acylglycerol-3-phosphate O-acyltransferase 2 (AGPAT2), mRNA	0.377411	4.80009
GO:0051247	positive regulation of protein metabolic process	AK231696.1		Sus scrofa mRNA, clone:LNG010013B06, expressed in lung	0.377411	4.80009
GO:0048523	negative regulation of cellular process	NM_001130531.1	ADAM10	Sus scrofa ADAM metallopeptidase domain 10 (ADAM10), mRNA	0.378361	0.329038
GO:0043062	extracellular structure organization	DT324183		SusFleck_BF_0033_0036_5_pCNS_D01 SusFleck Backfat Sus scrofa cDNA clone 0033_0036_D01 5', mRNA sequence	0.387368	4.66294
GO:0009101	glycoprotein biosynthetic process	NM_001039748.1	OGT	Sus scrofa O-linked N-acetylglucosamine (GlcNAc) transferase (UDP-N-acetylglucosamine:polypeptide-N-acetylglucosaminyl transferase) (OGT), mRNA	0.387368	4.66294
GO:0016567	protein ubiquitination	CK462437		933235 MARC 4PIG Sus scrofa cDNA 3', mRNA sequence	0.387368	4.66294
GO:0032446	protein modification by small protein conjugation	CK462437		933235 MARC 4PIG Sus scrofa cDNA 3', mRNA sequence	0.397265	4.53341
GO:0008654	phospholipid biosynthetic process	NM_001130534.1	AGPAT2	Sus scrofa 1-acylglycerol-3-phosphate O-acyltransferase 2 (AGPAT2), mRNA	0.407101	4.41089
GO:0019226	transmission of nerve impulse	CK454516		915002 MARC 4PIG Sus scrofa cDNA 5', mRNA sequence	0.407101	4.41089
GO:0046394	carboxylic acid biosynthetic process	NM_001130534.1	AGPAT2	Sus scrofa 1-acylglycerol-3-phosphate O-acyltransferase 2 (AGPAT2), mRNA	0.416877	4.29481
GO:0016053	organic acid biosynthetic process	NM_001130534.1	AGPAT2	Sus scrofa 1-acylglycerol-3-phosphate O-acyltransferase 2 (AGPAT2), mRNA	0.416877	4.29481
GO:0000041	transition metal ion transport	AK232136.1		Sus scrofa mRNA, clone:LNG010086D03, expressed in lung	0.416877	4.29481
GO:0000075	cell cycle checkpoint	XM_001925866.1	LOC100152572	PREDICTED: Sus scrofa similar to MLK-related kinase (LOC100152572), mRNA	0.474297	3.70916
GO:0046467	membrane lipid biosynthetic process	NM_001130534.1	AGPAT2	Sus scrofa 1-acylglycerol-3-phosphate O-acyltransferase 2 (AGPAT2), mRNA	0.483664	3.62673
GO:0016477	cell migration	DT324183		SusFleck_BF_0033_0036_5_pCNS_D01 SusFleck Backfat Sus scrofa cDNA clone 0033_0036_D01 5', mRNA sequence	0.492973	3.54789
GO:0051094	positive regulation of developmental process	AK231696.1		Sus scrofa mRNA, clone:LNG010013B06, expressed in lung	0.500319	2.07902
GO:0051094	positive regulation of developmental process	XM_001925866.1	LOC100152572	PREDICTED: Sus scrofa similar to MLK-related kinase (LOC100152572), mRNA	0.500319	2.07902
GO:0048870	cell motility	DT324183		SusFleck_BF_0033_0036_5_pCNS_D01 SusFleck Backfat Sus scrofa cDNA clone 0033_0036_D01 5', mRNA sequence	0.502226	3.4724
GO:0009100	glycoprotein metabolic process	NM_001039748.1	OGT	Sus scrofa O-linked N-acetylglucosamine (GlcNAc) transferase (UDP-N-acetylglucosamine:polypeptide-N-acetylglucosaminyl transferase) (OGT), mRNA	0.502226	3.4724
GO:0022603	regulation of anatomical structure morphogenesis	AK231696.1		Sus scrofa mRNA, clone:LNG010013B06, expressed in lung	0.502226	3.4724
GO:0006869	lipid transport	CK453173		908865 MARC 4PIG Sus scrofa cDNA 5', mRNA sequence	0.511423	3.40006
GO:0006417	regulation of translation	DY418386		1533511 MARC 3PIG Sus scrofa cDNA 5', mRNA sequence	0.520563	3.33067
GO:0060255	regulation of macromolecule metabolic process	AK231696.1		Sus scrofa mRNA, clone:LNG010013B06, expressed in lung	0.528741	1.31483
GO:0060255	regulation of macromolecule metabolic process	AK235116.1	KLF6	Sus scrofa mRNA, clone:OVRM10051D11, expressed in ovary	0.528741	1.31483
GO:0060255	regulation of macromolecule metabolic process	BX921473		BX921473 Sus Scrofa library (scan) Sus scrofa cDNA clone scan0002.d.05 5prim, mRNA sequence	0.528741	1.31483
GO:0060255	regulation of macromolecule metabolic process	CK454516		915002 MARC 4PIG Sus scrofa cDNA 5', mRNA sequence	0.528741	1.31483
GO:0060255	regulation of macromolecule metabolic process	CK454639		915132 MARC 4PIG Sus scrofa cDNA 5', mRNA sequence	0.528741	1.31483
GO:0060255	regulation of macromolecule metabolic process	CN161751		951071 MARC 4PIG Sus scrofa cDNA 5', mRNA sequence	0.528741	1.31483
GO:0060255	regulation of macromolecule metabolic process	DY418386		1533511 MARC 3PIG Sus scrofa cDNA 5', mRNA sequence	0.528741	1.31483
GO:0060255	regulation of macromolecule metabolic process	NM_001142666.1	TEAD4	Sus scrofa TEA domain family member 4 (TEAD4), mRNA	0.528741	1.31483
GO:0046649	lymphocyte activation	AK235116.1	KLF6	Sus scrofa mRNA, clone:OVRM10051D11, expressed in ovary	0.529648	3.26406
GO:0065008	regulation of biological quality	AK231696.1		Sus scrofa mRNA, clone:LNG010013B06, expressed in lung	0.545092	1.65408
GO:0065008	regulation of biological quality	BP160020		BP160020 full-length enriched swine cDNA library, adult thymus Sus scrofa cDNA clone THY010059A07 5', mRNA sequence	0.545092	1.65408
GO:0065008	regulation of biological quality	CK454516		915002 MARC 4PIG Sus scrofa cDNA 5', mRNA sequence	0.545092	1.65408
GO:0031323	regulation of cellular metabolic process	AK231696.1		Sus scrofa mRNA, clone:LNG010013B06, expressed in lung	0.555059	1.29526
GO:0031323	regulation of cellular metabolic process	AK235116.1	KLF6	Sus scrofa mRNA, clone:OVRM10051D11, expressed in ovary	0.555059	1.29526
GO:0031323	regulation of cellular metabolic process	BX921473		BX921473 Sus Scrofa library (scan) Sus scrofa cDNA clone scan0002.d.05 5prim, mRNA sequence	0.555059	1.29526
GO:0031323	regulation of cellular metabolic process	CK454516		915002 MARC 4PIG Sus scrofa cDNA 5', mRNA sequence	0.555059	1.29526
GO:0031323	regulation of cellular metabolic process	CK454639		915132 MARC 4PIG Sus scrofa cDNA 5', mRNA sequence	0.555059	1.29526
GO:0031323	regulation of cellular metabolic process	CN161751		951071 MARC 4PIG Sus scrofa cDNA 5', mRNA sequence	0.555059	1.29526
GO:0031323	regulation of cellular metabolic process	DY418386		1533511 MARC 3PIG Sus scrofa cDNA 5', mRNA sequence	0.555059	1.29526
GO:0031323	regulation of cellular metabolic process	NM_001142666.1	TEAD4	Sus scrofa TEA domain family member 4 (TEAD4), mRNA	0.555059	1.29526
GO:0048193	Golgi vesicle transport	XM_001928193.1	LOC100152996	PREDICTED: Sus scrofa similar to SEC24-related protein C (LOC100152996), mRNA	0.565437	3.02228
GO:0030097	hemopoiesis	AK235116.1	KLF6	Sus scrofa mRNA, clone:OVRM10051D11, expressed in ovary	0.565437	3.02228
GO:0019222	regulation of metabolic process	AK231696.1		Sus scrofa mRNA, clone:LNG010013B06, expressed in lung	0.567467	1.28633
GO:0019222	regulation of metabolic process	AK235116.1	KLF6	Sus scrofa mRNA, clone:OVRM10051D11, expressed in ovary	0.567467	1.28633
GO:0019222	regulation of metabolic process	BX921473		BX921473 Sus Scrofa library (scan) Sus scrofa cDNA clone scan0002.d.05 5prim, mRNA sequence	0.567467	1.28633
GO:0019222	regulation of metabolic process	CK454516		915002 MARC 4PIG Sus scrofa cDNA 5', mRNA sequence	0.567467	1.28633
GO:0019222	regulation of metabolic process	CK454639		915132 MARC 4PIG Sus scrofa cDNA 5', mRNA sequence	0.567467	1.28633
GO:0019222	regulation of metabolic process	CN161751		951071 MARC 4PIG Sus scrofa cDNA 5', mRNA sequence	0.567467	1.28633
GO:0019222	regulation of metabolic process	DY418386		1533511 MARC 3PIG Sus scrofa cDNA 5', mRNA sequence	0.567467	1.28633
GO:0019222	regulation of metabolic process	NM_001142666.1	TEAD4	Sus scrofa TEA domain family member 4 (TEAD4), mRNA	0.567467	1.28633
GO:0043009	chordate embryonic development	NM_001130531.1	ADAM10	Sus scrofa ADAM metallopeptidase domain 10 (ADAM10), mRNA	0.574248	2.96733
GO:0009792	embryonic development ending in birth or egg hatching	NM_001130531.1	ADAM10	Sus scrofa ADAM metallopeptidase domain 10 (ADAM10), mRNA	0.574248	2.96733
GO:0009058	biosynthetic process	NM_001039748.1	OGT	Sus scrofa O-linked N-acetylglucosamine (GlcNAc) transferase (UDP-N-acetylglucosamine:polypeptide-N-acetylglucosaminyl transferase) (OGT), mRNA	0.588709	0.552294
GO:0009058	biosynthetic process	NM_001130534.1	AGPAT2	Sus scrofa 1-acylglycerol-3-phosphate O-acyltransferase 2 (AGPAT2), mRNA	0.588709	0.552294
GO:0048534	hemopoietic or lymphoid organ development	AK235116.1	KLF6	Sus scrofa mRNA, clone:OVRM10051D11, expressed in ovary	0.591709	2.86321
GO:0006644	phospholipid metabolic process	NM_001130534.1	AGPAT2	Sus scrofa 1-acylglycerol-3-phosphate O-acyltransferase 2 (AGPAT2), mRNA	0.591709	2.86321
GO:0009888	tissue development	DT324183		SusFleck_BF_0033_0036_5_pCNS_D01 SusFleck Backfat Sus scrofa cDNA clone 0033_0036_D01 5', mRNA sequence	0.608959	2.76615
GO:0044249	cellular biosynthetic process	NM_001039748.1	OGT	Sus scrofa O-linked N-acetylglucosamine (GlcNAc) transferase (UDP-N-acetylglucosamine:polypeptide-N-acetylglucosaminyl transferase) (OGT), mRNA	0.61073	0.5618
GO:0044249	cellular biosynthetic process	NM_001130534.1	AGPAT2	Sus scrofa 1-acylglycerol-3-phosphate O-acyltransferase 2 (AGPAT2), mRNA	0.61073	0.5618
GO:0010468	regulation of gene expression	AK235116.1	KLF6	Sus scrofa mRNA, clone:OVRM10051D11, expressed in ovary	0.620947	1.27502
GO:0010468	regulation of gene expression	BX921473		BX921473 Sus Scrofa library (scan) Sus scrofa cDNA clone scan0002.d.05 5prim, mRNA sequence	0.620947	1.27502
GO:0010468	regulation of gene expression	CK454516		915002 MARC 4PIG Sus scrofa cDNA 5', mRNA sequence	0.620947	1.27502
GO:0010468	regulation of gene expression	CK454639		915132 MARC 4PIG Sus scrofa cDNA 5', mRNA sequence	0.620947	1.27502
GO:0010468	regulation of gene expression	CN161751		951071 MARC 4PIG Sus scrofa cDNA 5', mRNA sequence	0.620947	1.27502
GO:0010468	regulation of gene expression	DY418386		1533511 MARC 3PIG Sus scrofa cDNA 5', mRNA sequence	0.620947	1.27502
GO:0010468	regulation of gene expression	NM_001142666.1	TEAD4	Sus scrofa TEA domain family member 4 (TEAD4), mRNA	0.620947	1.27502
GO:0006996	organelle organization	XM_001925866.1	LOC100152572	PREDICTED: Sus scrofa similar to MLK-related kinase (LOC100152572), mRNA	0.622381	0.421713
GO:0006464	protein modification process	CK462437		933235 MARC 4PIG Sus scrofa cDNA 3', mRNA sequence	0.626026	1.41608
GO:0006464	protein modification process	NM_001039748.1	OGT	Sus scrofa O-linked N-acetylglucosamine (GlcNAc) transferase (UDP-N-acetylglucosamine:polypeptide-N-acetylglucosaminyl transferase) (OGT), mRNA	0.626026	1.41608
GO:0006464	protein modification process	NM_001130531.1	ADAM10	Sus scrofa ADAM metallopeptidase domain 10 (ADAM10), mRNA	0.626026	1.41608
GO:0006464	protein modification process	XM_001925866.1	LOC100152572	PREDICTED: Sus scrofa similar to MLK-related kinase (LOC100152572), mRNA	0.626026	1.41608
GO:0002520	immune system development	AK235116.1	KLF6	Sus scrofa mRNA, clone:OVRM10051D11, expressed in ovary	0.63444	2.6323
GO:0015672	monovalent inorganic cation transport	DB801243		DB801243 full-length enriched swine cDNA library, adult skin Sus scrofa cDNA clone SKNB10023F07 5', mRNA sequence	0.63444	2.6323
GO:0045321	leukocyte activation	AK235116.1	KLF6	Sus scrofa mRNA, clone:OVRM10051D11, expressed in ovary	0.64283	2.59052
GO:0010556	regulation of macromolecule biosynthetic process	AK235116.1	KLF6	Sus scrofa mRNA, clone:OVRM10051D11, expressed in ovary	0.64459	1.25817
GO:0010556	regulation of macromolecule biosynthetic process	BX921473		BX921473 Sus Scrofa library (scan) Sus scrofa cDNA clone scan0002.d.05 5prim, mRNA sequence	0.64459	1.25817
GO:0010556	regulation of macromolecule biosynthetic process	CK454516		915002 MARC 4PIG Sus scrofa cDNA 5', mRNA sequence	0.64459	1.25817
GO:0010556	regulation of macromolecule biosynthetic process	CK454639		915132 MARC 4PIG Sus scrofa cDNA 5', mRNA sequence	0.64459	1.25817
GO:0010556	regulation of macromolecule biosynthetic process	CN161751		951071 MARC 4PIG Sus scrofa cDNA 5', mRNA sequence	0.64459	1.25817
GO:0010556	regulation of macromolecule biosynthetic process	DY418386		1533511 MARC 3PIG Sus scrofa cDNA 5', mRNA sequence	0.64459	1.25817
GO:0010556	regulation of macromolecule biosynthetic process	NM_001142666.1	TEAD4	Sus scrofa TEA domain family member 4 (TEAD4), mRNA	0.64459	1.25817
GO:0009889	regulation of biosynthetic process	AK235116.1	KLF6	Sus scrofa mRNA, clone:OVRM10051D11, expressed in ovary	0.658456	1.24855
GO:0009889	regulation of biosynthetic process	BX921473		BX921473 Sus Scrofa library (scan) Sus scrofa cDNA clone scan0002.d.05 5prim, mRNA sequence	0.658456	1.24855
GO:0009889	regulation of biosynthetic process	CK454516		915002 MARC 4PIG Sus scrofa cDNA 5', mRNA sequence	0.658456	1.24855
GO:0009889	regulation of biosynthetic process	CK454639		915132 MARC 4PIG Sus scrofa cDNA 5', mRNA sequence	0.658456	1.24855
GO:0009889	regulation of biosynthetic process	CN161751		951071 MARC 4PIG Sus scrofa cDNA 5', mRNA sequence	0.658456	1.24855
GO:0009889	regulation of biosynthetic process	DY418386		1533511 MARC 3PIG Sus scrofa cDNA 5', mRNA sequence	0.658456	1.24855
GO:0009889	regulation of biosynthetic process	NM_001142666.1	TEAD4	Sus scrofa TEA domain family member 4 (TEAD4), mRNA	0.658456	1.24855
GO:0031326	regulation of cellular biosynthetic process	AK235116.1	KLF6	Sus scrofa mRNA, clone:OVRM10051D11, expressed in ovary	0.658456	1.24855
GO:0031326	regulation of cellular biosynthetic process	BX921473		BX921473 Sus Scrofa library (scan) Sus scrofa cDNA clone scan0002.d.05 5prim, mRNA sequence	0.658456	1.24855
GO:0031326	regulation of cellular biosynthetic process	CK454516		915002 MARC 4PIG Sus scrofa cDNA 5', mRNA sequence	0.658456	1.24855
GO:0031326	regulation of cellular biosynthetic process	CK454639		915132 MARC 4PIG Sus scrofa cDNA 5', mRNA sequence	0.658456	1.24855
GO:0031326	regulation of cellular biosynthetic process	CN161751		951071 MARC 4PIG Sus scrofa cDNA 5', mRNA sequence	0.658456	1.24855
GO:0031326	regulation of cellular biosynthetic process	DY418386		1533511 MARC 3PIG Sus scrofa cDNA 5', mRNA sequence	0.658456	1.24855
GO:0031326	regulation of cellular biosynthetic process	NM_001142666.1	TEAD4	Sus scrofa TEA domain family member 4 (TEAD4), mRNA	0.658456	1.24855
GO:0043412	biopolymer modification	CK462437		933235 MARC 4PIG Sus scrofa cDNA 3', mRNA sequence	0.664843	1.37434
GO:0043412	biopolymer modification	NM_001039748.1	OGT	Sus scrofa O-linked N-acetylglucosamine (GlcNAc) transferase (UDP-N-acetylglucosamine:polypeptide-N-acetylglucosaminyl transferase) (OGT), mRNA	0.664843	1.37434
GO:0043412	biopolymer modification	NM_001130531.1	ADAM10	Sus scrofa ADAM metallopeptidase domain 10 (ADAM10), mRNA	0.664843	1.37434
GO:0043412	biopolymer modification	XM_001925866.1	LOC100152572	PREDICTED: Sus scrofa similar to MLK-related kinase (LOC100152572), mRNA	0.664843	1.37434
GO:0019538	protein metabolic process	CK462437		933235 MARC 4PIG Sus scrofa cDNA 3', mRNA sequence	0.674536	0.715018
GO:0019538	protein metabolic process	NM_001039748.1	OGT	Sus scrofa O-linked N-acetylglucosamine (GlcNAc) transferase (UDP-N-acetylglucosamine:polypeptide-N-acetylglucosaminyl transferase) (OGT), mRNA	0.674536	0.715018
GO:0019538	protein metabolic process	NM_001130531.1	ADAM10	Sus scrofa ADAM metallopeptidase domain 10 (ADAM10), mRNA	0.674536	0.715018
GO:0019538	protein metabolic process	XM_001925866.1	LOC100152572	PREDICTED: Sus scrofa similar to MLK-related kinase (LOC100152572), mRNA	0.674536	0.715018
GO:0051641	cellular localization	XM_001928193.1	LOC100152996	PREDICTED: Sus scrofa similar to SEC24-related protein C (LOC100152996), mRNA	0.684902	0.447131
GO:0002376	immune system process	AK235116.1	KLF6	Sus scrofa mRNA, clone:OVRM10051D11, expressed in ovary	0.690826	0.449595
GO:0009059	macromolecule biosynthetic process	NM_001039748.1	OGT	Sus scrofa O-linked N-acetylglucosamine (GlcNAc) transferase (UDP-N-acetylglucosamine:polypeptide-N-acetylglucosaminyl transferase) (OGT), mRNA	0.693803	0.450837
GO:0044267	cellular protein metabolic process	CK462437		933235 MARC 4PIG Sus scrofa cDNA 3', mRNA sequence	0.695587	0.723738
GO:0044267	cellular protein metabolic process	NM_001039748.1	OGT	Sus scrofa O-linked N-acetylglucosamine (GlcNAc) transferase (UDP-N-acetylglucosamine:polypeptide-N-acetylglucosaminyl transferase) (OGT), mRNA	0.695587	0.723738
GO:0044267	cellular protein metabolic process	NM_001130531.1	ADAM10	Sus scrofa ADAM metallopeptidase domain 10 (ADAM10), mRNA	0.695587	0.723738
GO:0044267	cellular protein metabolic process	XM_001925866.1	LOC100152572	PREDICTED: Sus scrofa similar to MLK-related kinase (LOC100152572), mRNA	0.695587	0.723738
GO:0048522	positive regulation of cellular process	AK231696.1		Sus scrofa mRNA, clone:LNG010013B06, expressed in lung	0.698224	1.34048
GO:0048522	positive regulation of cellular process	BW978205		BW978205 full-length enriched swine cDNA library, adult intestine Sus scrofa cDNA clone ITT010024G11 5', mRNA sequence	0.698224	1.34048
GO:0048522	positive regulation of cellular process	DT324183		SusFleck_BF_0033_0036_5_pCNS_D01 SusFleck Backfat Sus scrofa cDNA clone 0033_0036_D01 5', mRNA sequence	0.698224	1.34048
GO:0048522	positive regulation of cellular process	XM_001925866.1	LOC100152572	PREDICTED: Sus scrofa similar to MLK-related kinase (LOC100152572), mRNA	0.698224	1.34048
GO:0034645	cellular macromolecule biosynthetic process	NM_001039748.1	OGT	Sus scrofa O-linked N-acetylglucosamine (GlcNAc) transferase (UDP-N-acetylglucosamine:polypeptide-N-acetylglucosaminyl transferase) (OGT), mRNA	0.699787	0.453341
GO:0001775	cell activation	AK235116.1	KLF6	Sus scrofa mRNA, clone:OVRM10051D11, expressed in ovary	0.700147	2.33147
GO:0010608	posttranscriptional regulation of gene expression	DY418386		1533511 MARC 3PIG Sus scrofa cDNA 5', mRNA sequence	0.708136	2.29863
GO:0001501	skeletal system development	NM_001142666.1	TEAD4	Sus scrofa TEA domain family member 4 (TEAD4), mRNA	0.708136	2.29863
GO:0042127	regulation of cell proliferation	BW978205		BW978205 full-length enriched swine cDNA library, adult intestine Sus scrofa cDNA clone ITT010024G11 5', mRNA sequence	0.712057	1.60003
GO:0042127	regulation of cell proliferation	DT324183		SusFleck_BF_0033_0036_5_pCNS_D01 SusFleck Backfat Sus scrofa cDNA clone 0033_0036_D01 5', mRNA sequence	0.712057	1.60003
GO:0019725	cellular homeostasis	CK454516		915002 MARC 4PIG Sus scrofa cDNA 5', mRNA sequence	0.723969	2.23566
GO:0006468	protein amino acid phosphorylation	NM_001130531.1	ADAM10	Sus scrofa ADAM metallopeptidase domain 10 (ADAM10), mRNA	0.738506	1.55431
GO:0006468	protein amino acid phosphorylation	XM_001925866.1	LOC100152572	PREDICTED: Sus scrofa similar to MLK-related kinase (LOC100152572), mRNA	0.738506	1.55431
GO:0006897	endocytosis	AK234277.1		Sus scrofa mRNA, clone:OVR010036G03, expressed in ovary	0.747358	2.14741
GO:0010324	membrane invagination	AK234277.1		Sus scrofa mRNA, clone:OVR010036G03, expressed in ovary	0.747358	2.14741
GO:0051649	establishment of localization in cell	XM_001928193.1	LOC100152996	PREDICTED: Sus scrofa similar to SEC24-related protein C (LOC100152996), mRNA	0.749125	0.474427
GO:0006643	membrane lipid metabolic process	NM_001130534.1	AGPAT2	Sus scrofa 1-acylglycerol-3-phosphate O-acyltransferase 2 (AGPAT2), mRNA	0.75506	2.11952
GO:0045449	regulation of transcription	AK235116.1	KLF6	Sus scrofa mRNA, clone:OVRM10051D11, expressed in ovary	0.756983	1.20742
GO:0045449	regulation of transcription	BX921473		BX921473 Sus Scrofa library (scan) Sus scrofa cDNA clone scan0002.d.05 5prim, mRNA sequence	0.756983	1.20742
GO:0045449	regulation of transcription	CK454516		915002 MARC 4PIG Sus scrofa cDNA 5', mRNA sequence	0.756983	1.20742
GO:0045449	regulation of transcription	CK454639		915132 MARC 4PIG Sus scrofa cDNA 5', mRNA sequence	0.756983	1.20742
GO:0045449	regulation of transcription	CN161751		951071 MARC 4PIG Sus scrofa cDNA 5', mRNA sequence	0.756983	1.20742
GO:0045449	regulation of transcription	NM_001142666.1	TEAD4	Sus scrofa TEA domain family member 4 (TEAD4), mRNA	0.756983	1.20742
GO:0001558	regulation of cell growth	BE014034		125605 MARC 1PIG Sus scrofa cDNA 5', mRNA sequence	0.762714	2.09234
GO:0006508	proteolysis	NM_001130531.1	ADAM10	Sus scrofa ADAM metallopeptidase domain 10 (ADAM10), mRNA	0.768302	0.482849
GO:0006629	lipid metabolic process	NM_001130534.1	AGPAT2	Sus scrofa 1-acylglycerol-3-phosphate O-acyltransferase 2 (AGPAT2), mRNA	0.78785	0.491575
GO:0043687	post-translational protein modification	CK462437		933235 MARC 4PIG Sus scrofa cDNA 3', mRNA sequence	0.792031	1.32327
GO:0043687	post-translational protein modification	NM_001130531.1	ADAM10	Sus scrofa ADAM metallopeptidase domain 10 (ADAM10), mRNA	0.792031	1.32327
GO:0043687	post-translational protein modification	XM_001925866.1	LOC100152572	PREDICTED: Sus scrofa similar to MLK-related kinase (LOC100152572), mRNA	0.792031	1.32327
GO:0030036	actin cytoskeleton organization	AK231696.1		Sus scrofa mRNA, clone:LNG010013B06, expressed in lung	0.807669	1.94289
GO:0040008	regulation of growth	BE014034		125605 MARC 1PIG Sus scrofa cDNA 5', mRNA sequence	0.815002	1.92003
GO:0048518	positive regulation of biological process	AK231696.1		Sus scrofa mRNA, clone:LNG010013B06, expressed in lung	0.825956	1.22479
GO:0048518	positive regulation of biological process	BW978205		BW978205 full-length enriched swine cDNA library, adult intestine Sus scrofa cDNA clone ITT010024G11 5', mRNA sequence	0.825956	1.22479
GO:0048518	positive regulation of biological process	DT324183		SusFleck_BF_0033_0036_5_pCNS_D01 SusFleck Backfat Sus scrofa cDNA clone 0033_0036_D01 5', mRNA sequence	0.825956	1.22479
GO:0048518	positive regulation of biological process	XM_001925866.1	LOC100152572	PREDICTED: Sus scrofa similar to MLK-related kinase (LOC100152572), mRNA	0.825956	1.22479
GO:0016310	phosphorylation	NM_001130531.1	ADAM10	Sus scrofa ADAM metallopeptidase domain 10 (ADAM10), mRNA	0.829287	1.41301
GO:0016310	phosphorylation	XM_001925866.1	LOC100152572	PREDICTED: Sus scrofa similar to MLK-related kinase (LOC100152572), mRNA	0.829287	1.41301
GO:0019219	regulation of nucleobase, nucleoside, nucleotide and nucleic acid metabolic process	AK235116.1	KLF6	Sus scrofa mRNA, clone:OVRM10051D11, expressed in ovary	0.831653	1.15884
GO:0019219	regulation of nucleobase, nucleoside, nucleotide and nucleic acid metabolic process	BX921473		BX921473 Sus Scrofa library (scan) Sus scrofa cDNA clone scan0002.d.05 5prim, mRNA sequence	0.831653	1.15884
GO:0019219	regulation of nucleobase, nucleoside, nucleotide and nucleic acid metabolic process	CK454516		915002 MARC 4PIG Sus scrofa cDNA 5', mRNA sequence	0.831653	1.15884
GO:0019219	regulation of nucleobase, nucleoside, nucleotide and nucleic acid metabolic process	CK454639		915132 MARC 4PIG Sus scrofa cDNA 5', mRNA sequence	0.831653	1.15884
GO:0019219	regulation of nucleobase, nucleoside, nucleotide and nucleic acid metabolic process	CN161751		951071 MARC 4PIG Sus scrofa cDNA 5', mRNA sequence	0.831653	1.15884
GO:0019219	regulation of nucleobase, nucleoside, nucleotide and nucleic acid metabolic process	NM_001142666.1	TEAD4	Sus scrofa TEA domain family member 4 (TEAD4), mRNA	0.831653	1.15884
GO:0016192	vesicle-mediated transport	AK234277.1		Sus scrofa mRNA, clone:OVR010036G03, expressed in ovary	0.833532	1.40692
GO:0016192	vesicle-mediated transport	XM_001928193.1	LOC100152996	PREDICTED: Sus scrofa similar to SEC24-related protein C (LOC100152996), mRNA	0.833532	1.40692
GO:0022610	biological adhesion	DT324183		SusFleck_BF_0033_0036_5_pCNS_D01 SusFleck Backfat Sus scrofa cDNA clone 0033_0036_D01 5', mRNA sequence	0.867212	1.36002
GO:0022610	biological adhesion	NM_213925.1	CD97	Sus scrofa CD97 molecule (CD97), mRNA	0.867212	1.36002
GO:0007155	cell adhesion	DT324183		SusFleck_BF_0033_0036_5_pCNS_D01 SusFleck Backfat Sus scrofa cDNA clone 0033_0036_D01 5', mRNA sequence	0.867212	1.36002
GO:0007155	cell adhesion	NM_213925.1	CD97	Sus scrofa CD97 molecule (CD97), mRNA	0.867212	1.36002
GO:0007267	cell-cell signaling	CK454516		915002 MARC 4PIG Sus scrofa cDNA 5', mRNA sequence	0.872078	1.75487
GO:0046907	intracellular transport	XM_001928193.1	LOC100152996	PREDICTED: Sus scrofa similar to SEC24-related protein C (LOC100152996), mRNA	0.873284	0.531606
GO:0006355	regulation of transcription, DNA-dependent	AK235116.1	KLF6	Sus scrofa mRNA, clone:OVRM10051D11, expressed in ovary	0.883513	1.1477
GO:0006355	regulation of transcription, DNA-dependent	BX921473		BX921473 Sus Scrofa library (scan) Sus scrofa cDNA clone scan0002.d.05 5prim, mRNA sequence	0.883513	1.1477
GO:0006355	regulation of transcription, DNA-dependent	CK454639		915132 MARC 4PIG Sus scrofa cDNA 5', mRNA sequence	0.883513	1.1477
GO:0006355	regulation of transcription, DNA-dependent	CN161751		951071 MARC 4PIG Sus scrofa cDNA 5', mRNA sequence	0.883513	1.1477
GO:0006355	regulation of transcription, DNA-dependent	NM_001142666.1	TEAD4	Sus scrofa TEA domain family member 4 (TEAD4), mRNA	0.883513	1.1477
GO:0040011	locomotion	DT324183		SusFleck_BF_0033_0036_5_pCNS_D01 SusFleck Backfat Sus scrofa cDNA clone 0033_0036_D01 5', mRNA sequence	0.89277	1.70003
GO:0007154	cell communication	BE014034		125605 MARC 1PIG Sus scrofa cDNA 5', mRNA sequence	0.895023	1.12039
GO:0007154	cell communication	CK454516		915002 MARC 4PIG Sus scrofa cDNA 5', mRNA sequence	0.895023	1.12039
GO:0007154	cell communication	NM_001039748.1	OGT	Sus scrofa O-linked N-acetylglucosamine (GlcNAc) transferase (UDP-N-acetylglucosamine:polypeptide-N-acetylglucosaminyl transferase) (OGT), mRNA	0.895023	1.12039
GO:0007154	cell communication	NM_001130531.1	ADAM10	Sus scrofa ADAM metallopeptidase domain 10 (ADAM10), mRNA	0.895023	1.12039
GO:0007154	cell communication	NM_214341.1	IL13RA1	Sus scrofa interleukin 13 receptor, alpha 1 (IL13RA1), mRNA	0.895023	1.12039
GO:0007154	cell communication	XM_001925866.1	LOC100152572	PREDICTED: Sus scrofa similar to MLK-related kinase (LOC100152572), mRNA	0.895023	1.12039
GO:0030029	actin filament-based process	AK231696.1		Sus scrofa mRNA, clone:LNG010013B06, expressed in lung	0.906356	1.66534
GO:0051252	regulation of RNA metabolic process	AK235116.1	KLF6	Sus scrofa mRNA, clone:OVRM10051D11, expressed in ovary	0.912295	1.12865
GO:0051252	regulation of RNA metabolic process	BX921473		BX921473 Sus Scrofa library (scan) Sus scrofa cDNA clone scan0002.d.05 5prim, mRNA sequence	0.912295	1.12865
GO:0051252	regulation of RNA metabolic process	CK454639		915132 MARC 4PIG Sus scrofa cDNA 5', mRNA sequence	0.912295	1.12865
GO:0051252	regulation of RNA metabolic process	CN161751		951071 MARC 4PIG Sus scrofa cDNA 5', mRNA sequence	0.912295	1.12865
GO:0051252	regulation of RNA metabolic process	NM_001142666.1	TEAD4	Sus scrofa TEA domain family member 4 (TEAD4), mRNA	0.912295	1.12865
GO:0006928	cell motion	DT324183		SusFleck_BF_0033_0036_5_pCNS_D01 SusFleck Backfat Sus scrofa cDNA clone 0033_0036_D01 5', mRNA sequence	0.933032	1.60003
GO:0009790	embryonic development	NM_001130531.1	ADAM10	Sus scrofa ADAM metallopeptidase domain 10 (ADAM10), mRNA	0.933032	1.60003
GO:0051674	localization of cell	DT324183		SusFleck_BF_0033_0036_5_pCNS_D01 SusFleck Backfat Sus scrofa cDNA clone 0033_0036_D01 5', mRNA sequence	0.933032	1.60003
GO:0016043	cellular component organization	AK234277.1		Sus scrofa mRNA, clone:OVR010036G03, expressed in ovary	0.958759	0.839089
GO:0016043	cellular component organization	DT324183		SusFleck_BF_0033_0036_5_pCNS_D01 SusFleck Backfat Sus scrofa cDNA clone 0033_0036_D01 5', mRNA sequence	0.958759	0.839089
GO:0016043	cellular component organization	XM_001925866.1	LOC100152572	PREDICTED: Sus scrofa similar to MLK-related kinase (LOC100152572), mRNA	0.958759	0.839089
GO:0016043	cellular component organization	XM_001928193.1	LOC100152996	PREDICTED: Sus scrofa similar to SEC24-related protein C (LOC100152996), mRNA	0.958759	0.839089
GO:0043065	positive regulation of apoptosis	XM_001925866.1	LOC100152572	PREDICTED: Sus scrofa similar to MLK-related kinase (LOC100152572), mRNA	0.996929	1.45717
GO:0006915	apoptosis	CK453173		908865 MARC 4PIG Sus scrofa cDNA 5', mRNA sequence	1	1.05976
GO:0005975	carbohydrate metabolic process	NM_001039748.1	OGT	Sus scrofa O-linked N-acetylglucosamine (GlcNAc) transferase (UDP-N-acetylglucosamine:polypeptide-N-acetylglucosaminyl transferase) (OGT), mRNA	1	1.17412
GO:0019752	carboxylic acid metabolic process	NM_001130534.1	AGPAT2	Sus scrofa 1-acylglycerol-3-phosphate O-acyltransferase 2 (AGPAT2), mRNA	1	0.91687
GO:0008219	cell death	CK453173		908865 MARC 4PIG Sus scrofa cDNA 5', mRNA sequence	1	0.954403
GO:0030154	cell differentiation	AK235116.1	KLF6	Sus scrofa mRNA, clone:OVRM10051D11, expressed in ovary	1	0.896719
GO:0030154	cell differentiation	AY610163.1		Sus scrofa clone Clu_8271.scr.msk.p1.Contig2, mRNA sequence	1	0.896719
GO:0008283	cell proliferation	AK240390		Sus scrofa mRNA, clone:UTR010062B04, expressed in uterus	1	1.25541
GO:0007166	cell surface receptor linked signal transduction	NM_001130531.1	ADAM10	Sus scrofa ADAM metallopeptidase domain 10 (ADAM10), mRNA	1	1.12943
GO:0007166	cell surface receptor linked signal transduction	NM_214341.1	IL13RA1	Sus scrofa interleukin 13 receptor, alpha 1 (IL13RA1), mRNA	1	1.12943
GO:0022607	cellular component assembly	DT324183		SusFleck_BF_0033_0036_5_pCNS_D01 SusFleck Backfat Sus scrofa cDNA clone 0033_0036_D01 5', mRNA sequence	1	0.722137
GO:0048869	cellular developmental process	AK235116.1	KLF6	Sus scrofa mRNA, clone:OVRM10051D11, expressed in ovary	1	0.80594
GO:0048869	cellular developmental process	AY610163.1		Sus scrofa clone Clu_8271.scr.msk.p1.Contig2, mRNA sequence	1	0.80594
GO:0044255	cellular lipid metabolic process	NM_001130534.1	AGPAT2	Sus scrofa 1-acylglycerol-3-phosphate O-acyltransferase 2 (AGPAT2), mRNA	1	0.618193
GO:0016265	death	CK453173		908865 MARC 4PIG Sus scrofa cDNA 5', mRNA sequence	1	0.954403
GO:0042592	homeostatic process	CK454516		915002 MARC 4PIG Sus scrofa cDNA 5', mRNA sequence	1	1.20891
GO:0007242	intracellular signaling cascade	BE014034		125605 MARC 1PIG Sus scrofa cDNA 5', mRNA sequence	1	0.901673
GO:0007242	intracellular signaling cascade	XM_001925866.1	LOC100152572	PREDICTED: Sus scrofa similar to MLK-related kinase (LOC100152572), mRNA	1	0.901673
GO:0008610	lipid biosynthetic process	NM_001130534.1	AGPAT2	Sus scrofa 1-acylglycerol-3-phosphate O-acyltransferase 2 (AGPAT2), mRNA	1	1.27502
GO:0065003	macromolecular complex assembly	DT324183		SusFleck_BF_0033_0036_5_pCNS_D01 SusFleck Backfat Sus scrofa cDNA clone 0033_0036_D01 5', mRNA sequence	1	0.828441
GO:0043933	macromolecular complex subunit organization	DT324183		SusFleck_BF_0033_0036_5_pCNS_D01 SusFleck Backfat Sus scrofa cDNA clone 0033_0036_D01 5', mRNA sequence	1	0.796112
GO:0050877	neurological system process	CK454516		915002 MARC 4PIG Sus scrofa cDNA 5', mRNA sequence	1	1.3949
GO:0006082	organic acid metabolic process	NM_001130534.1	AGPAT2	Sus scrofa 1-acylglycerol-3-phosphate O-acyltransferase 2 (AGPAT2), mRNA	1	0.91687
GO:0006796	phosphate metabolic process	NM_001130531.1	ADAM10	Sus scrofa ADAM metallopeptidase domain 10 (ADAM10), mRNA	1	1.16159
GO:0006796	phosphate metabolic process	XM_001925866.1	LOC100152572	PREDICTED: Sus scrofa similar to MLK-related kinase (LOC100152572), mRNA	1	1.16159
GO:0006793	phosphorus metabolic process	NM_001130531.1	ADAM10	Sus scrofa ADAM metallopeptidase domain 10 (ADAM10), mRNA	1	1.16159
GO:0006793	phosphorus metabolic process	XM_001925866.1	LOC100152572	PREDICTED: Sus scrofa similar to MLK-related kinase (LOC100152572), mRNA	1	1.16159
GO:0031325	positive regulation of cellular metabolic process	AK231696.1		Sus scrofa mRNA, clone:LNG010013B06, expressed in lung	1	0.769825
GO:0010604	positive regulation of macromolecule metabolic process	AK231696.1		Sus scrofa mRNA, clone:LNG010013B06, expressed in lung	1	0.792247
GO:0009893	positive regulation of metabolic process	AK231696.1		Sus scrofa mRNA, clone:LNG010013B06, expressed in lung	1	0.759083
GO:0043068	positive regulation of programmed cell death	XM_001925866.1	LOC100152572	PREDICTED: Sus scrofa similar to MLK-related kinase (LOC100152572), mRNA	1	1.41916
GO:0012501	programmed cell death	CK453173		908865 MARC 4PIG Sus scrofa cDNA 5', mRNA sequence	1	1.03951
GO:0006461	protein complex assembly	DT324183		SusFleck_BF_0033_0036_5_pCNS_D01 SusFleck Backfat Sus scrofa cDNA clone 0033_0036_D01 5', mRNA sequence	1	1.20891
GO:0007243	protein kinase cascade	XM_001925866.1	LOC100152572	PREDICTED: Sus scrofa similar to MLK-related kinase (LOC100152572), mRNA	1	1.18263
GO:0042981	regulation of apoptosis	XM_001925866.1	LOC100152572	PREDICTED: Sus scrofa similar to MLK-related kinase (LOC100152572), mRNA	1	0.755569
GO:0051726	regulation of cell cycle	XM_001925866.1	LOC100152572	PREDICTED: Sus scrofa similar to MLK-related kinase (LOC100152572), mRNA	1	1.26514
GO:0050793	regulation of developmental process	AK231696.1		Sus scrofa mRNA, clone:LNG010013B06, expressed in lung	1	0.957202
GO:0050793	regulation of developmental process	XM_001925866.1	LOC100152572	PREDICTED: Sus scrofa similar to MLK-related kinase (LOC100152572), mRNA	1	0.957202
GO:0043067	regulation of programmed cell death	XM_001925866.1	LOC100152572	PREDICTED: Sus scrofa similar to MLK-related kinase (LOC100152572), mRNA	1	0.745219
GO:0006357	regulation of transcription from RNA polymerase II promoter	NM_001142666.1	TEAD4	Sus scrofa TEA domain family member 4 (TEAD4), mRNA	1	0.816014
GO:0042221	response to chemical stimulus	NM_001039748.1	OGT	Sus scrofa O-linked N-acetylglucosamine (GlcNAc) transferase (UDP-N-acetylglucosamine:polypeptide-N-acetylglucosaminyl transferase) (OGT), mRNA	1	0.863507
GO:0009605	response to external stimulus	NM_001039748.1	OGT	Sus scrofa O-linked N-acetylglucosamine (GlcNAc) transferase (UDP-N-acetylglucosamine:polypeptide-N-acetylglucosaminyl transferase) (OGT), mRNA	1	0.738475
GO:0007165	signal transduction	BE014034		125605 MARC 1PIG Sus scrofa cDNA 5', mRNA sequence	1	1.00867
GO:0007165	signal transduction	NM_001039748.1	OGT	Sus scrofa O-linked N-acetylglucosamine (GlcNAc) transferase (UDP-N-acetylglucosamine:polypeptide-N-acetylglucosaminyl transferase) (OGT), mRNA	1	1.00867
GO:0007165	signal transduction	NM_001130531.1	ADAM10	Sus scrofa ADAM metallopeptidase domain 10 (ADAM10), mRNA	1	1.00867
GO:0007165	signal transduction	NM_214341.1	IL13RA1	Sus scrofa interleukin 13 receptor, alpha 1 (IL13RA1), mRNA	1	1.00867
GO:0007165	signal transduction	XM_001925866.1	LOC100152572	PREDICTED: Sus scrofa similar to MLK-related kinase (LOC100152572), mRNA	1	1.00867

## Sheet: Lantang-profile 77 (dpc)
GO_id	GO_name	genebank	Gene symbol	Gene Description	Pvalue	Enrichment
GO:0006941	striated muscle contraction	NM_213855.1	MYH7	Sus scrofa myosin, heavy chain 7, cardiac muscle, beta (MYH7), mRNA	0.00258483	37.319
GO:0006941	striated muscle contraction	NM_214136.1	MYH2	Sus scrofa myosin, heavy chain 2, skeletal muscle, adult (MYH2), mRNA	0.00258483	37.319
GO:0006072	glycerol-3-phosphate metabolic process	AK232843.1	LOC100153250	Sus scrofa mRNA, clone:LVRM10037C04, expressed in liver	0.00630495	317.211
GO:0002244	hemopoietic progenitor cell differentiation	AK232127.1		Sus scrofa mRNA, clone:LNG010084C05, expressed in lung	0.00630495	317.211
GO:0002318	myeloid progenitor cell differentiation	AK232127.1		Sus scrofa mRNA, clone:LNG010084C05, expressed in lung	0.00630495	317.211
GO:0018076	N-terminal peptidyl-lysine acetylation	DN110552		1108253 MARC 4PIG Sus scrofa cDNA 5', mRNA sequence	0.00630495	317.211
GO:0018394	peptidyl-lysine acetylation	DN110552		1108253 MARC 4PIG Sus scrofa cDNA 5', mRNA sequence	0.00630495	317.211
GO:0009409	response to cold	XM_001929120.1	LOC100154573	PREDICTED: Sus scrofa similar to guanosine monophosphate reductase (LOC100154573), mRNA	0.00630495	317.211
GO:0007050	cell cycle arrest	AK232127.1		Sus scrofa mRNA, clone:LNG010084C05, expressed in lung	0.0121536	17.1466
GO:0007050	cell cycle arrest	DN110552		1108253 MARC 4PIG Sus scrofa cDNA 5', mRNA sequence	0.0121536	17.1466
GO:0018205	peptidyl-lysine modification	DN110552		1108253 MARC 4PIG Sus scrofa cDNA 5', mRNA sequence	0.0125903	158.606
GO:0032787	monocarboxylic acid metabolic process	AK232843.1	LOC100153250	Sus scrofa mRNA, clone:LVRM10037C04, expressed in liver	0.0129576	7.93028
GO:0032787	monocarboxylic acid metabolic process	CF367186		841911 MARC 3PIG Sus scrofa cDNA 5', mRNA sequence	0.0129576	7.93028
GO:0032787	monocarboxylic acid metabolic process	NM_213897.1	ACADL	Sus scrofa acyl-Coenzyme A dehydrogenase, long chain (ACADL), nuclear gene encoding mitochondrial protein, mRNA	0.0129576	7.93028
GO:0006474	N-terminal protein amino acid acetylation	DN110552		1108253 MARC 4PIG Sus scrofa cDNA 5', mRNA sequence	0.0188561	105.737
GO:0045214	sarcomere organization	DN134558		999781 MARC 4PIG Sus scrofa cDNA 3', mRNA sequence	0.0188561	105.737
GO:0006936	muscle contraction	NM_213855.1	MYH7	Sus scrofa myosin, heavy chain 7, cardiac muscle, beta (MYH7), mRNA	0.0234736	12.2004
GO:0006936	muscle contraction	NM_214136.1	MYH2	Sus scrofa myosin, heavy chain 2, skeletal muscle, adult (MYH2), mRNA	0.0234736	12.2004
GO:0003012	muscle system process	NM_213855.1	MYH7	Sus scrofa myosin, heavy chain 7, cardiac muscle, beta (MYH7), mRNA	0.0234736	12.2004
GO:0003012	muscle system process	NM_214136.1	MYH2	Sus scrofa myosin, heavy chain 2, skeletal muscle, adult (MYH2), mRNA	0.0234736	12.2004
GO:0050982	detection of mechanical stimulus	DN134558		999781 MARC 4PIG Sus scrofa cDNA 3', mRNA sequence	0.0251024	79.3028
GO:0006071	glycerol metabolic process	AK232843.1	LOC100153250	Sus scrofa mRNA, clone:LVRM10037C04, expressed in liver	0.0251024	79.3028
GO:0018409	peptide or protein amino-terminal blocking	DN110552		1108253 MARC 4PIG Sus scrofa cDNA 5', mRNA sequence	0.0251024	79.3028
GO:0009612	response to mechanical stimulus	DN134558		999781 MARC 4PIG Sus scrofa cDNA 3', mRNA sequence	0.0251024	79.3028
GO:0009628	response to abiotic stimulus	DN134558		999781 MARC 4PIG Sus scrofa cDNA 3', mRNA sequence	0.0308313	10.5737
GO:0009628	response to abiotic stimulus	XM_001929120.1	LOC100154573	PREDICTED: Sus scrofa similar to guanosine monophosphate reductase (LOC100154573), mRNA	0.0308313	10.5737
GO:0019752	carboxylic acid metabolic process	AK232843.1	LOC100153250	Sus scrofa mRNA, clone:LVRM10037C04, expressed in liver	0.0374743	5.34626
GO:0019752	carboxylic acid metabolic process	CF367186		841911 MARC 3PIG Sus scrofa cDNA 5', mRNA sequence	0.0374743	5.34626
GO:0019752	carboxylic acid metabolic process	NM_213897.1	ACADL	Sus scrofa acyl-Coenzyme A dehydrogenase, long chain (ACADL), nuclear gene encoding mitochondrial protein, mRNA	0.0374743	5.34626
GO:0006082	organic acid metabolic process	AK232843.1	LOC100153250	Sus scrofa mRNA, clone:LVRM10037C04, expressed in liver	0.0374743	5.34626
GO:0006082	organic acid metabolic process	CF367186		841911 MARC 3PIG Sus scrofa cDNA 5', mRNA sequence	0.0374743	5.34626
GO:0006082	organic acid metabolic process	NM_213897.1	ACADL	Sus scrofa acyl-Coenzyme A dehydrogenase, long chain (ACADL), nuclear gene encoding mitochondrial protein, mRNA	0.0374743	5.34626
GO:0031365	N-terminal protein amino acid modification	DN110552		1108253 MARC 4PIG Sus scrofa cDNA 5', mRNA sequence	0.0375369	52.8685
GO:0006473	protein amino acid acetylation	DN110552		1108253 MARC 4PIG Sus scrofa cDNA 5', mRNA sequence	0.0437252	45.3159
GO:0009582	detection of abiotic stimulus	DN134558		999781 MARC 4PIG Sus scrofa cDNA 3', mRNA sequence	0.0498942	39.6514
GO:0015758	glucose transport	NM_001128433.1	SLC2A4	Sus scrofa solute carrier family 2 (facilitated glucose transporter), member 4 (SLC2A4), mRNA	0.056044	35.2457
GO:0008645	hexose transport	NM_001128433.1	SLC2A4	Sus scrofa solute carrier family 2 (facilitated glucose transporter), member 4 (SLC2A4), mRNA	0.056044	35.2457
GO:0015749	monosaccharide transport	NM_001128433.1	SLC2A4	Sus scrofa solute carrier family 2 (facilitated glucose transporter), member 4 (SLC2A4), mRNA	0.056044	35.2457
GO:0007026	negative regulation of microtubule depolymerization	EW307545		rpldo0117_o17.y1 ldo Sus scrofa cDNA 5', mRNA sequence	0.056044	35.2457
GO:0019751	polyol metabolic process	AK232843.1	LOC100153250	Sus scrofa mRNA, clone:LVRM10037C04, expressed in liver	0.056044	35.2457
GO:0031114	regulation of microtubule depolymerization	EW307545		rpldo0117_o17.y1 ldo Sus scrofa cDNA 5', mRNA sequence	0.056044	35.2457
GO:0006094	gluconeogenesis	AK232843.1	LOC100153250	Sus scrofa mRNA, clone:LVRM10037C04, expressed in liver	0.0621748	31.7211
GO:0009266	response to temperature stimulus	XM_001929120.1	LOC100154573	PREDICTED: Sus scrofa similar to guanosine monophosphate reductase (LOC100154573), mRNA	0.0621748	31.7211
GO:0046165	alcohol biosynthetic process	AK232843.1	LOC100153250	Sus scrofa mRNA, clone:LVRM10037C04, expressed in liver	0.0682864	28.8374
GO:0033500	carbohydrate homeostasis	NM_001128433.1	SLC2A4	Sus scrofa solute carrier family 2 (facilitated glucose transporter), member 4 (SLC2A4), mRNA	0.0682864	28.8374
GO:0042593	glucose homeostasis	NM_001128433.1	SLC2A4	Sus scrofa solute carrier family 2 (facilitated glucose transporter), member 4 (SLC2A4), mRNA	0.0682864	28.8374
GO:0019319	hexose biosynthetic process	AK232843.1	LOC100153250	Sus scrofa mRNA, clone:LVRM10037C04, expressed in liver	0.0682864	28.8374
GO:0046364	monosaccharide biosynthetic process	AK232843.1	LOC100153250	Sus scrofa mRNA, clone:LVRM10037C04, expressed in liver	0.0682864	28.8374
GO:0006090	pyruvate metabolic process	AK232843.1	LOC100153250	Sus scrofa mRNA, clone:LVRM10037C04, expressed in liver	0.0682864	28.8374
GO:0009581	detection of external stimulus	DN134558		999781 MARC 4PIG Sus scrofa cDNA 3', mRNA sequence	0.0743791	26.4343
GO:0031111	negative regulation of microtubule polymerization or depolymerization	EW307545		rpldo0117_o17.y1 ldo Sus scrofa cDNA 5', mRNA sequence	0.0743791	26.4343
GO:0031110	regulation of microtubule polymerization or depolymerization	EW307545		rpldo0117_o17.y1 ldo Sus scrofa cDNA 5', mRNA sequence	0.0743791	26.4343
GO:0006631	fatty acid metabolic process	CF367186		841911 MARC 3PIG Sus scrofa cDNA 5', mRNA sequence	0.0781314	6.40831
GO:0006631	fatty acid metabolic process	NM_213897.1	ACADL	Sus scrofa acyl-Coenzyme A dehydrogenase, long chain (ACADL), nuclear gene encoding mitochondrial protein, mRNA	0.0781314	6.40831
GO:0032886	regulation of microtubule-based process	EW307545		rpldo0117_o17.y1 ldo Sus scrofa cDNA 5', mRNA sequence	0.0804528	24.4009
GO:0022402	cell cycle process	AK232127.1		Sus scrofa mRNA, clone:LNG010084C05, expressed in lung	0.0821294	3.93237
GO:0022402	cell cycle process	AK232242.1	CH242-196P11.9	Sus scrofa mRNA, clone:LVR010001B07, expressed in liver	0.0821294	3.93237
GO:0022402	cell cycle process	DN110552		1108253 MARC 4PIG Sus scrofa cDNA 5', mRNA sequence	0.0821294	3.93237
GO:0043543	protein amino acid acylation	DN110552		1108253 MARC 4PIG Sus scrofa cDNA 5', mRNA sequence	0.0925436	21.1474
GO:0055001	muscle cell development	DN134558		999781 MARC 4PIG Sus scrofa cDNA 3', mRNA sequence	0.1165	16.6953
GO:0030239	myofibril assembly	DN134558		999781 MARC 4PIG Sus scrofa cDNA 3', mRNA sequence	0.1165	16.6953
GO:0043242	negative regulation of protein complex disassembly	EW307545		rpldo0117_o17.y1 ldo Sus scrofa cDNA 5', mRNA sequence	0.1165	16.6953
GO:0055002	striated muscle cell development	DN134558		999781 MARC 4PIG Sus scrofa cDNA 3', mRNA sequence	0.1165	16.6953
GO:0031032	actomyosin structure organization	DN134558		999781 MARC 4PIG Sus scrofa cDNA 3', mRNA sequence	0.122443	15.8606
GO:0051146	striated muscle cell differentiation	DN134558		999781 MARC 4PIG Sus scrofa cDNA 3', mRNA sequence	0.122443	15.8606
GO:0051606	detection of stimulus	DN134558		999781 MARC 4PIG Sus scrofa cDNA 3', mRNA sequence	0.128367	15.1053
GO:0006006	glucose metabolic process	AK232843.1	LOC100153250	Sus scrofa mRNA, clone:LVRM10037C04, expressed in liver	0.14016	13.7918
GO:0043244	regulation of protein complex disassembly	EW307545		rpldo0117_o17.y1 ldo Sus scrofa cDNA 5', mRNA sequence	0.14016	13.7918
GO:0005975	carbohydrate metabolic process	AK232843.1	LOC100153250	Sus scrofa mRNA, clone:LVRM10037C04, expressed in liver	0.142657	4.56419
GO:0005975	carbohydrate metabolic process	NM_001128433.1	SLC2A4	Sus scrofa solute carrier family 2 (facilitated glucose transporter), member 4 (SLC2A4), mRNA	0.142657	4.56419
GO:0051494	negative regulation of cytoskeleton organization	EW307545		rpldo0117_o17.y1 ldo Sus scrofa cDNA 5', mRNA sequence	0.14603	13.2171
GO:0034637	cellular carbohydrate biosynthetic process	AK232843.1	LOC100153250	Sus scrofa mRNA, clone:LVRM10037C04, expressed in liver	0.15188	12.6885
GO:0007049	cell cycle	AK232127.1		Sus scrofa mRNA, clone:LNG010084C05, expressed in lung	0.15715	3.002
GO:0007049	cell cycle	AK232242.1	CH242-196P11.9	Sus scrofa mRNA, clone:LVR010001B07, expressed in liver	0.15715	3.002
GO:0007049	cell cycle	DN110552		1108253 MARC 4PIG Sus scrofa cDNA 5', mRNA sequence	0.15715	3.002
GO:0055114	oxidation reduction	EW471619		rnms34_g5.y1 nms Sus scrofa cDNA 5', mRNA sequence	0.15715	3.002
GO:0055114	oxidation reduction	NM_001044575.2	IDH3B	Sus scrofa isocitrate dehydrogenase 3 (NAD+) beta (IDH3B), nuclear gene encoding mitochondrial protein, mRNA	0.15715	3.002
GO:0055114	oxidation reduction	NM_213897.1	ACADL	Sus scrofa acyl-Coenzyme A dehydrogenase, long chain (ACADL), nuclear gene encoding mitochondrial protein, mRNA	0.15715	3.002
GO:0010639	negative regulation of organelle organization	EW307545		rpldo0117_o17.y1 ldo Sus scrofa cDNA 5', mRNA sequence	0.163527	11.7486
GO:0016051	carbohydrate biosynthetic process	AK232843.1	LOC100153250	Sus scrofa mRNA, clone:LVRM10037C04, expressed in liver	0.175102	10.9383
GO:0008643	carbohydrate transport	NM_001128433.1	SLC2A4	Sus scrofa solute carrier family 2 (facilitated glucose transporter), member 4 (SLC2A4), mRNA	0.180863	10.5737
GO:0042692	muscle cell differentiation	DN134558		999781 MARC 4PIG Sus scrofa cDNA 3', mRNA sequence	0.180863	10.5737
GO:0051327	M phase of meiotic cell cycle	AK232242.1	CH242-196P11.9	Sus scrofa mRNA, clone:LVR010001B07, expressed in liver	0.186605	10.2326
GO:0007126	meiosis	AK232242.1	CH242-196P11.9	Sus scrofa mRNA, clone:LVR010001B07, expressed in liver	0.186605	10.2326
GO:0051321	meiotic cell cycle	AK232242.1	CH242-196P11.9	Sus scrofa mRNA, clone:LVR010001B07, expressed in liver	0.186605	10.2326
GO:0006338	chromatin remodeling	DN110552		1108253 MARC 4PIG Sus scrofa cDNA 5', mRNA sequence	0.19233	9.91285
GO:0019318	hexose metabolic process	AK232843.1	LOC100153250	Sus scrofa mRNA, clone:LVRM10037C04, expressed in liver	0.203725	9.32974
GO:0051129	negative regulation of cellular component organization	EW307545		rpldo0117_o17.y1 ldo Sus scrofa cDNA 5', mRNA sequence	0.203725	9.32974
GO:0005996	monosaccharide metabolic process	AK232843.1	LOC100153250	Sus scrofa mRNA, clone:LVRM10037C04, expressed in liver	0.209397	9.06318
GO:0018193	peptidyl-amino acid modification	DN110552		1108253 MARC 4PIG Sus scrofa cDNA 5', mRNA sequence	0.209397	9.06318
GO:0043170	macromolecule metabolic process	AK232127.1		Sus scrofa mRNA, clone:LNG010084C05, expressed in lung	0.252372	0.410364
GO:0043170	macromolecule metabolic process	DN110552		1108253 MARC 4PIG Sus scrofa cDNA 5', mRNA sequence	0.252372	0.410364
GO:0032269	negative regulation of cellular protein metabolic process	EW307545		rpldo0117_o17.y1 ldo Sus scrofa cDNA 5', mRNA sequence	0.254136	7.37701
GO:0051493	regulation of cytoskeleton organization	EW307545		rpldo0117_o17.y1 ldo Sus scrofa cDNA 5', mRNA sequence	0.25965	7.20935
GO:0051248	negative regulation of protein metabolic process	EW307545		rpldo0117_o17.y1 ldo Sus scrofa cDNA 5', mRNA sequence	0.270627	6.8959
GO:0044260	cellular macromolecule metabolic process	AK232127.1		Sus scrofa mRNA, clone:LNG010084C05, expressed in lung	0.272981	0.419869
GO:0044260	cellular macromolecule metabolic process	DN110552		1108253 MARC 4PIG Sus scrofa cDNA 5', mRNA sequence	0.272981	0.419869
GO:0003008	system process	NM_213855.1	MYH7	Sus scrofa myosin, heavy chain 7, cardiac muscle, beta (MYH7), mRNA	0.277505	3.06484
GO:0003008	system process	NM_214136.1	MYH2	Sus scrofa myosin, heavy chain 2, skeletal muscle, adult (MYH2), mRNA	0.277505	3.06484
GO:0033043	regulation of organelle organization	EW307545		rpldo0117_o17.y1 ldo Sus scrofa cDNA 5', mRNA sequence	0.292377	6.34423
GO:0014706	striated muscle development	DN134558		999781 MARC 4PIG Sus scrofa cDNA 3', mRNA sequence	0.297772	6.21983
GO:0030097	hemopoiesis	AK232127.1		Sus scrofa mRNA, clone:LNG010084C05, expressed in lung	0.313857	5.87428
GO:0019222	regulation of metabolic process	EW307545		rpldo0117_o17.y1 ldo Sus scrofa cDNA 5', mRNA sequence	0.32847	0.312523
GO:0048534	hemopoietic or lymphoid organ development	AK232127.1		Sus scrofa mRNA, clone:LNG010084C05, expressed in lung	0.329792	5.56511
GO:0031323	regulation of cellular metabolic process	EW307545		rpldo0117_o17.y1 ldo Sus scrofa cDNA 5', mRNA sequence	0.334289	0.314694
GO:0060255	regulation of macromolecule metabolic process	EW307545		rpldo0117_o17.y1 ldo Sus scrofa cDNA 5', mRNA sequence	0.347068	0.319447
GO:0043283	biopolymer metabolic process	AK232127.1		Sus scrofa mRNA, clone:LNG010084C05, expressed in lung	0.35416	0.455763
GO:0043283	biopolymer metabolic process	DN110552		1108253 MARC 4PIG Sus scrofa cDNA 5', mRNA sequence	0.35416	0.455763
GO:0048002	antigen processing and presentation of peptide antigen	DB815675		DB815675 full-length enriched swine cDNA library, adult periphral blood mononuclear cell Sus scrofa cDNA clone PBL010016G11 3', mRNA sequence	0.356022	5.11631
GO:0002474	antigen processing and presentation of peptide antigen via MHC class I	DB815675		DB815675 full-length enriched swine cDNA library, adult periphral blood mononuclear cell Sus scrofa cDNA clone PBL010016G11 3', mRNA sequence	0.356022	5.11631
GO:0002520	immune system development	AK232127.1		Sus scrofa mRNA, clone:LNG010084C05, expressed in lung	0.356022	5.11631
GO:0044255	cellular lipid metabolic process	CF367186		841911 MARC 3PIG Sus scrofa cDNA 5', mRNA sequence	0.404755	2.40312
GO:0044255	cellular lipid metabolic process	NM_213897.1	ACADL	Sus scrofa acyl-Coenzyme A dehydrogenase, long chain (ACADL), nuclear gene encoding mitochondrial protein, mRNA	0.404755	2.40312
GO:0044262	cellular carbohydrate metabolic process	AK232843.1	LOC100153250	Sus scrofa mRNA, clone:LVRM10037C04, expressed in liver	0.417326	4.28664
GO:0019538	protein metabolic process	DN110552		1108253 MARC 4PIG Sus scrofa cDNA 5', mRNA sequence	0.422733	0.347438
GO:0007517	muscle development	DN134558		999781 MARC 4PIG Sus scrofa cDNA 3', mRNA sequence	0.432297	4.11963
GO:0044267	cellular protein metabolic process	DN110552		1108253 MARC 4PIG Sus scrofa cDNA 5', mRNA sequence	0.434183	0.351675
GO:0048878	chemical homeostasis	NM_001128433.1	SLC2A4	Sus scrofa solute carrier family 2 (facilitated glucose transporter), member 4 (SLC2A4), mRNA	0.447128	3.96514
GO:0030036	actin cytoskeleton organization	DN134558		999781 MARC 4PIG Sus scrofa cDNA 3', mRNA sequence	0.466687	3.77632
GO:0019882	antigen processing and presentation	DB815675		DB815675 full-length enriched swine cDNA library, adult periphral blood mononuclear cell Sus scrofa cDNA clone PBL010016G11 3', mRNA sequence	0.519233	3.33907
GO:0040011	locomotion	BM190547		POSM0100013_E09F porcine skeletal muscle cDNA library (PoSM) Sus scrofa cDNA 5', mRNA sequence	0.52392	3.30428
GO:0030029	actin filament-based process	DN134558		999781 MARC 4PIG Sus scrofa cDNA 3', mRNA sequence	0.533252	3.23685
GO:0008285	negative regulation of cell proliferation	DN110552		1108253 MARC 4PIG Sus scrofa cDNA 5', mRNA sequence	0.542526	3.17211
GO:0006629	lipid metabolic process	CF367186		841911 MARC 3PIG Sus scrofa cDNA 5', mRNA sequence	0.563051	1.91091
GO:0006629	lipid metabolic process	NM_213897.1	ACADL	Sus scrofa acyl-Coenzyme A dehydrogenase, long chain (ACADL), nuclear gene encoding mitochondrial protein, mRNA	0.563051	1.91091
GO:0006066	cellular alcohol metabolic process	AK232843.1	LOC100153250	Sus scrofa mRNA, clone:LVRM10037C04, expressed in liver	0.570002	2.99256
GO:0051128	regulation of cellular component organization	EW307545		rpldo0117_o17.y1 ldo Sus scrofa cDNA 5', mRNA sequence	0.583547	2.9102
GO:0016568	chromatin modification	DN110552		1108253 MARC 4PIG Sus scrofa cDNA 5', mRNA sequence	0.588034	2.88374
GO:0048513	organ development	AK232127.1		Sus scrofa mRNA, clone:LNG010084C05, expressed in lung	0.598093	1.82831
GO:0048513	organ development	DN134558		999781 MARC 4PIG Sus scrofa cDNA 3', mRNA sequence	0.598093	1.82831
GO:0006350	transcription	AK232127.1		Sus scrofa mRNA, clone:LNG010084C05, expressed in lung	0.619054	2.71121
GO:0002376	immune system process	AK232127.1		Sus scrofa mRNA, clone:LNG010084C05, expressed in lung	0.635336	1.74772
GO:0002376	immune system process	DB815675		DB815675 full-length enriched swine cDNA library, adult periphral blood mononuclear cell Sus scrofa cDNA clone PBL010016G11 3', mRNA sequence	0.635336	1.74772
GO:0032268	regulation of cellular protein metabolic process	EW307545		rpldo0117_o17.y1 ldo Sus scrofa cDNA 5', mRNA sequence	0.636476	2.62158
GO:0030154	cell differentiation	AK232127.1		Sus scrofa mRNA, clone:LNG010084C05, expressed in lung	0.637658	1.74292
GO:0030154	cell differentiation	DN134558		999781 MARC 4PIG Sus scrofa cDNA 3', mRNA sequence	0.637658	1.74292
GO:0032501	multicellular organismal process	AK232127.1		Sus scrofa mRNA, clone:LNG010084C05, expressed in lung	0.648248	1.39128
GO:0032501	multicellular organismal process	DN134558		999781 MARC 4PIG Sus scrofa cDNA 3', mRNA sequence	0.648248	1.39128
GO:0032501	multicellular organismal process	NM_213855.1	MYH7	Sus scrofa myosin, heavy chain 7, cardiac muscle, beta (MYH7), mRNA	0.648248	1.39128
GO:0032501	multicellular organismal process	NM_214136.1	MYH2	Sus scrofa myosin, heavy chain 2, skeletal muscle, adult (MYH2), mRNA	0.648248	1.39128
GO:0051246	regulation of protein metabolic process	EW307545		rpldo0117_o17.y1 ldo Sus scrofa cDNA 5', mRNA sequence	0.662205	2.49773
GO:0008283	cell proliferation	NM_001123099.1	CLK1	Sus scrofa CDC-like kinase 1 (CLK1), mRNA	0.674889	2.44009
GO:0006139	nucleobase, nucleoside, nucleotide and nucleic acid metabolic process	AK232127.1		Sus scrofa mRNA, clone:LNG010084C05, expressed in lung	0.675734	0.444897
GO:0034960	cellular biopolymer metabolic process	AK232127.1		Sus scrofa mRNA, clone:LNG010084C05, expressed in lung	0.68183	0.447407
GO:0006325	establishment or maintenance of chromatin architecture	DN110552		1108253 MARC 4PIG Sus scrofa cDNA 5', mRNA sequence	0.687454	2.38505
GO:0042592	homeostatic process	NM_001128433.1	SLC2A4	Sus scrofa solute carrier family 2 (facilitated glucose transporter), member 4 (SLC2A4), mRNA	0.695766	2.34971
GO:0006461	protein complex assembly	DN134558		999781 MARC 4PIG Sus scrofa cDNA 3', mRNA sequence	0.695766	2.34971
GO:0048869	cellular developmental process	AK232127.1		Sus scrofa mRNA, clone:LNG010084C05, expressed in lung	0.731911	1.56648
GO:0048869	cellular developmental process	DN134558		999781 MARC 4PIG Sus scrofa cDNA 3', mRNA sequence	0.731911	1.56648
GO:0032502	developmental process	AK232127.1		Sus scrofa mRNA, clone:LNG010084C05, expressed in lung	0.772049	0.636332
GO:0032502	developmental process	DN134558		999781 MARC 4PIG Sus scrofa cDNA 3', mRNA sequence	0.772049	0.636332
GO:0000279	M phase	AK232242.1	CH242-196P11.9	Sus scrofa mRNA, clone:LVR010001B07, expressed in liver	0.77608	2.04652
GO:0006810	transport	AK233342.1		Sus scrofa mRNA, clone:LVRM10125B06, expressed in liver	0.782552	1.26253
GO:0006810	transport	AK235184.1		Sus scrofa mRNA, clone:OVRM10056C05, expressed in ovary	0.782552	1.26253
GO:0006810	transport	CF367186		841911 MARC 3PIG Sus scrofa cDNA 5', mRNA sequence	0.782552	1.26253
GO:0006810	transport	NM_001128433.1	SLC2A4	Sus scrofa solute carrier family 2 (facilitated glucose transporter), member 4 (SLC2A4), mRNA	0.782552	1.26253
GO:0048468	cell development	DN134558		999781 MARC 4PIG Sus scrofa cDNA 3', mRNA sequence	0.795385	1.98257
GO:0051234	establishment of localization	AK233342.1		Sus scrofa mRNA, clone:LVRM10125B06, expressed in liver	0.801284	1.24641
GO:0051234	establishment of localization	AK235184.1		Sus scrofa mRNA, clone:OVRM10056C05, expressed in ovary	0.801284	1.24641
GO:0051234	establishment of localization	CF367186		841911 MARC 3PIG Sus scrofa cDNA 5', mRNA sequence	0.801284	1.24641
GO:0051234	establishment of localization	NM_001128433.1	SLC2A4	Sus scrofa solute carrier family 2 (facilitated glucose transporter), member 4 (SLC2A4), mRNA	0.801284	1.24641
GO:0022403	cell cycle phase	AK232242.1	CH242-196P11.9	Sus scrofa mRNA, clone:LVR010001B07, expressed in liver	0.876818	1.74292
GO:0051276	chromosome organization	DN110552		1108253 MARC 4PIG Sus scrofa cDNA 5', mRNA sequence	0.887494	1.71466
GO:0065003	macromolecular complex assembly	DN134558		999781 MARC 4PIG Sus scrofa cDNA 3', mRNA sequence	0.929204	1.61021
GO:0048523	negative regulation of cellular process	DN110552		1108253 MARC 4PIG Sus scrofa cDNA 5', mRNA sequence	0.931154	1.27908
GO:0048523	negative regulation of cellular process	EW307545		rpldo0117_o17.y1 ldo Sus scrofa cDNA 5', mRNA sequence	0.931154	1.27908
GO:0010605	negative regulation of macromolecule metabolic process	EW307545		rpldo0117_o17.y1 ldo Sus scrofa cDNA 5', mRNA sequence	0.939388	1.58606
GO:0006950	response to stress	DN134558		999781 MARC 4PIG Sus scrofa cDNA 3', mRNA sequence	0.945751	1.26128
GO:0006950	response to stress	XM_001929120.1	LOC100154573	PREDICTED: Sus scrofa similar to guanosine monophosphate reductase (LOC100154573), mRNA	0.945751	1.26128
GO:0031324	negative regulation of cellular metabolic process	EW307545		rpldo0117_o17.y1 ldo Sus scrofa cDNA 5', mRNA sequence	0.952819	1.55496
GO:0042127	regulation of cell proliferation	DN110552		1108253 MARC 4PIG Sus scrofa cDNA 5', mRNA sequence	0.952819	1.55496
GO:0043933	macromolecular complex subunit organization	DN134558		999781 MARC 4PIG Sus scrofa cDNA 3', mRNA sequence	0.95615	1.54737
GO:0009892	negative regulation of metabolic process	EW307545		rpldo0117_o17.y1 ldo Sus scrofa cDNA 5', mRNA sequence	0.972651	1.51053
GO:0051179	localization	AK233342.1		Sus scrofa mRNA, clone:LVRM10125B06, expressed in liver	0.982139	1.10719
GO:0051179	localization	AK235184.1		Sus scrofa mRNA, clone:OVRM10056C05, expressed in ovary	0.982139	1.10719
GO:0051179	localization	CF367186		841911 MARC 3PIG Sus scrofa cDNA 5', mRNA sequence	0.982139	1.10719
GO:0051179	localization	NM_001128433.1	SLC2A4	Sus scrofa solute carrier family 2 (facilitated glucose transporter), member 4 (SLC2A4), mRNA	0.982139	1.10719
GO:0048519	negative regulation of biological process	DN110552		1108253 MARC 4PIG Sus scrofa cDNA 5', mRNA sequence	0.982745	1.2177
GO:0048519	negative regulation of biological process	EW307545		rpldo0117_o17.y1 ldo Sus scrofa cDNA 5', mRNA sequence	0.982745	1.2177
GO:0048856	anatomical structure development	AK232127.1		Sus scrofa mRNA, clone:LNG010084C05, expressed in lung	1	1.01508
GO:0048856	anatomical structure development	DN134558		999781 MARC 4PIG Sus scrofa cDNA 3', mRNA sequence	1	1.01508
GO:0022610	biological adhesion	EW141017		reru10c_h21.y1 eru Sus scrofa cDNA 5', mRNA sequence	1	1.32171
GO:0043284	biopolymer biosynthetic process	AK232127.1		Sus scrofa mRNA, clone:LNG010084C05, expressed in lung	1	1.07529
GO:0043412	biopolymer modification	DN110552		1108253 MARC 4PIG Sus scrofa cDNA 5', mRNA sequence	1	0.667813
GO:0009058	biosynthetic process	AK232127.1		Sus scrofa mRNA, clone:LNG010084C05, expressed in lung	1	1.07347
GO:0009058	biosynthetic process	AK232843.1	LOC100153250	Sus scrofa mRNA, clone:LVRM10037C04, expressed in liver	1	1.07347
GO:0007155	cell adhesion	EW141017		reru10c_h21.y1 eru Sus scrofa cDNA 5', mRNA sequence	1	1.32171
GO:0034961	cellular biopolymer biosynthetic process	AK232127.1		Sus scrofa mRNA, clone:LNG010084C05, expressed in lung	1	1.07529
GO:0044249	cellular biosynthetic process	AK232127.1		Sus scrofa mRNA, clone:LNG010084C05, expressed in lung	1	1.09195
GO:0044249	cellular biosynthetic process	AK232843.1	LOC100153250	Sus scrofa mRNA, clone:LVRM10037C04, expressed in liver	1	1.09195
GO:0022607	cellular component assembly	DN134558		999781 MARC 4PIG Sus scrofa cDNA 3', mRNA sequence	1	1.40359
GO:0016043	cellular component organization	DN110552		1108253 MARC 4PIG Sus scrofa cDNA 5', mRNA sequence	1	0.815453
GO:0016043	cellular component organization	DN134558		999781 MARC 4PIG Sus scrofa cDNA 3', mRNA sequence	1	0.815453
GO:0034645	cellular macromolecule biosynthetic process	AK232127.1		Sus scrofa mRNA, clone:LNG010084C05, expressed in lung	1	0.881142
GO:0009059	macromolecule biosynthetic process	AK232127.1		Sus scrofa mRNA, clone:LNG010084C05, expressed in lung	1	0.876274
GO:0007275	multicellular organismal development	AK232127.1		Sus scrofa mRNA, clone:LNG010084C05, expressed in lung	1	0.87992
GO:0007275	multicellular organismal development	DN134558		999781 MARC 4PIG Sus scrofa cDNA 3', mRNA sequence	1	0.87992
GO:0006996	organelle organization	DN110552		1108253 MARC 4PIG Sus scrofa cDNA 5', mRNA sequence	1	0.819667
GO:0044238	primary metabolic process	AK232127.1		Sus scrofa mRNA, clone:LNG010084C05, expressed in lung	1	0.95211
GO:0044238	primary metabolic process	AK232843.1	LOC100153250	Sus scrofa mRNA, clone:LVRM10037C04, expressed in liver	1	0.95211
GO:0044238	primary metabolic process	CF367186		841911 MARC 3PIG Sus scrofa cDNA 5', mRNA sequence	1	0.95211
GO:0044238	primary metabolic process	DN110552		1108253 MARC 4PIG Sus scrofa cDNA 5', mRNA sequence	1	0.95211
GO:0044238	primary metabolic process	NM_001128433.1	SLC2A4	Sus scrofa solute carrier family 2 (facilitated glucose transporter), member 4 (SLC2A4), mRNA	1	0.95211
GO:0044238	primary metabolic process	NM_213897.1	ACADL	Sus scrofa acyl-Coenzyme A dehydrogenase, long chain (ACADL), nuclear gene encoding mitochondrial protein, mRNA	1	0.95211
GO:0006464	protein modification process	DN110552		1108253 MARC 4PIG Sus scrofa cDNA 5', mRNA sequence	1	0.688094
GO:0065008	regulation of biological quality	NM_001128433.1	SLC2A4	Sus scrofa solute carrier family 2 (facilitated glucose transporter), member 4 (SLC2A4), mRNA	1	1.07166
GO:0009605	response to external stimulus	DN134558		999781 MARC 4PIG Sus scrofa cDNA 3', mRNA sequence	1	1.43535
GO:0050896	response to stimulus	DN134558		999781 MARC 4PIG Sus scrofa cDNA 3', mRNA sequence	1	0.775578
GO:0050896	response to stimulus	XM_001929120.1	LOC100154573	PREDICTED: Sus scrofa similar to guanosine monophosphate reductase (LOC100154573), mRNA	1	0.775578
GO:0048731	system development	AK232127.1		Sus scrofa mRNA, clone:LNG010084C05, expressed in lung	1	1.19477
GO:0048731	system development	DN134558		999781 MARC 4PIG Sus scrofa cDNA 3', mRNA sequence	1	1.19477

## Sheet: Lantang-profile 2 (dpn)
GO_id	GO_name	genebank	Gene symbol	Gene Description	Pvalue	Enrichment
GO:0045602	negative regulation of endothelial cell differentiation	NM_001123147.1	SBAB-649D6.4	Sus scrofa Notch homolog 4 (Drosophila) (NOTCH4), mRNA	0.00213125	938.417
GO:0030097	hemopoiesis	AK238792.1		Sus scrofa mRNA, clone:THY010031B03, expressed in thymus	0.00301106	34.7562
GO:0030097	hemopoiesis	NM_001123147.1	SBAB-649D6.4	Sus scrofa Notch homolog 4 (Drosophila) (NOTCH4), mRNA	0.00301106	34.7562
GO:0048534	hemopoietic or lymphoid organ development	AK238792.1		Sus scrofa mRNA, clone:THY010031B03, expressed in thymus	0.00335171	32.9269
GO:0048534	hemopoietic or lymphoid organ development	NM_001123147.1	SBAB-649D6.4	Sus scrofa Notch homolog 4 (Drosophila) (NOTCH4), mRNA	0.00335171	32.9269
GO:0002520	immune system development	AK238792.1		Sus scrofa mRNA, clone:THY010031B03, expressed in thymus	0.00395835	30.2715
GO:0002520	immune system development	NM_001123147.1	SBAB-649D6.4	Sus scrofa Notch homolog 4 (Drosophila) (NOTCH4), mRNA	0.00395835	30.2715
GO:0001569	patterning of blood vessels	NM_001123147.1	SBAB-649D6.4	Sus scrofa Notch homolog 4 (Drosophila) (NOTCH4), mRNA	0.00426032	469.208
GO:0045601	regulation of endothelial cell differentiation	NM_001123147.1	SBAB-649D6.4	Sus scrofa Notch homolog 4 (Drosophila) (NOTCH4), mRNA	0.00426032	469.208
GO:0001709	cell fate determination	NM_001123147.1	SBAB-649D6.4	Sus scrofa Notch homolog 4 (Drosophila) (NOTCH4), mRNA	0.0106345	187.683
GO:0048754	branching morphogenesis of a tube	NM_001123147.1	SBAB-649D6.4	Sus scrofa Notch homolog 4 (Drosophila) (NOTCH4), mRNA	0.0106345	187.683
GO:0050793	regulation of developmental process	AK238792.1		Sus scrofa mRNA, clone:THY010031B03, expressed in thymus	0.0110008	8.25587
GO:0050793	regulation of developmental process	CK467405		938702 MARC 4PIG Sus scrofa cDNA 5', mRNA sequence	0.0110008	8.25587
GO:0050793	regulation of developmental process	NM_001123147.1	SBAB-649D6.4	Sus scrofa Notch homolog 4 (Drosophila) (NOTCH4), mRNA	0.0110008	8.25587
GO:0001763	morphogenesis of a branching structure	NM_001123147.1	SBAB-649D6.4	Sus scrofa Notch homolog 4 (Drosophila) (NOTCH4), mRNA	0.0127549	156.403
GO:0030879	mammary gland development	NM_001123147.1	SBAB-649D6.4	Sus scrofa Notch homolog 4 (Drosophila) (NOTCH4), mRNA	0.0127549	156.403
GO:0045843	negative regulation of striated muscle development	AK238792.1		Sus scrofa mRNA, clone:THY010031B03, expressed in thymus	0.0169892	117.302
GO:0048635	negative regulation of muscle development	AK238792.1		Sus scrofa mRNA, clone:THY010031B03, expressed in thymus	0.0169892	117.302
GO:0051093	negative regulation of developmental process	AK238792.1		Sus scrofa mRNA, clone:THY010031B03, expressed in thymus	0.0198965	13.2171
GO:0051093	negative regulation of developmental process	NM_001123147.1	SBAB-649D6.4	Sus scrofa Notch homolog 4 (Drosophila) (NOTCH4), mRNA	0.0198965	13.2171
GO:0009880	embryonic pattern specification	NM_001123147.1	SBAB-649D6.4	Sus scrofa Notch homolog 4 (Drosophila) (NOTCH4), mRNA	0.0212148	93.8417
GO:0045165	cell fate commitment	NM_001123147.1	SBAB-649D6.4	Sus scrofa Notch homolog 4 (Drosophila) (NOTCH4), mRNA	0.0212148	93.8417
GO:0048732	gland development	NM_001123147.1	SBAB-649D6.4	Sus scrofa Notch homolog 4 (Drosophila) (NOTCH4), mRNA	0.0317412	62.5611
GO:0048519	negative regulation of biological process	AK238792.1		Sus scrofa mRNA, clone:THY010031B03, expressed in thymus	0.0347245	5.40355
GO:0048519	negative regulation of biological process	CK467405		938702 MARC 4PIG Sus scrofa cDNA 5', mRNA sequence	0.0347245	5.40355
GO:0048519	negative regulation of biological process	NM_001123147.1	SBAB-649D6.4	Sus scrofa Notch homolog 4 (Drosophila) (NOTCH4), mRNA	0.0347245	5.40355
GO:0030183	B cell differentiation	AK238792.1		Sus scrofa mRNA, clone:THY010031B03, expressed in thymus	0.0380312	52.1343
GO:0035239	tube morphogenesis	NM_001123147.1	SBAB-649D6.4	Sus scrofa Notch homolog 4 (Drosophila) (NOTCH4), mRNA	0.0380312	52.1343
GO:0016202	regulation of striated muscle development	AK238792.1		Sus scrofa mRNA, clone:THY010031B03, expressed in thymus	0.0401236	49.3904
GO:0048634	regulation of muscle development	AK238792.1		Sus scrofa mRNA, clone:THY010031B03, expressed in thymus	0.0401236	49.3904
GO:0001525	angiogenesis	NM_001123147.1	SBAB-649D6.4	Sus scrofa Notch homolog 4 (Drosophila) (NOTCH4), mRNA	0.0609303	32.3592
GO:0030098	lymphocyte differentiation	AK238792.1		Sus scrofa mRNA, clone:THY010031B03, expressed in thymus	0.0629993	31.2806
GO:0042113	B cell activation	AK238792.1		Sus scrofa mRNA, clone:THY010031B03, expressed in thymus	0.0629993	31.2806
GO:0002521	leukocyte differentiation	AK238792.1		Sus scrofa mRNA, clone:THY010031B03, expressed in thymus	0.0650661	30.2715
GO:0035295	tube development	NM_001123147.1	SBAB-649D6.4	Sus scrofa Notch homolog 4 (Drosophila) (NOTCH4), mRNA	0.0671309	29.3255
GO:0045596	negative regulation of cell differentiation	NM_001123147.1	SBAB-649D6.4	Sus scrofa Notch homolog 4 (Drosophila) (NOTCH4), mRNA	0.0733125	26.8119
GO:0048514	blood vessel morphogenesis	NM_001123147.1	SBAB-649D6.4	Sus scrofa Notch homolog 4 (Drosophila) (NOTCH4), mRNA	0.0835731	23.4604
GO:0048646	anatomical structure formation	NM_001123147.1	SBAB-649D6.4	Sus scrofa Notch homolog 4 (Drosophila) (NOTCH4), mRNA	0.0958167	20.4004
GO:0006508	proteolysis	AK230890.1		Sus scrofa mRNA, clone:AMP010059F12, expressed in alveolar macrophage	0.0997768	5.55276
GO:0006508	proteolysis	NM_214192.1	MMP-2	Sus scrofa gelatinase A (MMP-2), mRNA	0.0997768	5.55276
GO:0001568	blood vessel development	NM_001123147.1	SBAB-649D6.4	Sus scrofa Notch homolog 4 (Drosophila) (NOTCH4), mRNA	0.10191	19.1514
GO:0046649	lymphocyte activation	AK238792.1		Sus scrofa mRNA, clone:THY010031B03, expressed in thymus	0.103937	18.7683
GO:0048513	organ development	AK238792.1		Sus scrofa mRNA, clone:THY010031B03, expressed in thymus	0.104565	5.40874
GO:0048513	organ development	NM_001123147.1	SBAB-649D6.4	Sus scrofa Notch homolog 4 (Drosophila) (NOTCH4), mRNA	0.104565	5.40874
GO:0045449	regulation of transcription	AK234713.1		Sus scrofa mRNA, clone:OVRM10010D03, expressed in ovary	0.10737	3.47133
GO:0045449	regulation of transcription	CK467405		938702 MARC 4PIG Sus scrofa cDNA 5', mRNA sequence	0.10737	3.47133
GO:0045449	regulation of transcription	NM_001123147.1	SBAB-649D6.4	Sus scrofa Notch homolog 4 (Drosophila) (NOTCH4), mRNA	0.10737	3.47133
GO:0001944	vasculature development	NM_001123147.1	SBAB-649D6.4	Sus scrofa Notch homolog 4 (Drosophila) (NOTCH4), mRNA	0.107985	18.0465
GO:0002376	immune system process	AK238792.1		Sus scrofa mRNA, clone:THY010031B03, expressed in thymus	0.11328	5.17034
GO:0002376	immune system process	NM_001123147.1	SBAB-649D6.4	Sus scrofa Notch homolog 4 (Drosophila) (NOTCH4), mRNA	0.11328	5.17034
GO:0030154	cell differentiation	AK238792.1		Sus scrofa mRNA, clone:THY010031B03, expressed in thymus	0.113833	5.15614
GO:0030154	cell differentiation	NM_001123147.1	SBAB-649D6.4	Sus scrofa Notch homolog 4 (Drosophila) (NOTCH4), mRNA	0.113833	5.15614
GO:0019219	regulation of nucleobase, nucleoside, nucleotide and nucleic acid metabolic process	AK234713.1		Sus scrofa mRNA, clone:OVRM10010D03, expressed in ovary	0.11865	3.33166
GO:0019219	regulation of nucleobase, nucleoside, nucleotide and nucleic acid metabolic process	CK467405		938702 MARC 4PIG Sus scrofa cDNA 5', mRNA sequence	0.11865	3.33166
GO:0019219	regulation of nucleobase, nucleoside, nucleotide and nucleic acid metabolic process	NM_001123147.1	SBAB-649D6.4	Sus scrofa Notch homolog 4 (Drosophila) (NOTCH4), mRNA	0.11865	3.33166
GO:0007389	pattern specification process	NM_001123147.1	SBAB-649D6.4	Sus scrofa Notch homolog 4 (Drosophila) (NOTCH4), mRNA	0.124094	15.6403
GO:0045321	leukocyte activation	AK238792.1		Sus scrofa mRNA, clone:THY010031B03, expressed in thymus	0.130101	14.8955
GO:0010468	regulation of gene expression	AK234713.1		Sus scrofa mRNA, clone:OVRM10010D03, expressed in ovary	0.136597	3.14202
GO:0010468	regulation of gene expression	CK467405		938702 MARC 4PIG Sus scrofa cDNA 5', mRNA sequence	0.136597	3.14202
GO:0010468	regulation of gene expression	NM_001123147.1	SBAB-649D6.4	Sus scrofa Notch homolog 4 (Drosophila) (NOTCH4), mRNA	0.136597	3.14202
GO:0048869	cellular developmental process	AK238792.1		Sus scrofa mRNA, clone:THY010031B03, expressed in thymus	0.137318	4.63416
GO:0048869	cellular developmental process	NM_001123147.1	SBAB-649D6.4	Sus scrofa Notch homolog 4 (Drosophila) (NOTCH4), mRNA	0.137318	4.63416
GO:0010556	regulation of macromolecule biosynthetic process	AK234713.1		Sus scrofa mRNA, clone:OVRM10010D03, expressed in ovary	0.140996	3.1005
GO:0010556	regulation of macromolecule biosynthetic process	CK467405		938702 MARC 4PIG Sus scrofa cDNA 5', mRNA sequence	0.140996	3.1005
GO:0010556	regulation of macromolecule biosynthetic process	NM_001123147.1	SBAB-649D6.4	Sus scrofa Notch homolog 4 (Drosophila) (NOTCH4), mRNA	0.140996	3.1005
GO:0009889	regulation of biosynthetic process	AK234713.1		Sus scrofa mRNA, clone:OVRM10010D03, expressed in ovary	0.143592	3.07678
GO:0009889	regulation of biosynthetic process	CK467405		938702 MARC 4PIG Sus scrofa cDNA 5', mRNA sequence	0.143592	3.07678
GO:0009889	regulation of biosynthetic process	NM_001123147.1	SBAB-649D6.4	Sus scrofa Notch homolog 4 (Drosophila) (NOTCH4), mRNA	0.143592	3.07678
GO:0031326	regulation of cellular biosynthetic process	AK234713.1		Sus scrofa mRNA, clone:OVRM10010D03, expressed in ovary	0.143592	3.07678
GO:0031326	regulation of cellular biosynthetic process	CK467405		938702 MARC 4PIG Sus scrofa cDNA 5', mRNA sequence	0.143592	3.07678
GO:0031326	regulation of cellular biosynthetic process	NM_001123147.1	SBAB-649D6.4	Sus scrofa Notch homolog 4 (Drosophila) (NOTCH4), mRNA	0.143592	3.07678
GO:0001775	cell activation	AK238792.1		Sus scrofa mRNA, clone:THY010031B03, expressed in thymus	0.144046	13.406
GO:0045595	regulation of cell differentiation	NM_001123147.1	SBAB-649D6.4	Sus scrofa Notch homolog 4 (Drosophila) (NOTCH4), mRNA	0.15986	12.031
GO:0060255	regulation of macromolecule metabolic process	AK234713.1		Sus scrofa mRNA, clone:OVRM10010D03, expressed in ovary	0.173991	2.8351
GO:0060255	regulation of macromolecule metabolic process	CK467405		938702 MARC 4PIG Sus scrofa cDNA 5', mRNA sequence	0.173991	2.8351
GO:0060255	regulation of macromolecule metabolic process	NM_001123147.1	SBAB-649D6.4	Sus scrofa Notch homolog 4 (Drosophila) (NOTCH4), mRNA	0.173991	2.8351
GO:0006917	induction of apoptosis	CK467405		938702 MARC 4PIG Sus scrofa cDNA 5', mRNA sequence	0.175546	10.9118
GO:0012502	induction of programmed cell death	CK467405		938702 MARC 4PIG Sus scrofa cDNA 5', mRNA sequence	0.175546	10.9118
GO:0032502	developmental process	AK234461.1		Sus scrofa mRNA, clone:OVR010067A09, expressed in ovary	0.17562	2.82372
GO:0032502	developmental process	AK238792.1		Sus scrofa mRNA, clone:THY010031B03, expressed in thymus	0.17562	2.82372
GO:0032502	developmental process	NM_001123147.1	SBAB-649D6.4	Sus scrofa Notch homolog 4 (Drosophila) (NOTCH4), mRNA	0.17562	2.82372
GO:0031323	regulation of cellular metabolic process	AK234713.1		Sus scrofa mRNA, clone:OVRM10010D03, expressed in ovary	0.180137	2.79291
GO:0031323	regulation of cellular metabolic process	CK467405		938702 MARC 4PIG Sus scrofa cDNA 5', mRNA sequence	0.180137	2.79291
GO:0031323	regulation of cellular metabolic process	NM_001123147.1	SBAB-649D6.4	Sus scrofa Notch homolog 4 (Drosophila) (NOTCH4), mRNA	0.180137	2.79291
GO:0019222	regulation of metabolic process	AK234713.1		Sus scrofa mRNA, clone:OVRM10010D03, expressed in ovary	0.183038	2.77365
GO:0019222	regulation of metabolic process	CK467405		938702 MARC 4PIG Sus scrofa cDNA 5', mRNA sequence	0.183038	2.77365
GO:0019222	regulation of metabolic process	NM_001123147.1	SBAB-649D6.4	Sus scrofa Notch homolog 4 (Drosophila) (NOTCH4), mRNA	0.183038	2.77365
GO:0048522	positive regulation of cellular process	CK467405		938702 MARC 4PIG Sus scrofa cDNA 5', mRNA sequence	0.188539	3.85387
GO:0048522	positive regulation of cellular process	NM_001123147.1	SBAB-649D6.4	Sus scrofa Notch homolog 4 (Drosophila) (NOTCH4), mRNA	0.188539	3.85387
GO:0048523	negative regulation of cellular process	CK467405		938702 MARC 4PIG Sus scrofa cDNA 5', mRNA sequence	0.194465	3.78394
GO:0048523	negative regulation of cellular process	NM_001123147.1	SBAB-649D6.4	Sus scrofa Notch homolog 4 (Drosophila) (NOTCH4), mRNA	0.194465	3.78394
GO:0006950	response to stress	AK234461.1		Sus scrofa mRNA, clone:OVR010067A09, expressed in ovary	0.199113	3.73128
GO:0006950	response to stress	AK238792.1		Sus scrofa mRNA, clone:THY010031B03, expressed in thymus	0.199113	3.73128
GO:0009790	embryonic development	NM_001123147.1	SBAB-649D6.4	Sus scrofa Notch homolog 4 (Drosophila) (NOTCH4), mRNA	0.206533	9.20016
GO:0045893	positive regulation of transcription, DNA-dependent	NM_001123147.1	SBAB-649D6.4	Sus scrofa Notch homolog 4 (Drosophila) (NOTCH4), mRNA	0.2142	8.85299
GO:0048731	system development	AK238792.1		Sus scrofa mRNA, clone:THY010031B03, expressed in thymus	0.218019	3.53453
GO:0048731	system development	NM_001123147.1	SBAB-649D6.4	Sus scrofa Notch homolog 4 (Drosophila) (NOTCH4), mRNA	0.218019	3.53453
GO:0051254	positive regulation of RNA metabolic process	NM_001123147.1	SBAB-649D6.4	Sus scrofa Notch homolog 4 (Drosophila) (NOTCH4), mRNA	0.218022	8.68904
GO:0048518	positive regulation of biological process	CK467405		938702 MARC 4PIG Sus scrofa cDNA 5', mRNA sequence	0.219388	3.52126
GO:0048518	positive regulation of biological process	NM_001123147.1	SBAB-649D6.4	Sus scrofa Notch homolog 4 (Drosophila) (NOTCH4), mRNA	0.219388	3.52126
GO:0016568	chromatin modification	AK238792.1		Sus scrofa mRNA, clone:THY010031B03, expressed in thymus	0.221837	8.53106
GO:0043065	positive regulation of apoptosis	CK467405		938702 MARC 4PIG Sus scrofa cDNA 5', mRNA sequence	0.225643	8.37872
GO:0043068	positive regulation of programmed cell death	CK467405		938702 MARC 4PIG Sus scrofa cDNA 5', mRNA sequence	0.231338	8.16014
GO:0006954	inflammatory response	AK238792.1		Sus scrofa mRNA, clone:THY010031B03, expressed in thymus	0.24079	7.82014
GO:0009887	organ morphogenesis	NM_001123147.1	SBAB-649D6.4	Sus scrofa Notch homolog 4 (Drosophila) (NOTCH4), mRNA	0.253943	7.38911
GO:0006325	establishment or maintenance of chromatin architecture	AK238792.1		Sus scrofa mRNA, clone:THY010031B03, expressed in thymus	0.265141	7.05576
GO:0010628	positive regulation of gene expression	NM_001123147.1	SBAB-649D6.4	Sus scrofa Notch homolog 4 (Drosophila) (NOTCH4), mRNA	0.272568	6.84976
GO:0016481	negative regulation of transcription	CK467405		938702 MARC 4PIG Sus scrofa cDNA 5', mRNA sequence	0.272568	6.84976
GO:0045941	positive regulation of transcription	NM_001123147.1	SBAB-649D6.4	Sus scrofa Notch homolog 4 (Drosophila) (NOTCH4), mRNA	0.272568	6.84976
GO:0010629	negative regulation of gene expression	CK467405		938702 MARC 4PIG Sus scrofa cDNA 5', mRNA sequence	0.279965	6.65544
GO:0048856	anatomical structure development	AK238792.1		Sus scrofa mRNA, clone:THY010031B03, expressed in thymus	0.284724	3.00293
GO:0048856	anatomical structure development	NM_001123147.1	SBAB-649D6.4	Sus scrofa Notch homolog 4 (Drosophila) (NOTCH4), mRNA	0.284724	3.00293
GO:0045935	positive regulation of nucleobase, nucleoside, nucleotide and nucleic acid metabolic process	NM_001123147.1	SBAB-649D6.4	Sus scrofa Notch homolog 4 (Drosophila) (NOTCH4), mRNA	0.287332	6.47184
GO:0045934	negative regulation of nucleobase, nucleoside, nucleotide and nucleic acid metabolic process	CK467405		938702 MARC 4PIG Sus scrofa cDNA 5', mRNA sequence	0.298325	6.21468
GO:0006915	apoptosis	AK234461.1		Sus scrofa mRNA, clone:OVR010067A09, expressed in ovary	0.303796	6.09361
GO:0009611	response to wounding	AK238792.1		Sus scrofa mRNA, clone:THY010031B03, expressed in thymus	0.305616	6.0543
GO:0010558	negative regulation of macromolecule biosynthetic process	CK467405		938702 MARC 4PIG Sus scrofa cDNA 5', mRNA sequence	0.30925	5.97718
GO:0012501	programmed cell death	AK234461.1		Sus scrofa mRNA, clone:OVR010067A09, expressed in ovary	0.30925	5.97718
GO:0051094	positive regulation of developmental process	CK467405		938702 MARC 4PIG Sus scrofa cDNA 5', mRNA sequence	0.30925	5.97718
GO:0008380	RNA splicing	AK234461.1		Sus scrofa mRNA, clone:OVR010067A09, expressed in ovary	0.311064	5.93935
GO:0031327	negative regulation of cellular biosynthetic process	CK467405		938702 MARC 4PIG Sus scrofa cDNA 5', mRNA sequence	0.314688	5.8651
GO:0009890	negative regulation of biosynthetic process	CK467405		938702 MARC 4PIG Sus scrofa cDNA 5', mRNA sequence	0.318303	5.7927
GO:0008219	cell death	AK234461.1		Sus scrofa mRNA, clone:OVR010067A09, expressed in ovary	0.334482	5.48782
GO:0016265	death	AK234461.1		Sus scrofa mRNA, clone:OVR010067A09, expressed in ovary	0.334482	5.48782
GO:0010557	positive regulation of macromolecule biosynthetic process	NM_001123147.1	SBAB-649D6.4	Sus scrofa Notch homolog 4 (Drosophila) (NOTCH4), mRNA	0.338057	5.42437
GO:0051239	regulation of multicellular organismal process	AK238792.1		Sus scrofa mRNA, clone:THY010031B03, expressed in thymus	0.338057	5.42437
GO:0009891	positive regulation of biosynthetic process	NM_001123147.1	SBAB-649D6.4	Sus scrofa Notch homolog 4 (Drosophila) (NOTCH4), mRNA	0.341624	5.36238
GO:0031328	positive regulation of cellular biosynthetic process	NM_001123147.1	SBAB-649D6.4	Sus scrofa Notch homolog 4 (Drosophila) (NOTCH4), mRNA	0.341624	5.36238
GO:0006952	defense response	AK238792.1		Sus scrofa mRNA, clone:THY010031B03, expressed in thymus	0.346962	5.272
GO:0006355	regulation of transcription, DNA-dependent	AK234713.1		Sus scrofa mRNA, clone:OVRM10010D03, expressed in ovary	0.349181	2.63971
GO:0006355	regulation of transcription, DNA-dependent	NM_001123147.1	SBAB-649D6.4	Sus scrofa Notch homolog 4 (Drosophila) (NOTCH4), mRNA	0.349181	2.63971
GO:0007275	multicellular organismal development	AK238792.1		Sus scrofa mRNA, clone:THY010031B03, expressed in thymus	0.356841	2.6031
GO:0007275	multicellular organismal development	NM_001123147.1	SBAB-649D6.4	Sus scrofa Notch homolog 4 (Drosophila) (NOTCH4), mRNA	0.356841	2.6031
GO:0051252	regulation of RNA metabolic process	AK234713.1		Sus scrofa mRNA, clone:OVRM10010D03, expressed in ovary	0.358376	2.5959
GO:0051252	regulation of RNA metabolic process	NM_001123147.1	SBAB-649D6.4	Sus scrofa Notch homolog 4 (Drosophila) (NOTCH4), mRNA	0.358376	2.5959
GO:0051276	chromosome organization	AK238792.1		Sus scrofa mRNA, clone:THY010031B03, expressed in thymus	0.359353	5.07252
GO:0010605	negative regulation of macromolecule metabolic process	CK467405		938702 MARC 4PIG Sus scrofa cDNA 5', mRNA sequence	0.385605	4.69208
GO:0031324	negative regulation of cellular metabolic process	CK467405		938702 MARC 4PIG Sus scrofa cDNA 5', mRNA sequence	0.392537	4.60008
GO:0010604	positive regulation of macromolecule metabolic process	NM_001123147.1	SBAB-649D6.4	Sus scrofa Notch homolog 4 (Drosophila) (NOTCH4), mRNA	0.395992	4.55542
GO:0009892	negative regulation of metabolic process	CK467405		938702 MARC 4PIG Sus scrofa cDNA 5', mRNA sequence	0.402882	4.46865
GO:0031325	positive regulation of cellular metabolic process	NM_001123147.1	SBAB-649D6.4	Sus scrofa Notch homolog 4 (Drosophila) (NOTCH4), mRNA	0.406316	4.42649
GO:0009893	positive regulation of metabolic process	NM_001123147.1	SBAB-649D6.4	Sus scrofa Notch homolog 4 (Drosophila) (NOTCH4), mRNA	0.411454	4.36473
GO:0042981	regulation of apoptosis	CK467405		938702 MARC 4PIG Sus scrofa cDNA 5', mRNA sequence	0.413163	4.34452
GO:0043067	regulation of programmed cell death	CK467405		938702 MARC 4PIG Sus scrofa cDNA 5', mRNA sequence	0.41828	4.28501
GO:0009605	response to external stimulus	AK238792.1		Sus scrofa mRNA, clone:THY010031B03, expressed in thymus	0.421682	4.24623
GO:0044260	cellular macromolecule metabolic process	AK230890.1		Sus scrofa mRNA, clone:AMP010059F12, expressed in alveolar macrophage	0.431016	1.86317
GO:0044260	cellular macromolecule metabolic process	AK234461.1		Sus scrofa mRNA, clone:OVR010067A09, expressed in ovary	0.431016	1.86317
GO:0044260	cellular macromolecule metabolic process	NM_214192.1	MMP-2	Sus scrofa gelatinase A (MMP-2), mRNA	0.431016	1.86317
GO:0050896	response to stimulus	AK234461.1		Sus scrofa mRNA, clone:OVR010067A09, expressed in ovary	0.432439	2.29442
GO:0050896	response to stimulus	AK238792.1		Sus scrofa mRNA, clone:THY010031B03, expressed in thymus	0.432439	2.29442
GO:0043170	macromolecule metabolic process	AK230890.1		Sus scrofa mRNA, clone:AMP010059F12, expressed in alveolar macrophage	0.450892	1.82099
GO:0043170	macromolecule metabolic process	AK234461.1		Sus scrofa mRNA, clone:OVR010067A09, expressed in ovary	0.450892	1.82099
GO:0043170	macromolecule metabolic process	NM_214192.1	MMP-2	Sus scrofa gelatinase A (MMP-2), mRNA	0.450892	1.82099
GO:0007399	nervous system development	AK238792.1		Sus scrofa mRNA, clone:THY010031B03, expressed in thymus	0.468585	3.76874
GO:0044267	cellular protein metabolic process	AK230890.1		Sus scrofa mRNA, clone:AMP010059F12, expressed in alveolar macrophage	0.49921	2.08075
GO:0044267	cellular protein metabolic process	NM_214192.1	MMP-2	Sus scrofa gelatinase A (MMP-2), mRNA	0.49921	2.08075
GO:0032501	multicellular organismal process	AK238792.1		Sus scrofa mRNA, clone:THY010031B03, expressed in thymus	0.507205	2.05793
GO:0032501	multicellular organismal process	NM_001123147.1	SBAB-649D6.4	Sus scrofa Notch homolog 4 (Drosophila) (NOTCH4), mRNA	0.507205	2.05793
GO:0019538	protein metabolic process	AK230890.1		Sus scrofa mRNA, clone:AMP010059F12, expressed in alveolar macrophage	0.508005	2.05568
GO:0019538	protein metabolic process	NM_214192.1	MMP-2	Sus scrofa gelatinase A (MMP-2), mRNA	0.508005	2.05568
GO:0006396	RNA processing	AK234461.1		Sus scrofa mRNA, clone:OVR010067A09, expressed in ovary	0.515754	3.3756
GO:0009653	anatomical structure morphogenesis	NM_001123147.1	SBAB-649D6.4	Sus scrofa Notch homolog 4 (Drosophila) (NOTCH4), mRNA	0.525338	3.30428
GO:0015031	protein transport	NM_001039750.1	MTX1	Sus scrofa metaxin 1 (MTX1), mRNA	0.544328	3.17033
GO:0045184	establishment of protein localization	NM_001039750.1	MTX1	Sus scrofa metaxin 1 (MTX1), mRNA	0.54747	3.14905
GO:0008104	protein localization	NM_001039750.1	MTX1	Sus scrofa metaxin 1 (MTX1), mRNA	0.608964	2.77638
GO:0033036	macromolecule localization	NM_001039750.1	MTX1	Sus scrofa metaxin 1 (MTX1), mRNA	0.643184	2.59949
GO:0006996	organelle organization	AK238792.1		Sus scrofa mRNA, clone:THY010031B03, expressed in thymus	0.680897	2.42485
GO:0016070	RNA metabolic process	AK234461.1		Sus scrofa mRNA, clone:OVR010067A09, expressed in ovary	0.692298	2.37574
GO:0044238	primary metabolic process	AK230890.1		Sus scrofa mRNA, clone:AMP010059F12, expressed in alveolar macrophage	0.72001	1.40833
GO:0044238	primary metabolic process	AK234461.1		Sus scrofa mRNA, clone:OVR010067A09, expressed in ovary	0.72001	1.40833
GO:0044238	primary metabolic process	NM_214192.1	MMP-2	Sus scrofa gelatinase A (MMP-2), mRNA	0.72001	1.40833
GO:0006464	protein modification process	AK230890.1		Sus scrofa mRNA, clone:AMP010059F12, expressed in alveolar macrophage	0.782815	2.03561
GO:0043412	biopolymer modification	AK230890.1		Sus scrofa mRNA, clone:AMP010059F12, expressed in alveolar macrophage	0.801229	1.97561
GO:0043283	biopolymer metabolic process	AK230890.1		Sus scrofa mRNA, clone:AMP010059F12, expressed in alveolar macrophage	0.883678	1.3483
GO:0043283	biopolymer metabolic process	AK234461.1		Sus scrofa mRNA, clone:OVR010067A09, expressed in ovary	0.883678	1.3483
GO:0006139	nucleobase, nucleoside, nucleotide and nucleic acid metabolic process	AK234461.1		Sus scrofa mRNA, clone:OVR010067A09, expressed in ovary	1	1.31615
GO:0006810	transport	NM_001039750.1	MTX1	Sus scrofa metaxin 1 (MTX1), mRNA	1	0.933748
GO:0016043	cellular component organization	AK238792.1		Sus scrofa mRNA, clone:THY010031B03, expressed in thymus	1	1.20619
GO:0034960	cellular biopolymer metabolic process	AK234461.1		Sus scrofa mRNA, clone:OVR010067A09, expressed in ovary	1	1.32358
GO:0051179	localization	NM_001039750.1	MTX1	Sus scrofa metaxin 1 (MTX1), mRNA	1	0.818863
GO:0051234	establishment of localization	NM_001039750.1	MTX1	Sus scrofa metaxin 1 (MTX1), mRNA	1	0.921824

## Sheet: Lantang-profile 5 (dpn)
GO_id	GO_name	genebank	Gene symbol	Gene Description	Pvalue	Enrichment
GO:0006626	protein targeting to mitochondrion	AK232059.1		Sus scrofa mRNA, clone:LNG010072H01, expressed in lung	0.000188137	32.8309
GO:0006626	protein targeting to mitochondrion	AY610191.1		Sus scrofa clone Clu_91551.scr.msk.p1.Contig1, mRNA sequence	0.000188137	32.8309
GO:0006626	protein targeting to mitochondrion	XM_001926555.1	LOC100157391	PREDICTED: Sus scrofa similar to Mitochondrial import inner membrane translocase subunit Tim23 (LOC100157391), mRNA	0.000188137	32.8309
GO:0006839	mitochondrial transport	AK232059.1		Sus scrofa mRNA, clone:LNG010072H01, expressed in lung	0.000664764	21.8873
GO:0006839	mitochondrial transport	AY610191.1		Sus scrofa clone Clu_91551.scr.msk.p1.Contig1, mRNA sequence	0.000664764	21.8873
GO:0006839	mitochondrial transport	XM_001926555.1	LOC100157391	PREDICTED: Sus scrofa similar to Mitochondrial import inner membrane translocase subunit Tim23 (LOC100157391), mRNA	0.000664764	21.8873
GO:0007005	mitochondrion organization	AK232059.1		Sus scrofa mRNA, clone:LNG010072H01, expressed in lung	0.00194389	15.3211
GO:0007005	mitochondrion organization	AY610191.1		Sus scrofa clone Clu_91551.scr.msk.p1.Contig1, mRNA sequence	0.00194389	15.3211
GO:0007005	mitochondrion organization	XM_001926555.1	LOC100157391	PREDICTED: Sus scrofa similar to Mitochondrial import inner membrane translocase subunit Tim23 (LOC100157391), mRNA	0.00194389	15.3211
GO:0022415	viral reproductive process	NM_001123213.1	CR956404.2	Sus scrofa VAMP (vesicle-associated membrane protein)-associated protein B and C (VAPB), mRNA	0.0107925	18.0248
GO:0022415	viral reproductive process	XM_001929068.1	LOC100154421	PREDICTED: Sus scrofa similar to ribeye (LOC100154421), mRNA	0.0107925	18.0248
GO:0016032	viral reproduction	NM_001123213.1	CR956404.2	Sus scrofa VAMP (vesicle-associated membrane protein)-associated protein B and C (VAPB), mRNA	0.0120898	17.0234
GO:0016032	viral reproduction	XM_001929068.1	LOC100154421	PREDICTED: Sus scrofa similar to ribeye (LOC100154421), mRNA	0.0120898	17.0234
GO:0006729	tetrahydrobiopterin biosynthetic process	NM_214343.2	QDPR	Sus scrofa quinoid dihydropteridine reductase (QDPR), mRNA	0.0130539	153.211
GO:0045070	positive regulation of viral genome replication	NM_001123213.1	CR956404.2	Sus scrofa VAMP (vesicle-associated membrane protein)-associated protein B and C (VAPB), mRNA	0.0130539	153.211
GO:0046146	tetrahydrobiopterin metabolic process	NM_214343.2	QDPR	Sus scrofa quinoid dihydropteridine reductase (QDPR), mRNA	0.0130539	153.211
GO:0009649	entrainment of circadian clock	AK234286.1		Sus scrofa mRNA, clone:OVR010039B10, expressed in ovary	0.0260232	76.6054
GO:0019438	aromatic compound biosynthetic process	NM_214343.2	QDPR	Sus scrofa quinoid dihydropteridine reductase (QDPR), mRNA	0.0260232	76.6054
GO:0042558	pteridine and derivative metabolic process	NM_214343.2	QDPR	Sus scrofa quinoid dihydropteridine reductase (QDPR), mRNA	0.0260232	76.6054
GO:0042559	pteridine and derivative biosynthetic process	NM_214343.2	QDPR	Sus scrofa quinoid dihydropteridine reductase (QDPR), mRNA	0.0260232	76.6054
GO:0001676	long-chain fatty acid metabolic process	AK239601.1		Sus scrofa mRNA, clone:THY010115D02, expressed in thymus	0.0389084	51.0703
GO:0030836	positive regulation of actin filament depolymerization	NM_001004031.1	DSTN	Sus scrofa destrin (DSTN), mRNA	0.0389084	51.0703
GO:0045069	regulation of viral genome replication	NM_001123213.1	CR956404.2	Sus scrofa VAMP (vesicle-associated membrane protein)-associated protein B and C (VAPB), mRNA	0.0389084	51.0703
GO:0048524	positive regulation of viral reproduction	NM_001123213.1	CR956404.2	Sus scrofa VAMP (vesicle-associated membrane protein)-associated protein B and C (VAPB), mRNA	0.0389084	51.0703
GO:0007154	cell communication	NM_001123213.1	CR956404.2	Sus scrofa VAMP (vesicle-associated membrane protein)-associated protein B and C (VAPB), mRNA	0.0406803	0.175298
GO:0006605	protein targeting	AK232059.1		Sus scrofa mRNA, clone:LNG010072H01, expressed in lung	0.0461373	4.94229
GO:0006605	protein targeting	AY610191.1		Sus scrofa clone Clu_91551.scr.msk.p1.Contig1, mRNA sequence	0.0461373	4.94229
GO:0006605	protein targeting	XM_001926555.1	LOC100157391	PREDICTED: Sus scrofa similar to Mitochondrial import inner membrane translocase subunit Tim23 (LOC100157391), mRNA	0.0461373	4.94229
GO:0030968	endoplasmic reticulum unfolded protein response	NM_001123213.1	CR956404.2	Sus scrofa VAMP (vesicle-associated membrane protein)-associated protein B and C (VAPB), mRNA	0.05171	38.3027
GO:0034620	cellular response to unfolded protein	NM_001123213.1	CR956404.2	Sus scrofa VAMP (vesicle-associated membrane protein)-associated protein B and C (VAPB), mRNA	0.05171	38.3027
GO:0043243	positive regulation of protein complex disassembly	NM_001004031.1	DSTN	Sus scrofa destrin (DSTN), mRNA	0.05171	38.3027
GO:0007165	signal transduction	NM_001123213.1	CR956404.2	Sus scrofa VAMP (vesicle-associated membrane protein)-associated protein B and C (VAPB), mRNA	0.05912	0.189383
GO:0000038	very-long-chain fatty acid metabolic process	AK239601.1		Sus scrofa mRNA, clone:THY010115D02, expressed in thymus	0.0644287	30.6422
GO:0006939	smooth muscle contraction	CK454645		915140 MARC 4PIG Sus scrofa cDNA 5', mRNA sequence	0.0644287	30.6422
GO:0019048	virus-host interaction	NM_001123213.1	CR956404.2	Sus scrofa VAMP (vesicle-associated membrane protein)-associated protein B and C (VAPB), mRNA	0.0644287	30.6422
GO:0019079	viral genome replication	XM_001929068.1	LOC100154421	PREDICTED: Sus scrofa similar to ribeye (LOC100154421), mRNA	0.0644287	30.6422
GO:0050792	regulation of viral reproduction	NM_001123213.1	CR956404.2	Sus scrofa VAMP (vesicle-associated membrane protein)-associated protein B and C (VAPB), mRNA	0.0644287	30.6422
GO:0006732	coenzyme metabolic process	AK239601.1		Sus scrofa mRNA, clone:THY010115D02, expressed in thymus	0.0669512	6.96413
GO:0006732	coenzyme metabolic process	CJ023069		CJ023069 full-length enriched swine cDNA library, adult trachea Sus scrofa cDNA clone TCH01G080008 5', mRNA sequence	0.0669512	6.96413
GO:0006637	acyl-CoA metabolic process	AK239601.1		Sus scrofa mRNA, clone:THY010115D02, expressed in thymus	0.0770649	25.5351
GO:0006984	ER-nuclear signaling pathway	NM_001123213.1	CR956404.2	Sus scrofa VAMP (vesicle-associated membrane protein)-associated protein B and C (VAPB), mRNA	0.0770649	25.5351
GO:0017148	negative regulation of translation	NM_001100193.1	EIF4A3	Sus scrofa eukaryotic translation initiation factor 4A, isoform 3 (EIF4A3), mRNA	0.0770649	25.5351
GO:0006417	regulation of translation	AK240201.1		Sus scrofa mRNA, clone:UTR010039H12, expressed in uterus	0.0814979	6.25351
GO:0006417	regulation of translation	NM_001100193.1	EIF4A3	Sus scrofa eukaryotic translation initiation factor 4A, isoform 3 (EIF4A3), mRNA	0.0814979	6.25351
GO:0006743	ubiquinone metabolic process	CJ023069		CJ023069 full-length enriched swine cDNA library, adult trachea Sus scrofa cDNA clone TCH01G080008 5', mRNA sequence	0.0896191	21.8873
GO:0006744	ubiquinone biosynthetic process	CJ023069		CJ023069 full-length enriched swine cDNA library, adult trachea Sus scrofa cDNA clone TCH01G080008 5', mRNA sequence	0.0896191	21.8873
GO:0034976	response to endoplasmic reticulum stress	NM_001123213.1	CR956404.2	Sus scrofa VAMP (vesicle-associated membrane protein)-associated protein B and C (VAPB), mRNA	0.0896191	21.8873
GO:0042375	quinone cofactor metabolic process	CJ023069		CJ023069 full-length enriched swine cDNA library, adult trachea Sus scrofa cDNA clone TCH01G080008 5', mRNA sequence	0.0896191	21.8873
GO:0045426	quinone cofactor biosynthetic process	CJ023069		CJ023069 full-length enriched swine cDNA library, adult trachea Sus scrofa cDNA clone TCH01G080008 5', mRNA sequence	0.0896191	21.8873
GO:0032268	regulation of cellular protein metabolic process	AK240201.1		Sus scrofa mRNA, clone:UTR010039H12, expressed in uterus	0.0898777	3.79862
GO:0032268	regulation of cellular protein metabolic process	NM_001004031.1	DSTN	Sus scrofa destrin (DSTN), mRNA	0.0898777	3.79862
GO:0032268	regulation of cellular protein metabolic process	NM_001100193.1	EIF4A3	Sus scrofa eukaryotic translation initiation factor 4A, isoform 3 (EIF4A3), mRNA	0.0898777	3.79862
GO:0003012	muscle system process	AK240563.1		Sus scrofa mRNA, clone:UTR010098F11, expressed in uterus	0.090744	5.89273
GO:0003012	muscle system process	CK454645		915140 MARC 4PIG Sus scrofa cDNA 5', mRNA sequence	0.090744	5.89273
GO:0006936	muscle contraction	AK240563.1		Sus scrofa mRNA, clone:UTR010098F11, expressed in uterus	0.090744	5.89273
GO:0006936	muscle contraction	CK454645		915140 MARC 4PIG Sus scrofa cDNA 5', mRNA sequence	0.090744	5.89273
GO:0007275	multicellular organismal development	XM_001928536.1	LOC100152997	PREDICTED: Sus scrofa similar to growth arrest and DNA-damage-inducible, gamma (LOC100152997), mRNA	0.097141	0.212498
GO:0051246	regulation of protein metabolic process	AK240201.1		Sus scrofa mRNA, clone:UTR010039H12, expressed in uterus	0.101196	3.61915
GO:0051246	regulation of protein metabolic process	NM_001004031.1	DSTN	Sus scrofa destrin (DSTN), mRNA	0.101196	3.61915
GO:0051246	regulation of protein metabolic process	NM_001100193.1	EIF4A3	Sus scrofa eukaryotic translation initiation factor 4A, isoform 3 (EIF4A3), mRNA	0.101196	3.61915
GO:0008299	isoprenoid biosynthetic process	CJ023069		CJ023069 full-length enriched swine cDNA library, adult trachea Sus scrofa cDNA clone TCH01G080008 5', mRNA sequence	0.102092	19.1514
GO:0051495	positive regulation of cytoskeleton organization	NM_001004031.1	DSTN	Sus scrofa destrin (DSTN), mRNA	0.102092	19.1514
GO:0051701	interaction with host	NM_001123213.1	CR956404.2	Sus scrofa VAMP (vesicle-associated membrane protein)-associated protein B and C (VAPB), mRNA	0.102092	19.1514
GO:0010638	positive regulation of organelle organization	NM_001004031.1	DSTN	Sus scrofa destrin (DSTN), mRNA	0.114484	17.0234
GO:0051186	cofactor metabolic process	AK239601.1		Sus scrofa mRNA, clone:THY010115D02, expressed in thymus	0.124112	4.94229
GO:0051186	cofactor metabolic process	CJ023069		CJ023069 full-length enriched swine cDNA library, adult trachea Sus scrofa cDNA clone TCH01G080008 5', mRNA sequence	0.124112	4.94229
GO:0007623	circadian rhythm	AK234286.1		Sus scrofa mRNA, clone:OVR010039B10, expressed in ovary	0.126796	15.3211
GO:0006720	isoprenoid metabolic process	CJ023069		CJ023069 full-length enriched swine cDNA library, adult trachea Sus scrofa cDNA clone TCH01G080008 5', mRNA sequence	0.139027	13.9283
GO:0033500	carbohydrate homeostasis	EW357862		rlyg24_g14.y1 lyg Sus scrofa cDNA 5', mRNA sequence	0.139027	13.9283
GO:0042593	glucose homeostasis	EW357862		rlyg24_g14.y1 lyg Sus scrofa cDNA 5', mRNA sequence	0.139027	13.9283
GO:0044403	symbiosis, encompassing mutualism through parasitism	NM_001123213.1	CR956404.2	Sus scrofa VAMP (vesicle-associated membrane protein)-associated protein B and C (VAPB), mRNA	0.139027	13.9283
GO:0000718	nucleotide-excision repair, DNA damage removal	CJ027205		CJ027205 full-length enriched swine cDNA library, adult trachea Sus scrofa cDNA clone TCH01H120066 5', mRNA sequence	0.15118	12.7676
GO:0019058	viral infectious cycle	XM_001929068.1	LOC100154421	PREDICTED: Sus scrofa similar to ribeye (LOC100154421), mRNA	0.15118	12.7676
GO:0010608	posttranscriptional regulation of gene expression	AK240201.1		Sus scrofa mRNA, clone:UTR010039H12, expressed in uterus	0.157108	4.3158
GO:0010608	posttranscriptional regulation of gene expression	NM_001100193.1	EIF4A3	Sus scrofa eukaryotic translation initiation factor 4A, isoform 3 (EIF4A3), mRNA	0.157108	4.3158
GO:0006915	apoptosis	NM_214418.1	SLC25A6	Sus scrofa solute carrier family 25 (mitochondrial carrier; adenine nucleotide translocator), member 6 (SLC25A6), nuclear gene encoding mitochondrial protein, mRNA	0.160025	2.98463
GO:0006915	apoptosis	XM_001925354.1	LOC100156417	PREDICTED: Sus scrofa similar to nischarin (LOC100156417), mRNA	0.160025	2.98463
GO:0006915	apoptosis	XM_001928536.1	LOC100152997	PREDICTED: Sus scrofa similar to growth arrest and DNA-damage-inducible, gamma (LOC100152997), mRNA	0.160025	2.98463
GO:0006986	response to unfolded protein	NM_001123213.1	CR956404.2	Sus scrofa VAMP (vesicle-associated membrane protein)-associated protein B and C (VAPB), mRNA	0.163253	11.7855
GO:0030048	actin filament-based movement	CK454645		915140 MARC 4PIG Sus scrofa cDNA 5', mRNA sequence	0.163253	11.7855
GO:0030834	regulation of actin filament depolymerization	NM_001004031.1	DSTN	Sus scrofa destrin (DSTN), mRNA	0.163253	11.7855
GO:0051789	response to protein stimulus	NM_001123213.1	CR956404.2	Sus scrofa VAMP (vesicle-associated membrane protein)-associated protein B and C (VAPB), mRNA	0.163253	11.7855
GO:0010558	negative regulation of macromolecule biosynthetic process	AK234286.1		Sus scrofa mRNA, clone:OVR010039B10, expressed in ovary	0.167312	2.9276
GO:0010558	negative regulation of macromolecule biosynthetic process	AY609525.1		Sus scrofa clone Clu_1561.scr.msk.p1.Contig1, mRNA sequence	0.167312	2.9276
GO:0010558	negative regulation of macromolecule biosynthetic process	NM_001100193.1	EIF4A3	Sus scrofa eukaryotic translation initiation factor 4A, isoform 3 (EIF4A3), mRNA	0.167312	2.9276
GO:0012501	programmed cell death	NM_214418.1	SLC25A6	Sus scrofa solute carrier family 25 (mitochondrial carrier; adenine nucleotide translocator), member 6 (SLC25A6), nuclear gene encoding mitochondrial protein, mRNA	0.167312	2.9276
GO:0012501	programmed cell death	XM_001925354.1	LOC100156417	PREDICTED: Sus scrofa similar to nischarin (LOC100156417), mRNA	0.167312	2.9276
GO:0012501	programmed cell death	XM_001928536.1	LOC100152997	PREDICTED: Sus scrofa similar to growth arrest and DNA-damage-inducible, gamma (LOC100152997), mRNA	0.167312	2.9276
GO:0031327	negative regulation of cellular biosynthetic process	AK234286.1		Sus scrofa mRNA, clone:OVR010039B10, expressed in ovary	0.174739	2.8727
GO:0031327	negative regulation of cellular biosynthetic process	AY609525.1		Sus scrofa clone Clu_1561.scr.msk.p1.Contig1, mRNA sequence	0.174739	2.8727
GO:0031327	negative regulation of cellular biosynthetic process	NM_001100193.1	EIF4A3	Sus scrofa eukaryotic translation initiation factor 4A, isoform 3 (EIF4A3), mRNA	0.174739	2.8727
GO:0009890	negative regulation of biosynthetic process	AK234286.1		Sus scrofa mRNA, clone:OVR010039B10, expressed in ovary	0.179767	2.83724
GO:0009890	negative regulation of biosynthetic process	AY609525.1		Sus scrofa clone Clu_1561.scr.msk.p1.Contig1, mRNA sequence	0.179767	2.83724
GO:0009890	negative regulation of biosynthetic process	NM_001100193.1	EIF4A3	Sus scrofa eukaryotic translation initiation factor 4A, isoform 3 (EIF4A3), mRNA	0.179767	2.83724
GO:0000910	cytokinesis	NM_001004031.1	DSTN	Sus scrofa destrin (DSTN), mRNA	0.187166	10.2141
GO:0008219	cell death	NM_214418.1	SLC25A6	Sus scrofa solute carrier family 25 (mitochondrial carrier; adenine nucleotide translocator), member 6 (SLC25A6), nuclear gene encoding mitochondrial protein, mRNA	0.203126	2.68791
GO:0008219	cell death	XM_001925354.1	LOC100156417	PREDICTED: Sus scrofa similar to nischarin (LOC100156417), mRNA	0.203126	2.68791
GO:0008219	cell death	XM_001928536.1	LOC100152997	PREDICTED: Sus scrofa similar to growth arrest and DNA-damage-inducible, gamma (LOC100152997), mRNA	0.203126	2.68791
GO:0016265	death	NM_214418.1	SLC25A6	Sus scrofa solute carrier family 25 (mitochondrial carrier; adenine nucleotide translocator), member 6 (SLC25A6), nuclear gene encoding mitochondrial protein, mRNA	0.203126	2.68791
GO:0016265	death	XM_001925354.1	LOC100156417	PREDICTED: Sus scrofa similar to nischarin (LOC100156417), mRNA	0.203126	2.68791
GO:0016265	death	XM_001928536.1	LOC100152997	PREDICTED: Sus scrofa similar to growth arrest and DNA-damage-inducible, gamma (LOC100152997), mRNA	0.203126	2.68791
GO:0032502	developmental process	NM_214418.1	SLC25A6	Sus scrofa solute carrier family 25 (mitochondrial carrier; adenine nucleotide translocator), member 6 (SLC25A6), nuclear gene encoding mitochondrial protein, mRNA	0.210408	0.461016
GO:0032502	developmental process	XM_001925354.1	LOC100156417	PREDICTED: Sus scrofa similar to nischarin (LOC100156417), mRNA	0.210408	0.461016
GO:0032502	developmental process	XM_001928536.1	LOC100152997	PREDICTED: Sus scrofa similar to growth arrest and DNA-damage-inducible, gamma (LOC100152997), mRNA	0.210408	0.461016
GO:0009108	coenzyme biosynthetic process	CJ023069		CJ023069 full-length enriched swine cDNA library, adult trachea Sus scrofa cDNA clone TCH01G080008 5', mRNA sequence	0.21077	9.0124
GO:0006886	intracellular protein transport	AK232059.1		Sus scrofa mRNA, clone:LNG010072H01, expressed in lung	0.21388	2.62647
GO:0006886	intracellular protein transport	AY610191.1		Sus scrofa clone Clu_91551.scr.msk.p1.Contig1, mRNA sequence	0.21388	2.62647
GO:0006886	intracellular protein transport	XM_001926555.1	LOC100157391	PREDICTED: Sus scrofa similar to Mitochondrial import inner membrane translocase subunit Tim23 (LOC100157391), mRNA	0.21388	2.62647
GO:0006996	organelle organization	AK232059.1		Sus scrofa mRNA, clone:LNG010072H01, expressed in lung	0.219823	1.97947
GO:0006996	organelle organization	AY609906.1		Sus scrofa clone Clu_4190.scr.msk.p1.Contig2, mRNA sequence	0.219823	1.97947
GO:0006996	organelle organization	AY610191.1		Sus scrofa clone Clu_91551.scr.msk.p1.Contig1, mRNA sequence	0.219823	1.97947
GO:0006996	organelle organization	XM_001926555.1	LOC100157391	PREDICTED: Sus scrofa similar to Mitochondrial import inner membrane translocase subunit Tim23 (LOC100157391), mRNA	0.219823	1.97947
GO:0006996	organelle organization	XM_001929654.1	LOC100153061	PREDICTED: Sus scrofa similar to Vacuolar protein sorting-associated protein 72 homolog (Transcription factor-like 1) (Protein YL-1) (LOC100153061), mRNA	0.219823	1.97947
GO:0060255	regulation of macromolecule metabolic process	AK230834.1		Sus scrofa mRNA, clone:AMP010050E02, expressed in alveolar macrophage	0.23088	1.54291
GO:0060255	regulation of macromolecule metabolic process	AK233778.1		Sus scrofa mRNA, clone:MLN010025G03, expressed in mesenteric lymph node	0.23088	1.54291
GO:0060255	regulation of macromolecule metabolic process	AK234286.1		Sus scrofa mRNA, clone:OVR010039B10, expressed in ovary	0.23088	1.54291
GO:0060255	regulation of macromolecule metabolic process	AK240201.1		Sus scrofa mRNA, clone:UTR010039H12, expressed in uterus	0.23088	1.54291
GO:0060255	regulation of macromolecule metabolic process	AY609525.1		Sus scrofa clone Clu_1561.scr.msk.p1.Contig1, mRNA sequence	0.23088	1.54291
GO:0060255	regulation of macromolecule metabolic process	BW978358		BW978358 full-length enriched swine cDNA library, adult intestine Sus scrofa cDNA clone ITT010026E03 5', mRNA sequence	0.23088	1.54291
GO:0060255	regulation of macromolecule metabolic process	NM_001004031.1	DSTN	Sus scrofa destrin (DSTN), mRNA	0.23088	1.54291
GO:0060255	regulation of macromolecule metabolic process	NM_001044545.1	PLAGL1	Sus scrofa pleiomorphic adenoma gene-like 1 (PLAGL1), mRNA	0.23088	1.54291
GO:0060255	regulation of macromolecule metabolic process	NM_001100193.1	EIF4A3	Sus scrofa eukaryotic translation initiation factor 4A, isoform 3 (EIF4A3), mRNA	0.23088	1.54291
GO:0060255	regulation of macromolecule metabolic process	XM_001929654.1	LOC100153061	PREDICTED: Sus scrofa similar to Vacuolar protein sorting-associated protein 72 homolog (Transcription factor-like 1) (Protein YL-1) (LOC100153061), mRNA	0.23088	1.54291
GO:0048511	rhythmic process	AK234286.1		Sus scrofa mRNA, clone:OVR010039B10, expressed in ovary	0.234068	8.06373
GO:0051130	positive regulation of cellular component organization	NM_001004031.1	DSTN	Sus scrofa destrin (DSTN), mRNA	0.234068	8.06373
GO:0006733	oxidoreduction coenzyme metabolic process	CJ023069		CJ023069 full-length enriched swine cDNA library, adult trachea Sus scrofa cDNA clone TCH01G080008 5', mRNA sequence	0.245604	7.66054
GO:0031323	regulation of cellular metabolic process	AK230834.1		Sus scrofa mRNA, clone:AMP010050E02, expressed in alveolar macrophage	0.24774	1.51995
GO:0031323	regulation of cellular metabolic process	AK233778.1		Sus scrofa mRNA, clone:MLN010025G03, expressed in mesenteric lymph node	0.24774	1.51995
GO:0031323	regulation of cellular metabolic process	AK234286.1		Sus scrofa mRNA, clone:OVR010039B10, expressed in ovary	0.24774	1.51995
GO:0031323	regulation of cellular metabolic process	AK240201.1		Sus scrofa mRNA, clone:UTR010039H12, expressed in uterus	0.24774	1.51995
GO:0031323	regulation of cellular metabolic process	AY609525.1		Sus scrofa clone Clu_1561.scr.msk.p1.Contig1, mRNA sequence	0.24774	1.51995
GO:0031323	regulation of cellular metabolic process	BW978358		BW978358 full-length enriched swine cDNA library, adult intestine Sus scrofa cDNA clone ITT010026E03 5', mRNA sequence	0.24774	1.51995
GO:0031323	regulation of cellular metabolic process	NM_001004031.1	DSTN	Sus scrofa destrin (DSTN), mRNA	0.24774	1.51995
GO:0031323	regulation of cellular metabolic process	NM_001044545.1	PLAGL1	Sus scrofa pleiomorphic adenoma gene-like 1 (PLAGL1), mRNA	0.24774	1.51995
GO:0031323	regulation of cellular metabolic process	NM_001100193.1	EIF4A3	Sus scrofa eukaryotic translation initiation factor 4A, isoform 3 (EIF4A3), mRNA	0.24774	1.51995
GO:0031323	regulation of cellular metabolic process	XM_001929654.1	LOC100153061	PREDICTED: Sus scrofa similar to Vacuolar protein sorting-associated protein 72 homolog (Transcription factor-like 1) (Protein YL-1) (LOC100153061), mRNA	0.24774	1.51995
GO:0019222	regulation of metabolic process	AK230834.1		Sus scrofa mRNA, clone:AMP010050E02, expressed in alveolar macrophage	0.255836	1.50947
GO:0019222	regulation of metabolic process	AK233778.1		Sus scrofa mRNA, clone:MLN010025G03, expressed in mesenteric lymph node	0.255836	1.50947
GO:0019222	regulation of metabolic process	AK234286.1		Sus scrofa mRNA, clone:OVR010039B10, expressed in ovary	0.255836	1.50947
GO:0019222	regulation of metabolic process	AK240201.1		Sus scrofa mRNA, clone:UTR010039H12, expressed in uterus	0.255836	1.50947
GO:0019222	regulation of metabolic process	AY609525.1		Sus scrofa clone Clu_1561.scr.msk.p1.Contig1, mRNA sequence	0.255836	1.50947
GO:0019222	regulation of metabolic process	BW978358		BW978358 full-length enriched swine cDNA library, adult intestine Sus scrofa cDNA clone ITT010026E03 5', mRNA sequence	0.255836	1.50947
GO:0019222	regulation of metabolic process	NM_001004031.1	DSTN	Sus scrofa destrin (DSTN), mRNA	0.255836	1.50947
GO:0019222	regulation of metabolic process	NM_001044545.1	PLAGL1	Sus scrofa pleiomorphic adenoma gene-like 1 (PLAGL1), mRNA	0.255836	1.50947
GO:0019222	regulation of metabolic process	NM_001100193.1	EIF4A3	Sus scrofa eukaryotic translation initiation factor 4A, isoform 3 (EIF4A3), mRNA	0.255836	1.50947
GO:0019222	regulation of metabolic process	XM_001929654.1	LOC100153061	PREDICTED: Sus scrofa similar to Vacuolar protein sorting-associated protein 72 homolog (Transcription factor-like 1) (Protein YL-1) (LOC100153061), mRNA	0.255836	1.50947
GO:0006308	DNA catabolic process	CJ027205		CJ027205 full-length enriched swine cDNA library, adult trachea Sus scrofa cDNA clone TCH01H120066 5', mRNA sequence	0.257065	7.29576
GO:0006446	regulation of translational initiation	AK240201.1		Sus scrofa mRNA, clone:UTR010039H12, expressed in uterus	0.257065	7.29576
GO:0010468	regulation of gene expression	AK230834.1		Sus scrofa mRNA, clone:AMP010050E02, expressed in alveolar macrophage	0.264954	1.53895
GO:0010468	regulation of gene expression	AK233778.1		Sus scrofa mRNA, clone:MLN010025G03, expressed in mesenteric lymph node	0.264954	1.53895
GO:0010468	regulation of gene expression	AK234286.1		Sus scrofa mRNA, clone:OVR010039B10, expressed in ovary	0.264954	1.53895
GO:0010468	regulation of gene expression	AK240201.1		Sus scrofa mRNA, clone:UTR010039H12, expressed in uterus	0.264954	1.53895
GO:0010468	regulation of gene expression	AY609525.1		Sus scrofa clone Clu_1561.scr.msk.p1.Contig1, mRNA sequence	0.264954	1.53895
GO:0010468	regulation of gene expression	BW978358		BW978358 full-length enriched swine cDNA library, adult intestine Sus scrofa cDNA clone ITT010026E03 5', mRNA sequence	0.264954	1.53895
GO:0010468	regulation of gene expression	NM_001044545.1	PLAGL1	Sus scrofa pleiomorphic adenoma gene-like 1 (PLAGL1), mRNA	0.264954	1.53895
GO:0010468	regulation of gene expression	NM_001100193.1	EIF4A3	Sus scrofa eukaryotic translation initiation factor 4A, isoform 3 (EIF4A3), mRNA	0.264954	1.53895
GO:0010468	regulation of gene expression	XM_001929654.1	LOC100153061	PREDICTED: Sus scrofa similar to Vacuolar protein sorting-associated protein 72 homolog (Transcription factor-like 1) (Protein YL-1) (LOC100153061), mRNA	0.264954	1.53895
GO:0008064	regulation of actin polymerization or depolymerization	NM_001004031.1	DSTN	Sus scrofa destrin (DSTN), mRNA	0.268451	6.96413
GO:0006631	fatty acid metabolic process	AK239601.1		Sus scrofa mRNA, clone:THY010115D02, expressed in thymus	0.273321	3.09517
GO:0006631	fatty acid metabolic process	XM_001927243.1	LOC100152491	PREDICTED: Sus scrofa similar to Lysophospholipase I (LOC100152491), partial mRNA	0.273321	3.09517
GO:0043244	regulation of protein complex disassembly	NM_001004031.1	DSTN	Sus scrofa destrin (DSTN), mRNA	0.279764	6.66134
GO:0010556	regulation of macromolecule biosynthetic process	AK230834.1		Sus scrofa mRNA, clone:AMP010050E02, expressed in alveolar macrophage	0.280471	1.51861
GO:0010556	regulation of macromolecule biosynthetic process	AK233778.1		Sus scrofa mRNA, clone:MLN010025G03, expressed in mesenteric lymph node	0.280471	1.51861
GO:0010556	regulation of macromolecule biosynthetic process	AK234286.1		Sus scrofa mRNA, clone:OVR010039B10, expressed in ovary	0.280471	1.51861
GO:0010556	regulation of macromolecule biosynthetic process	AK240201.1		Sus scrofa mRNA, clone:UTR010039H12, expressed in uterus	0.280471	1.51861
GO:0010556	regulation of macromolecule biosynthetic process	AY609525.1		Sus scrofa clone Clu_1561.scr.msk.p1.Contig1, mRNA sequence	0.280471	1.51861
GO:0010556	regulation of macromolecule biosynthetic process	BW978358		BW978358 full-length enriched swine cDNA library, adult intestine Sus scrofa cDNA clone ITT010026E03 5', mRNA sequence	0.280471	1.51861
GO:0010556	regulation of macromolecule biosynthetic process	NM_001044545.1	PLAGL1	Sus scrofa pleiomorphic adenoma gene-like 1 (PLAGL1), mRNA	0.280471	1.51861
GO:0010556	regulation of macromolecule biosynthetic process	NM_001100193.1	EIF4A3	Sus scrofa eukaryotic translation initiation factor 4A, isoform 3 (EIF4A3), mRNA	0.280471	1.51861
GO:0010556	regulation of macromolecule biosynthetic process	XM_001929654.1	LOC100153061	PREDICTED: Sus scrofa similar to Vacuolar protein sorting-associated protein 72 homolog (Transcription factor-like 1) (Protein YL-1) (LOC100153061), mRNA	0.280471	1.51861
GO:0046907	intracellular transport	AK232059.1		Sus scrofa mRNA, clone:LNG010072H01, expressed in lung	0.283432	1.99623
GO:0046907	intracellular transport	AY610191.1		Sus scrofa clone Clu_91551.scr.msk.p1.Contig1, mRNA sequence	0.283432	1.99623
GO:0046907	intracellular transport	CK454645		915140 MARC 4PIG Sus scrofa cDNA 5', mRNA sequence	0.283432	1.99623
GO:0046907	intracellular transport	XM_001926555.1	LOC100157391	PREDICTED: Sus scrofa similar to Mitochondrial import inner membrane translocase subunit Tim23 (LOC100157391), mRNA	0.283432	1.99623
GO:0010605	negative regulation of macromolecule metabolic process	AK234286.1		Sus scrofa mRNA, clone:OVR010039B10, expressed in ovary	0.285755	2.29816
GO:0010605	negative regulation of macromolecule metabolic process	AY609525.1		Sus scrofa clone Clu_1561.scr.msk.p1.Contig1, mRNA sequence	0.285755	2.29816
GO:0010605	negative regulation of macromolecule metabolic process	NM_001100193.1	EIF4A3	Sus scrofa eukaryotic translation initiation factor 4A, isoform 3 (EIF4A3), mRNA	0.285755	2.29816
GO:0009889	regulation of biosynthetic process	AK230834.1		Sus scrofa mRNA, clone:AMP010050E02, expressed in alveolar macrophage	0.289737	1.50699
GO:0009889	regulation of biosynthetic process	AK233778.1		Sus scrofa mRNA, clone:MLN010025G03, expressed in mesenteric lymph node	0.289737	1.50699
GO:0009889	regulation of biosynthetic process	AK234286.1		Sus scrofa mRNA, clone:OVR010039B10, expressed in ovary	0.289737	1.50699
GO:0009889	regulation of biosynthetic process	AK240201.1		Sus scrofa mRNA, clone:UTR010039H12, expressed in uterus	0.289737	1.50699
GO:0009889	regulation of biosynthetic process	AY609525.1		Sus scrofa clone Clu_1561.scr.msk.p1.Contig1, mRNA sequence	0.289737	1.50699
GO:0009889	regulation of biosynthetic process	BW978358		BW978358 full-length enriched swine cDNA library, adult intestine Sus scrofa cDNA clone ITT010026E03 5', mRNA sequence	0.289737	1.50699
GO:0009889	regulation of biosynthetic process	NM_001044545.1	PLAGL1	Sus scrofa pleiomorphic adenoma gene-like 1 (PLAGL1), mRNA	0.289737	1.50699
GO:0009889	regulation of biosynthetic process	NM_001100193.1	EIF4A3	Sus scrofa eukaryotic translation initiation factor 4A, isoform 3 (EIF4A3), mRNA	0.289737	1.50699
GO:0009889	regulation of biosynthetic process	XM_001929654.1	LOC100153061	PREDICTED: Sus scrofa similar to Vacuolar protein sorting-associated protein 72 homolog (Transcription factor-like 1) (Protein YL-1) (LOC100153061), mRNA	0.289737	1.50699
GO:0031326	regulation of cellular biosynthetic process	AK230834.1		Sus scrofa mRNA, clone:AMP010050E02, expressed in alveolar macrophage	0.289737	1.50699
GO:0031326	regulation of cellular biosynthetic process	AK233778.1		Sus scrofa mRNA, clone:MLN010025G03, expressed in mesenteric lymph node	0.289737	1.50699
GO:0031326	regulation of cellular biosynthetic process	AK234286.1		Sus scrofa mRNA, clone:OVR010039B10, expressed in ovary	0.289737	1.50699
GO:0031326	regulation of cellular biosynthetic process	AK240201.1		Sus scrofa mRNA, clone:UTR010039H12, expressed in uterus	0.289737	1.50699
GO:0031326	regulation of cellular biosynthetic process	AY609525.1		Sus scrofa clone Clu_1561.scr.msk.p1.Contig1, mRNA sequence	0.289737	1.50699
GO:0031326	regulation of cellular biosynthetic process	BW978358		BW978358 full-length enriched swine cDNA library, adult intestine Sus scrofa cDNA clone ITT010026E03 5', mRNA sequence	0.289737	1.50699
GO:0031326	regulation of cellular biosynthetic process	NM_001044545.1	PLAGL1	Sus scrofa pleiomorphic adenoma gene-like 1 (PLAGL1), mRNA	0.289737	1.50699
GO:0031326	regulation of cellular biosynthetic process	NM_001100193.1	EIF4A3	Sus scrofa eukaryotic translation initiation factor 4A, isoform 3 (EIF4A3), mRNA	0.289737	1.50699
GO:0031326	regulation of cellular biosynthetic process	XM_001929654.1	LOC100153061	PREDICTED: Sus scrofa similar to Vacuolar protein sorting-associated protein 72 homolog (Transcription factor-like 1) (Protein YL-1) (LOC100153061), mRNA	0.289737	1.50699
GO:0031324	negative regulation of cellular metabolic process	AK234286.1		Sus scrofa mRNA, clone:OVR010039B10, expressed in ovary	0.297929	2.2531
GO:0031324	negative regulation of cellular metabolic process	AY609525.1		Sus scrofa clone Clu_1561.scr.msk.p1.Contig1, mRNA sequence	0.297929	2.2531
GO:0031324	negative regulation of cellular metabolic process	NM_001100193.1	EIF4A3	Sus scrofa eukaryotic translation initiation factor 4A, isoform 3 (EIF4A3), mRNA	0.297929	2.2531
GO:0032501	multicellular organismal process	AK240563.1		Sus scrofa mRNA, clone:UTR010098F11, expressed in uterus	0.298166	0.503983
GO:0032501	multicellular organismal process	CK454645		915140 MARC 4PIG Sus scrofa cDNA 5', mRNA sequence	0.298166	0.503983
GO:0032501	multicellular organismal process	XM_001928536.1	LOC100152997	PREDICTED: Sus scrofa similar to growth arrest and DNA-damage-inducible, gamma (LOC100152997), mRNA	0.298166	0.503983
GO:0030832	regulation of actin filament length	NM_001004031.1	DSTN	Sus scrofa destrin (DSTN), mRNA	0.30217	6.12844
GO:0032535	regulation of cellular component size	NM_001004031.1	DSTN	Sus scrofa destrin (DSTN), mRNA	0.313264	5.89273
GO:0009892	negative regulation of metabolic process	AK234286.1		Sus scrofa mRNA, clone:OVR010039B10, expressed in ovary	0.316498	2.18873
GO:0009892	negative regulation of metabolic process	AY609525.1		Sus scrofa clone Clu_1561.scr.msk.p1.Contig1, mRNA sequence	0.316498	2.18873
GO:0009892	negative regulation of metabolic process	NM_001100193.1	EIF4A3	Sus scrofa eukaryotic translation initiation factor 4A, isoform 3 (EIF4A3), mRNA	0.316498	2.18873
GO:0051128	regulation of cellular component organization	AK240201.1		Sus scrofa mRNA, clone:UTR010039H12, expressed in uterus	0.318413	2.81121
GO:0051128	regulation of cellular component organization	NM_001004031.1	DSTN	Sus scrofa destrin (DSTN), mRNA	0.318413	2.81121
GO:0008033	tRNA processing	AY609906.1		Sus scrofa clone Clu_4190.scr.msk.p1.Contig2, mRNA sequence	0.335236	5.47182
GO:0048522	positive regulation of cellular process	NM_001004031.1	DSTN	Sus scrofa destrin (DSTN), mRNA	0.339873	0.314601
GO:0030705	cytoskeleton-dependent intracellular transport	CK454645		915140 MARC 4PIG Sus scrofa cDNA 5', mRNA sequence	0.346116	5.28313
GO:0032956	regulation of actin cytoskeleton organization	NM_001004031.1	DSTN	Sus scrofa destrin (DSTN), mRNA	0.356924	5.10703
GO:0032970	regulation of actin filament-based process	NM_001004031.1	DSTN	Sus scrofa destrin (DSTN), mRNA	0.356924	5.10703
GO:0043412	biopolymer modification	DN133056		996499 MARC 4PIG Sus scrofa cDNA 5', mRNA sequence	0.36119	0.322549
GO:0006364	rRNA processing	AY609906.1		Sus scrofa clone Clu_4190.scr.msk.p1.Contig2, mRNA sequence	0.367663	4.94229
GO:0032270	positive regulation of cellular protein metabolic process	NM_001004031.1	DSTN	Sus scrofa destrin (DSTN), mRNA	0.367663	4.94229
GO:0032787	monocarboxylic acid metabolic process	AK239601.1		Sus scrofa mRNA, clone:THY010115D02, expressed in thymus	0.369446	2.55351
GO:0032787	monocarboxylic acid metabolic process	XM_001927243.1	LOC100152491	PREDICTED: Sus scrofa similar to Lysophospholipase I (LOC100152491), partial mRNA	0.369446	2.55351
GO:0051649	establishment of localization in cell	AK232059.1		Sus scrofa mRNA, clone:LNG010072H01, expressed in lung	0.37589	1.78152
GO:0051649	establishment of localization in cell	AY610191.1		Sus scrofa clone Clu_91551.scr.msk.p1.Contig1, mRNA sequence	0.37589	1.78152
GO:0051649	establishment of localization in cell	CK454645		915140 MARC 4PIG Sus scrofa cDNA 5', mRNA sequence	0.37589	1.78152
GO:0051649	establishment of localization in cell	XM_001926555.1	LOC100157391	PREDICTED: Sus scrofa similar to Mitochondrial import inner membrane translocase subunit Tim23 (LOC100157391), mRNA	0.37589	1.78152
GO:0006289	nucleotide-excision repair	CJ027205		CJ027205 full-length enriched swine cDNA library, adult trachea Sus scrofa cDNA clone TCH01H120066 5', mRNA sequence	0.378332	4.78784
GO:0006725	cellular aromatic compound metabolic process	NM_214343.2	QDPR	Sus scrofa quinoid dihydropteridine reductase (QDPR), mRNA	0.378332	4.78784
GO:0016072	rRNA metabolic process	AY609906.1		Sus scrofa clone Clu_4190.scr.msk.p1.Contig2, mRNA sequence	0.378332	4.78784
GO:0006464	protein modification process	DN133056		996499 MARC 4PIG Sus scrofa cDNA 5', mRNA sequence	0.387554	0.332345
GO:0051188	cofactor biosynthetic process	CJ023069		CJ023069 full-length enriched swine cDNA library, adult trachea Sus scrofa cDNA clone TCH01G080008 5', mRNA sequence	0.388932	4.64275
GO:0006399	tRNA metabolic process	AY609906.1		Sus scrofa clone Clu_4190.scr.msk.p1.Contig2, mRNA sequence	0.399462	4.5062
GO:0051247	positive regulation of protein metabolic process	NM_001004031.1	DSTN	Sus scrofa destrin (DSTN), mRNA	0.399462	4.5062
GO:0000003	reproduction	NM_001123213.1	CR956404.2	Sus scrofa VAMP (vesicle-associated membrane protein)-associated protein B and C (VAPB), mRNA	0.402504	2.41277
GO:0000003	reproduction	XM_001929068.1	LOC100154421	PREDICTED: Sus scrofa similar to ribeye (LOC100154421), mRNA	0.402504	2.41277
GO:0022414	reproductive process	NM_001123213.1	CR956404.2	Sus scrofa VAMP (vesicle-associated membrane protein)-associated protein B and C (VAPB), mRNA	0.402504	2.41277
GO:0022414	reproductive process	XM_001929068.1	LOC100154421	PREDICTED: Sus scrofa similar to ribeye (LOC100154421), mRNA	0.402504	2.41277
GO:0043170	macromolecule metabolic process	AK230965.1	LOC100152338	Sus scrofa mRNA, clone:AMP010069H08, expressed in alveolar macrophage	0.403385	0.69371
GO:0043170	macromolecule metabolic process	AK239346.1		Sus scrofa mRNA, clone:THY010095A05, expressed in thymus	0.403385	0.69371
GO:0043170	macromolecule metabolic process	AY609906.1		Sus scrofa clone Clu_4190.scr.msk.p1.Contig2, mRNA sequence	0.403385	0.69371
GO:0043170	macromolecule metabolic process	BW980990		BW980990 full-length enriched swine cDNA library, adult intestine Sus scrofa cDNA clone ITT010056F03 5', mRNA sequence	0.403385	0.69371
GO:0043170	macromolecule metabolic process	CJ027205		CJ027205 full-length enriched swine cDNA library, adult trachea Sus scrofa cDNA clone TCH01H120066 5', mRNA sequence	0.403385	0.69371
GO:0043170	macromolecule metabolic process	DN133056		996499 MARC 4PIG Sus scrofa cDNA 5', mRNA sequence	0.403385	0.69371
GO:0043170	macromolecule metabolic process	XM_001927594.1	LOC100154370	PREDICTED: Sus scrofa similar to SYNCRIP protein, transcript variant 2 (LOC100154370), mRNA	0.403385	0.69371
GO:0050896	response to stimulus	AK234286.1		Sus scrofa mRNA, clone:OVR010039B10, expressed in ovary	0.428876	0.561898
GO:0050896	response to stimulus	CJ027205		CJ027205 full-length enriched swine cDNA library, adult trachea Sus scrofa cDNA clone TCH01H120066 5', mRNA sequence	0.428876	0.561898
GO:0050896	response to stimulus	NM_001123213.1	CR956404.2	Sus scrofa VAMP (vesicle-associated membrane protein)-associated protein B and C (VAPB), mRNA	0.428876	0.561898
GO:0051641	cellular localization	AK232059.1		Sus scrofa mRNA, clone:LNG010072H01, expressed in lung	0.432197	1.67902
GO:0051641	cellular localization	AY610191.1		Sus scrofa clone Clu_91551.scr.msk.p1.Contig1, mRNA sequence	0.432197	1.67902
GO:0051641	cellular localization	CK454645		915140 MARC 4PIG Sus scrofa cDNA 5', mRNA sequence	0.432197	1.67902
GO:0051641	cellular localization	XM_001926555.1	LOC100157391	PREDICTED: Sus scrofa similar to Mitochondrial import inner membrane translocase subunit Tim23 (LOC100157391), mRNA	0.432197	1.67902
GO:0044260	cellular macromolecule metabolic process	AK230965.1	LOC100152338	Sus scrofa mRNA, clone:AMP010069H08, expressed in alveolar macrophage	0.44542	0.709779
GO:0044260	cellular macromolecule metabolic process	AK239346.1		Sus scrofa mRNA, clone:THY010095A05, expressed in thymus	0.44542	0.709779
GO:0044260	cellular macromolecule metabolic process	AY609906.1		Sus scrofa clone Clu_4190.scr.msk.p1.Contig2, mRNA sequence	0.44542	0.709779
GO:0044260	cellular macromolecule metabolic process	BW980990		BW980990 full-length enriched swine cDNA library, adult intestine Sus scrofa cDNA clone ITT010056F03 5', mRNA sequence	0.44542	0.709779
GO:0044260	cellular macromolecule metabolic process	CJ027205		CJ027205 full-length enriched swine cDNA library, adult trachea Sus scrofa cDNA clone TCH01H120066 5', mRNA sequence	0.44542	0.709779
GO:0044260	cellular macromolecule metabolic process	DN133056		996499 MARC 4PIG Sus scrofa cDNA 5', mRNA sequence	0.44542	0.709779
GO:0044260	cellular macromolecule metabolic process	XM_001927594.1	LOC100154370	PREDICTED: Sus scrofa similar to SYNCRIP protein, transcript variant 2 (LOC100154370), mRNA	0.44542	0.709779
GO:0048523	negative regulation of cellular process	AK234286.1		Sus scrofa mRNA, clone:OVR010039B10, expressed in ovary	0.448128	1.54446
GO:0048523	negative regulation of cellular process	AK239225.1		Sus scrofa mRNA, clone:THY010080E01, expressed in thymus	0.448128	1.54446
GO:0048523	negative regulation of cellular process	AY609525.1		Sus scrofa clone Clu_1561.scr.msk.p1.Contig1, mRNA sequence	0.448128	1.54446
GO:0048523	negative regulation of cellular process	NM_001100193.1	EIF4A3	Sus scrofa eukaryotic translation initiation factor 4A, isoform 3 (EIF4A3), mRNA	0.448128	1.54446
GO:0048523	negative regulation of cellular process	XM_001929068.1	LOC100154421	PREDICTED: Sus scrofa similar to ribeye (LOC100154421), mRNA	0.448128	1.54446
GO:0016481	negative regulation of transcription	AK234286.1		Sus scrofa mRNA, clone:OVR010039B10, expressed in ovary	0.450276	2.23666
GO:0016481	negative regulation of transcription	AY609525.1		Sus scrofa clone Clu_1561.scr.msk.p1.Contig1, mRNA sequence	0.450276	2.23666
GO:0010629	negative regulation of gene expression	AK234286.1		Sus scrofa mRNA, clone:OVR010039B10, expressed in ovary	0.46951	2.1732
GO:0010629	negative regulation of gene expression	AY609525.1		Sus scrofa clone Clu_1561.scr.msk.p1.Contig1, mRNA sequence	0.46951	2.1732
GO:0044238	primary metabolic process	AK230965.1	LOC100152338	Sus scrofa mRNA, clone:AMP010069H08, expressed in alveolar macrophage	0.469516	0.766438
GO:0044238	primary metabolic process	AK239346.1		Sus scrofa mRNA, clone:THY010095A05, expressed in thymus	0.469516	0.766438
GO:0044238	primary metabolic process	AK239601.1		Sus scrofa mRNA, clone:THY010115D02, expressed in thymus	0.469516	0.766438
GO:0044238	primary metabolic process	AY609906.1		Sus scrofa clone Clu_4190.scr.msk.p1.Contig2, mRNA sequence	0.469516	0.766438
GO:0044238	primary metabolic process	BW980990		BW980990 full-length enriched swine cDNA library, adult intestine Sus scrofa cDNA clone ITT010056F03 5', mRNA sequence	0.469516	0.766438
GO:0044238	primary metabolic process	CJ023069		CJ023069 full-length enriched swine cDNA library, adult trachea Sus scrofa cDNA clone TCH01G080008 5', mRNA sequence	0.469516	0.766438
GO:0044238	primary metabolic process	CJ027205		CJ027205 full-length enriched swine cDNA library, adult trachea Sus scrofa cDNA clone TCH01H120066 5', mRNA sequence	0.469516	0.766438
GO:0044238	primary metabolic process	DN133056		996499 MARC 4PIG Sus scrofa cDNA 5', mRNA sequence	0.469516	0.766438
GO:0044238	primary metabolic process	XM_001927243.1	LOC100152491	PREDICTED: Sus scrofa similar to Lysophospholipase I (LOC100152491), partial mRNA	0.469516	0.766438
GO:0044238	primary metabolic process	XM_001927594.1	LOC100154370	PREDICTED: Sus scrofa similar to SYNCRIP protein, transcript variant 2 (LOC100154370), mRNA	0.469516	0.766438
GO:0032269	negative regulation of cellular protein metabolic process	NM_001100193.1	EIF4A3	Sus scrofa eukaryotic translation initiation factor 4A, isoform 3 (EIF4A3), mRNA	0.491215	3.56304
GO:0044255	cellular lipid metabolic process	AK239601.1		Sus scrofa mRNA, clone:THY010115D02, expressed in thymus	0.4964	1.74103
GO:0044255	cellular lipid metabolic process	CJ023069		CJ023069 full-length enriched swine cDNA library, adult trachea Sus scrofa cDNA clone TCH01G080008 5', mRNA sequence	0.4964	1.74103
GO:0044255	cellular lipid metabolic process	XM_001927243.1	LOC100152491	PREDICTED: Sus scrofa similar to Lysophospholipase I (LOC100152491), partial mRNA	0.4964	1.74103
GO:0000075	cell cycle checkpoint	CJ027205		CJ027205 full-length enriched swine cDNA library, adult trachea Sus scrofa cDNA clone TCH01H120066 5', mRNA sequence	0.501082	3.48207
GO:0051493	regulation of cytoskeleton organization	NM_001004031.1	DSTN	Sus scrofa destrin (DSTN), mRNA	0.501082	3.48207
GO:0048519	negative regulation of biological process	AK234286.1		Sus scrofa mRNA, clone:OVR010039B10, expressed in ovary	0.508429	1.47035
GO:0048519	negative regulation of biological process	AK239225.1		Sus scrofa mRNA, clone:THY010080E01, expressed in thymus	0.508429	1.47035
GO:0048519	negative regulation of biological process	AY609525.1		Sus scrofa clone Clu_1561.scr.msk.p1.Contig1, mRNA sequence	0.508429	1.47035
GO:0048519	negative regulation of biological process	NM_001100193.1	EIF4A3	Sus scrofa eukaryotic translation initiation factor 4A, isoform 3 (EIF4A3), mRNA	0.508429	1.47035
GO:0048519	negative regulation of biological process	XM_001929068.1	LOC100154421	PREDICTED: Sus scrofa similar to ribeye (LOC100154421), mRNA	0.508429	1.47035
GO:0048869	cellular developmental process	XM_001928536.1	LOC100152997	PREDICTED: Sus scrofa similar to growth arrest and DNA-damage-inducible, gamma (LOC100152997), mRNA	0.510617	0.378298
GO:0045934	negative regulation of nucleobase, nucleoside, nucleotide and nucleic acid metabolic process	AK234286.1		Sus scrofa mRNA, clone:OVR010039B10, expressed in ovary	0.517773	2.02928
GO:0045934	negative regulation of nucleobase, nucleoside, nucleotide and nucleic acid metabolic process	AY609525.1		Sus scrofa clone Clu_1561.scr.msk.p1.Contig1, mRNA sequence	0.517773	2.02928
GO:0051248	negative regulation of protein metabolic process	NM_001100193.1	EIF4A3	Sus scrofa eukaryotic translation initiation factor 4A, isoform 3 (EIF4A3), mRNA	0.520623	3.33067
GO:0042254	ribosome biogenesis	AY609906.1		Sus scrofa clone Clu_4190.scr.msk.p1.Contig2, mRNA sequence	0.530299	3.25981
GO:0008380	RNA splicing	AY609906.1		Sus scrofa clone Clu_4190.scr.msk.p1.Contig2, mRNA sequence	0.551611	1.93938
GO:0008380	RNA splicing	XM_001927594.1	LOC100154370	PREDICTED: Sus scrofa similar to SYNCRIP protein, transcript variant 2 (LOC100154370), mRNA	0.551611	1.93938
GO:0045449	regulation of transcription	AK230834.1		Sus scrofa mRNA, clone:AMP010050E02, expressed in alveolar macrophage	0.55888	1.32241
GO:0045449	regulation of transcription	AK233778.1		Sus scrofa mRNA, clone:MLN010025G03, expressed in mesenteric lymph node	0.55888	1.32241
GO:0045449	regulation of transcription	AK234286.1		Sus scrofa mRNA, clone:OVR010039B10, expressed in ovary	0.55888	1.32241
GO:0045449	regulation of transcription	AY609525.1		Sus scrofa clone Clu_1561.scr.msk.p1.Contig1, mRNA sequence	0.55888	1.32241
GO:0045449	regulation of transcription	BW978358		BW978358 full-length enriched swine cDNA library, adult intestine Sus scrofa cDNA clone ITT010026E03 5', mRNA sequence	0.55888	1.32241
GO:0045449	regulation of transcription	NM_001044545.1	PLAGL1	Sus scrofa pleiomorphic adenoma gene-like 1 (PLAGL1), mRNA	0.55888	1.32241
GO:0045449	regulation of transcription	XM_001929654.1	LOC100153061	PREDICTED: Sus scrofa similar to Vacuolar protein sorting-associated protein 72 homolog (Transcription factor-like 1) (Protein YL-1) (LOC100153061), mRNA	0.55888	1.32241
GO:0033043	regulation of organelle organization	NM_001004031.1	DSTN	Sus scrofa destrin (DSTN), mRNA	0.55895	3.06422
GO:0019538	protein metabolic process	AK230965.1	LOC100152338	Sus scrofa mRNA, clone:AMP010069H08, expressed in alveolar macrophage	0.568405	0.671242
GO:0019538	protein metabolic process	AK239346.1		Sus scrofa mRNA, clone:THY010095A05, expressed in thymus	0.568405	0.671242
GO:0019538	protein metabolic process	BW980990		BW980990 full-length enriched swine cDNA library, adult intestine Sus scrofa cDNA clone ITT010056F03 5', mRNA sequence	0.568405	0.671242
GO:0019538	protein metabolic process	DN133056		996499 MARC 4PIG Sus scrofa cDNA 5', mRNA sequence	0.568405	0.671242
GO:0044267	cellular protein metabolic process	AK230965.1	LOC100152338	Sus scrofa mRNA, clone:AMP010069H08, expressed in alveolar macrophage	0.588424	0.679427
GO:0044267	cellular protein metabolic process	AK239346.1		Sus scrofa mRNA, clone:THY010095A05, expressed in thymus	0.588424	0.679427
GO:0044267	cellular protein metabolic process	BW980990		BW980990 full-length enriched swine cDNA library, adult intestine Sus scrofa cDNA clone ITT010056F03 5', mRNA sequence	0.588424	0.679427
GO:0044267	cellular protein metabolic process	DN133056		996499 MARC 4PIG Sus scrofa cDNA 5', mRNA sequence	0.588424	0.679427
GO:0043687	post-translational protein modification	DN133056		996499 MARC 4PIG Sus scrofa cDNA 5', mRNA sequence	0.603349	0.414083
GO:0015031	protein transport	AK232059.1		Sus scrofa mRNA, clone:LNG010072H01, expressed in lung	0.609439	1.55281
GO:0015031	protein transport	AY610191.1		Sus scrofa clone Clu_91551.scr.msk.p1.Contig1, mRNA sequence	0.609439	1.55281
GO:0015031	protein transport	XM_001926555.1	LOC100157391	PREDICTED: Sus scrofa similar to Mitochondrial import inner membrane translocase subunit Tim23 (LOC100157391), mRNA	0.609439	1.55281
GO:0043283	biopolymer metabolic process	AK230965.1	LOC100152338	Sus scrofa mRNA, clone:AMP010069H08, expressed in alveolar macrophage	0.611063	0.770457
GO:0043283	biopolymer metabolic process	AK239346.1		Sus scrofa mRNA, clone:THY010095A05, expressed in thymus	0.611063	0.770457
GO:0043283	biopolymer metabolic process	AY609906.1		Sus scrofa clone Clu_4190.scr.msk.p1.Contig2, mRNA sequence	0.611063	0.770457
GO:0043283	biopolymer metabolic process	BW980990		BW980990 full-length enriched swine cDNA library, adult intestine Sus scrofa cDNA clone ITT010056F03 5', mRNA sequence	0.611063	0.770457
GO:0043283	biopolymer metabolic process	CJ027205		CJ027205 full-length enriched swine cDNA library, adult trachea Sus scrofa cDNA clone TCH01H120066 5', mRNA sequence	0.611063	0.770457
GO:0043283	biopolymer metabolic process	DN133056		996499 MARC 4PIG Sus scrofa cDNA 5', mRNA sequence	0.611063	0.770457
GO:0043283	biopolymer metabolic process	XM_001927594.1	LOC100154370	PREDICTED: Sus scrofa similar to SYNCRIP protein, transcript variant 2 (LOC100154370), mRNA	0.611063	0.770457
GO:0045184	establishment of protein localization	AK232059.1		Sus scrofa mRNA, clone:LNG010072H01, expressed in lung	0.616567	1.54239
GO:0045184	establishment of protein localization	AY610191.1		Sus scrofa clone Clu_91551.scr.msk.p1.Contig1, mRNA sequence	0.616567	1.54239
GO:0045184	establishment of protein localization	XM_001926555.1	LOC100157391	PREDICTED: Sus scrofa similar to Mitochondrial import inner membrane translocase subunit Tim23 (LOC100157391), mRNA	0.616567	1.54239
GO:0043285	biopolymer catabolic process	AK230965.1	LOC100152338	Sus scrofa mRNA, clone:AMP010069H08, expressed in alveolar macrophage	0.620133	1.53723
GO:0043285	biopolymer catabolic process	AK239346.1		Sus scrofa mRNA, clone:THY010095A05, expressed in thymus	0.620133	1.53723
GO:0043285	biopolymer catabolic process	CJ027205		CJ027205 full-length enriched swine cDNA library, adult trachea Sus scrofa cDNA clone TCH01H120066 5', mRNA sequence	0.620133	1.53723
GO:0030154	cell differentiation	XM_001928536.1	LOC100152997	PREDICTED: Sus scrofa similar to growth arrest and DNA-damage-inducible, gamma (LOC100152997), mRNA	0.620566	0.420909
GO:0006916	anti-apoptosis	AK239225.1		Sus scrofa mRNA, clone:THY010080E01, expressed in thymus	0.623664	2.68791
GO:0006139	nucleobase, nucleoside, nucleotide and nucleic acid metabolic process	AY609906.1		Sus scrofa clone Clu_4190.scr.msk.p1.Contig2, mRNA sequence	0.623822	0.644646
GO:0006139	nucleobase, nucleoside, nucleotide and nucleic acid metabolic process	CJ027205		CJ027205 full-length enriched swine cDNA library, adult trachea Sus scrofa cDNA clone TCH01H120066 5', mRNA sequence	0.623822	0.644646
GO:0006139	nucleobase, nucleoside, nucleotide and nucleic acid metabolic process	XM_001927594.1	LOC100154370	PREDICTED: Sus scrofa similar to SYNCRIP protein, transcript variant 2 (LOC100154370), mRNA	0.623822	0.644646
GO:0007242	intracellular signaling cascade	NM_001123213.1	CR956404.2	Sus scrofa VAMP (vesicle-associated membrane protein)-associated protein B and C (VAPB), mRNA	0.626394	0.423234
GO:0009059	macromolecule biosynthetic process	BW980990		BW980990 full-length enriched swine cDNA library, adult intestine Sus scrofa cDNA clone ITT010056F03 5', mRNA sequence	0.626394	0.423234
GO:0019219	regulation of nucleobase, nucleoside, nucleotide and nucleic acid metabolic process	AK230834.1		Sus scrofa mRNA, clone:AMP010050E02, expressed in alveolar macrophage	0.629196	1.2692
GO:0019219	regulation of nucleobase, nucleoside, nucleotide and nucleic acid metabolic process	AK233778.1		Sus scrofa mRNA, clone:MLN010025G03, expressed in mesenteric lymph node	0.629196	1.2692
GO:0019219	regulation of nucleobase, nucleoside, nucleotide and nucleic acid metabolic process	AK234286.1		Sus scrofa mRNA, clone:OVR010039B10, expressed in ovary	0.629196	1.2692
GO:0019219	regulation of nucleobase, nucleoside, nucleotide and nucleic acid metabolic process	AY609525.1		Sus scrofa clone Clu_1561.scr.msk.p1.Contig1, mRNA sequence	0.629196	1.2692
GO:0019219	regulation of nucleobase, nucleoside, nucleotide and nucleic acid metabolic process	BW978358		BW978358 full-length enriched swine cDNA library, adult intestine Sus scrofa cDNA clone ITT010026E03 5', mRNA sequence	0.629196	1.2692
GO:0019219	regulation of nucleobase, nucleoside, nucleotide and nucleic acid metabolic process	NM_001044545.1	PLAGL1	Sus scrofa pleiomorphic adenoma gene-like 1 (PLAGL1), mRNA	0.629196	1.2692
GO:0019219	regulation of nucleobase, nucleoside, nucleotide and nucleic acid metabolic process	XM_001929654.1	LOC100153061	PREDICTED: Sus scrofa similar to Vacuolar protein sorting-associated protein 72 homolog (Transcription factor-like 1) (Protein YL-1) (LOC100153061), mRNA	0.629196	1.2692
GO:0034645	cellular macromolecule biosynthetic process	BW980990		BW980990 full-length enriched swine cDNA library, adult intestine Sus scrofa cDNA clone ITT010056F03 5', mRNA sequence	0.632265	0.425586
GO:0022900	electron transport chain	AK231733.1		Sus scrofa mRNA, clone:LNG010017B08, expressed in lung	0.63267	2.64157
GO:0044419	interspecies interaction between organisms	NM_001123213.1	CR956404.2	Sus scrofa VAMP (vesicle-associated membrane protein)-associated protein B and C (VAPB), mRNA	0.63267	2.64157
GO:0044265	cellular macromolecule catabolic process	AK230965.1	LOC100152338	Sus scrofa mRNA, clone:AMP010069H08, expressed in alveolar macrophage	0.634401	1.51694
GO:0044265	cellular macromolecule catabolic process	AK239346.1		Sus scrofa mRNA, clone:THY010095A05, expressed in thymus	0.634401	1.51694
GO:0044265	cellular macromolecule catabolic process	CJ027205		CJ027205 full-length enriched swine cDNA library, adult trachea Sus scrofa cDNA clone TCH01H120066 5', mRNA sequence	0.634401	1.51694
GO:0048518	positive regulation of biological process	NM_001004031.1	DSTN	Sus scrofa destrin (DSTN), mRNA	0.641143	0.5749
GO:0048518	positive regulation of biological process	NM_001123213.1	CR956404.2	Sus scrofa VAMP (vesicle-associated membrane protein)-associated protein B and C (VAPB), mRNA	0.641143	0.5749
GO:0006082	organic acid metabolic process	AK239601.1		Sus scrofa mRNA, clone:THY010115D02, expressed in thymus	0.647877	1.72147
GO:0006082	organic acid metabolic process	XM_001927243.1	LOC100152491	PREDICTED: Sus scrofa similar to Lysophospholipase I (LOC100152491), partial mRNA	0.647877	1.72147
GO:0019752	carboxylic acid metabolic process	AK239601.1		Sus scrofa mRNA, clone:THY010115D02, expressed in thymus	0.647877	1.72147
GO:0019752	carboxylic acid metabolic process	XM_001927243.1	LOC100152491	PREDICTED: Sus scrofa similar to Lysophospholipase I (LOC100152491), partial mRNA	0.647877	1.72147
GO:0009057	macromolecule catabolic process	AK230965.1	LOC100152338	Sus scrofa mRNA, clone:AMP010069H08, expressed in alveolar macrophage	0.677227	1.45915
GO:0009057	macromolecule catabolic process	AK239346.1		Sus scrofa mRNA, clone:THY010095A05, expressed in thymus	0.677227	1.45915
GO:0009057	macromolecule catabolic process	CJ027205		CJ027205 full-length enriched swine cDNA library, adult trachea Sus scrofa cDNA clone TCH01H120066 5', mRNA sequence	0.677227	1.45915
GO:0007049	cell cycle	BW980990		BW980990 full-length enriched swine cDNA library, adult intestine Sus scrofa cDNA clone ITT010056F03 5', mRNA sequence	0.684362	1.44995
GO:0007049	cell cycle	CJ020163		CJ020163 full-length enriched swine cDNA library, adult spleen Sus scrofa cDNA clone SPL01G080079 5', mRNA sequence	0.684362	1.44995
GO:0007049	cell cycle	XM_001926160.1	LOC100152505	PREDICTED: Sus scrofa similar to enhancer of rudimentary homolog (LOC100152505), mRNA	0.684362	1.44995
GO:0055114	oxidation reduction	AK231733.1		Sus scrofa mRNA, clone:LNG010017B08, expressed in lung	0.684362	1.44995
GO:0055114	oxidation reduction	XM_001925300.1	LOC100151869	PREDICTED: Sus scrofa similar to oxidoreductase NAD-binding domain containing 1 (LOC100151869), mRNA	0.684362	1.44995
GO:0055114	oxidation reduction	XM_001925347.1	LOC100155587	PREDICTED: Sus scrofa similar to hydroxysteroid dehydrogenase like 2 (LOC100155587), partial mRNA	0.684362	1.44995
GO:0033554	cellular response to stress	CJ027205		CJ027205 full-length enriched swine cDNA library, adult trachea Sus scrofa cDNA clone TCH01H120066 5', mRNA sequence	0.685987	1.64743
GO:0033554	cellular response to stress	NM_001123213.1	CR956404.2	Sus scrofa VAMP (vesicle-associated membrane protein)-associated protein B and C (VAPB), mRNA	0.685987	1.64743
GO:0050793	regulation of developmental process	AK239225.1		Sus scrofa mRNA, clone:THY010080E01, expressed in thymus	0.690292	0.449299
GO:0006950	response to stress	CJ027205		CJ027205 full-length enriched swine cDNA library, adult trachea Sus scrofa cDNA clone TCH01H120066 5', mRNA sequence	0.718135	0.609188
GO:0006950	response to stress	NM_001123213.1	CR956404.2	Sus scrofa VAMP (vesicle-associated membrane protein)-associated protein B and C (VAPB), mRNA	0.718135	0.609188
GO:0034470	ncRNA processing	AY609906.1		Sus scrofa clone Clu_4190.scr.msk.p1.Contig2, mRNA sequence	0.719573	2.2531
GO:0051716	cellular response to stimulus	CJ027205		CJ027205 full-length enriched swine cDNA library, adult trachea Sus scrofa cDNA clone TCH01H120066 5', mRNA sequence	0.733139	1.56338
GO:0051716	cellular response to stimulus	NM_001123213.1	CR956404.2	Sus scrofa VAMP (vesicle-associated membrane protein)-associated protein B and C (VAPB), mRNA	0.733139	1.56338
GO:0006629	lipid metabolic process	AK239601.1		Sus scrofa mRNA, clone:THY010115D02, expressed in thymus	0.737751	1.38444
GO:0006629	lipid metabolic process	CJ023069		CJ023069 full-length enriched swine cDNA library, adult trachea Sus scrofa cDNA clone TCH01G080008 5', mRNA sequence	0.737751	1.38444
GO:0006629	lipid metabolic process	XM_001927243.1	LOC100152491	PREDICTED: Sus scrofa similar to Lysophospholipase I (LOC100152491), partial mRNA	0.737751	1.38444
GO:0008104	protein localization	AK232059.1		Sus scrofa mRNA, clone:LNG010072H01, expressed in lung	0.759014	1.35986
GO:0008104	protein localization	AY610191.1		Sus scrofa clone Clu_91551.scr.msk.p1.Contig1, mRNA sequence	0.759014	1.35986
GO:0008104	protein localization	XM_001926555.1	LOC100157391	PREDICTED: Sus scrofa similar to Mitochondrial import inner membrane translocase subunit Tim23 (LOC100157391), mRNA	0.759014	1.35986
GO:0034660	ncRNA metabolic process	AY609906.1		Sus scrofa clone Clu_4190.scr.msk.p1.Contig2, mRNA sequence	0.777118	2.04281
GO:0003008	system process	AK240563.1		Sus scrofa mRNA, clone:UTR010098F11, expressed in uterus	0.784245	1.4803
GO:0003008	system process	CK454645		915140 MARC 4PIG Sus scrofa cDNA 5', mRNA sequence	0.784245	1.4803
GO:0022613	ribonucleoprotein complex biogenesis and assembly	AY609906.1		Sus scrofa clone Clu_4190.scr.msk.p1.Contig2, mRNA sequence	0.785127	2.01593
GO:0016043	cellular component organization	AK232059.1		Sus scrofa mRNA, clone:LNG010072H01, expressed in lung	0.795934	1.18157
GO:0016043	cellular component organization	AK240563.1		Sus scrofa mRNA, clone:UTR010098F11, expressed in uterus	0.795934	1.18157
GO:0016043	cellular component organization	AY609906.1		Sus scrofa clone Clu_4190.scr.msk.p1.Contig2, mRNA sequence	0.795934	1.18157
GO:0016043	cellular component organization	AY610191.1		Sus scrofa clone Clu_91551.scr.msk.p1.Contig1, mRNA sequence	0.795934	1.18157
GO:0016043	cellular component organization	XM_001926555.1	LOC100157391	PREDICTED: Sus scrofa similar to Mitochondrial import inner membrane translocase subunit Tim23 (LOC100157391), mRNA	0.795934	1.18157
GO:0016043	cellular component organization	XM_001929654.1	LOC100153061	PREDICTED: Sus scrofa similar to Vacuolar protein sorting-associated protein 72 homolog (Transcription factor-like 1) (Protein YL-1) (LOC100153061), mRNA	0.795934	1.18157
GO:0048878	chemical homeostasis	EW357862		rlyg24_g14.y1 lyg Sus scrofa cDNA 5', mRNA sequence	0.816643	1.91514
GO:0006412	translation	BW980990		BW980990 full-length enriched swine cDNA library, adult intestine Sus scrofa cDNA clone ITT010056F03 5', mRNA sequence	0.832095	1.86843
GO:0033036	macromolecule localization	AK232059.1		Sus scrofa mRNA, clone:LNG010072H01, expressed in lung	0.839731	1.27322
GO:0033036	macromolecule localization	AY610191.1		Sus scrofa clone Clu_91551.scr.msk.p1.Contig1, mRNA sequence	0.839731	1.27322
GO:0033036	macromolecule localization	XM_001926555.1	LOC100157391	PREDICTED: Sus scrofa similar to Mitochondrial import inner membrane translocase subunit Tim23 (LOC100157391), mRNA	0.839731	1.27322
GO:0009607	response to biotic stimulus	NM_001123213.1	CR956404.2	Sus scrofa VAMP (vesicle-associated membrane protein)-associated protein B and C (VAPB), mRNA	0.847346	1.82394
GO:0034961	cellular biopolymer biosynthetic process	BW980990		BW980990 full-length enriched swine cDNA library, adult intestine Sus scrofa cDNA clone ITT010056F03 5', mRNA sequence	0.848005	0.519359
GO:0043284	biopolymer biosynthetic process	BW980990		BW980990 full-length enriched swine cDNA library, adult intestine Sus scrofa cDNA clone ITT010056F03 5', mRNA sequence	0.848005	0.519359
GO:0051301	cell division	NM_001004031.1	DSTN	Sus scrofa destrin (DSTN), mRNA	0.8624	1.78152
GO:0044248	cellular catabolic process	AK230965.1	LOC100152338	Sus scrofa mRNA, clone:AMP010069H08, expressed in alveolar macrophage	0.867425	1.24562
GO:0044248	cellular catabolic process	AK239346.1		Sus scrofa mRNA, clone:THY010095A05, expressed in thymus	0.867425	1.24562
GO:0044248	cellular catabolic process	CJ027205		CJ027205 full-length enriched swine cDNA library, adult trachea Sus scrofa cDNA clone TCH01H120066 5', mRNA sequence	0.867425	1.24562
GO:0006793	phosphorus metabolic process	DN133056		996499 MARC 4PIG Sus scrofa cDNA 5', mRNA sequence	0.900896	0.545234
GO:0006796	phosphate metabolic process	DN133056		996499 MARC 4PIG Sus scrofa cDNA 5', mRNA sequence	0.900896	0.545234
GO:0009058	biosynthetic process	BW980990		BW980990 full-length enriched swine cDNA library, adult intestine Sus scrofa cDNA clone ITT010056F03 5', mRNA sequence	0.917889	0.77772
GO:0009058	biosynthetic process	CJ023069		CJ023069 full-length enriched swine cDNA library, adult trachea Sus scrofa cDNA clone TCH01G080008 5', mRNA sequence	0.917889	0.77772
GO:0009058	biosynthetic process	NM_214343.2	QDPR	Sus scrofa quinoid dihydropteridine reductase (QDPR), mRNA	0.917889	0.77772
GO:0043066	negative regulation of apoptosis	AK239225.1		Sus scrofa mRNA, clone:THY010080E01, expressed in thymus	0.920688	1.6299
GO:0043069	negative regulation of programmed cell death	AK239225.1		Sus scrofa mRNA, clone:THY010080E01, expressed in thymus	0.920688	1.6299
GO:0006091	generation of precursor metabolites and energy	AK231733.1		Sus scrofa mRNA, clone:LNG010017B08, expressed in lung	0.927762	1.61275
GO:0044249	cellular biosynthetic process	BW980990		BW980990 full-length enriched swine cDNA library, adult intestine Sus scrofa cDNA clone ITT010056F03 5', mRNA sequence	0.944893	0.791106
GO:0044249	cellular biosynthetic process	CJ023069		CJ023069 full-length enriched swine cDNA library, adult trachea Sus scrofa cDNA clone TCH01G080008 5', mRNA sequence	0.944893	0.791106
GO:0044249	cellular biosynthetic process	NM_214343.2	QDPR	Sus scrofa quinoid dihydropteridine reductase (QDPR), mRNA	0.944893	0.791106
GO:0030029	actin filament-based process	CK454645		915140 MARC 4PIG Sus scrofa cDNA 5', mRNA sequence	0.948709	1.56338
GO:0051179	localization	AK231733.1		Sus scrofa mRNA, clone:LNG010017B08, expressed in lung	0.948909	1.06953
GO:0051179	localization	AK232059.1		Sus scrofa mRNA, clone:LNG010072H01, expressed in lung	0.948909	1.06953
GO:0051179	localization	AY610191.1		Sus scrofa clone Clu_91551.scr.msk.p1.Contig1, mRNA sequence	0.948909	1.06953
GO:0051179	localization	CK454645		915140 MARC 4PIG Sus scrofa cDNA 5', mRNA sequence	0.948909	1.06953
GO:0051179	localization	DN106431		1103808 MARC 4PIG Sus scrofa cDNA 5', mRNA sequence	0.948909	1.06953
GO:0051179	localization	NM_001004031.1	DSTN	Sus scrofa destrin (DSTN), mRNA	0.948909	1.06953
GO:0051179	localization	NM_001032379.1	MOBKL3	Sus scrofa MOB1, Mps One Binder kinase activator-like 3 (yeast) (MOBKL3), mRNA	0.948909	1.06953
GO:0051179	localization	XM_001926555.1	LOC100157391	PREDICTED: Sus scrofa similar to Mitochondrial import inner membrane translocase subunit Tim23 (LOC100157391), mRNA	0.948909	1.06953
GO:0006511	ubiquitin-dependent protein catabolic process	AK230965.1	LOC100152338	Sus scrofa mRNA, clone:AMP010069H08, expressed in alveolar macrophage	0.961419	1.24057
GO:0006511	ubiquitin-dependent protein catabolic process	AK239346.1		Sus scrofa mRNA, clone:THY010095A05, expressed in thymus	0.961419	1.24057
GO:0019941	modification-dependent protein catabolic process	AK230965.1	LOC100152338	Sus scrofa mRNA, clone:AMP010069H08, expressed in alveolar macrophage	0.961419	1.24057
GO:0019941	modification-dependent protein catabolic process	AK239346.1		Sus scrofa mRNA, clone:THY010095A05, expressed in thymus	0.961419	1.24057
GO:0043632	modification-dependent macromolecule catabolic process	AK230965.1	LOC100152338	Sus scrofa mRNA, clone:AMP010069H08, expressed in alveolar macrophage	0.961419	1.24057
GO:0043632	modification-dependent macromolecule catabolic process	AK239346.1		Sus scrofa mRNA, clone:THY010095A05, expressed in thymus	0.961419	1.24057
GO:0044257	cellular protein catabolic process	AK230965.1	LOC100152338	Sus scrofa mRNA, clone:AMP010069H08, expressed in alveolar macrophage	0.961419	1.24057
GO:0044257	cellular protein catabolic process	AK239346.1		Sus scrofa mRNA, clone:THY010095A05, expressed in thymus	0.961419	1.24057
GO:0051603	proteolysis involved in cellular protein catabolic process	AK230965.1	LOC100152338	Sus scrofa mRNA, clone:AMP010069H08, expressed in alveolar macrophage	0.961419	1.24057
GO:0051603	proteolysis involved in cellular protein catabolic process	AK239346.1		Sus scrofa mRNA, clone:THY010095A05, expressed in thymus	0.961419	1.24057
GO:0008285	negative regulation of cell proliferation	XM_001929068.1	LOC100154421	PREDICTED: Sus scrofa similar to ribeye (LOC100154421), mRNA	0.962448	1.53211
GO:0006810	transport	AK231733.1		Sus scrofa mRNA, clone:LNG010017B08, expressed in lung	0.970213	1.06714
GO:0006810	transport	AK232059.1		Sus scrofa mRNA, clone:LNG010072H01, expressed in lung	0.970213	1.06714
GO:0006810	transport	AY610191.1		Sus scrofa clone Clu_91551.scr.msk.p1.Contig1, mRNA sequence	0.970213	1.06714
GO:0006810	transport	CK454645		915140 MARC 4PIG Sus scrofa cDNA 5', mRNA sequence	0.970213	1.06714
GO:0006810	transport	DN106431		1103808 MARC 4PIG Sus scrofa cDNA 5', mRNA sequence	0.970213	1.06714
GO:0006810	transport	NM_001032379.1	MOBKL3	Sus scrofa MOB1, Mps One Binder kinase activator-like 3 (yeast) (MOBKL3), mRNA	0.970213	1.06714
GO:0006810	transport	XM_001926555.1	LOC100157391	PREDICTED: Sus scrofa similar to Mitochondrial import inner membrane translocase subunit Tim23 (LOC100157391), mRNA	0.970213	1.06714
GO:0006928	cell motion	NM_001004031.1	DSTN	Sus scrofa destrin (DSTN), mRNA	0.976008	1.50207
GO:0051674	localization of cell	NM_001004031.1	DSTN	Sus scrofa destrin (DSTN), mRNA	0.976008	1.50207
GO:0009056	catabolic process	AK230965.1	LOC100152338	Sus scrofa mRNA, clone:AMP010069H08, expressed in alveolar macrophage	0.982177	1.14053
GO:0009056	catabolic process	AK239346.1		Sus scrofa mRNA, clone:THY010095A05, expressed in thymus	0.982177	1.14053
GO:0009056	catabolic process	CJ027205		CJ027205 full-length enriched swine cDNA library, adult trachea Sus scrofa cDNA clone TCH01H120066 5', mRNA sequence	0.982177	1.14053
GO:0006355	regulation of transcription, DNA-dependent	AK230834.1		Sus scrofa mRNA, clone:AMP010050E02, expressed in alveolar macrophage	0.99333	1.07743
GO:0006355	regulation of transcription, DNA-dependent	AK233778.1		Sus scrofa mRNA, clone:MLN010025G03, expressed in mesenteric lymph node	0.99333	1.07743
GO:0006355	regulation of transcription, DNA-dependent	BW978358		BW978358 full-length enriched swine cDNA library, adult intestine Sus scrofa cDNA clone ITT010026E03 5', mRNA sequence	0.99333	1.07743
GO:0006355	regulation of transcription, DNA-dependent	NM_001044545.1	PLAGL1	Sus scrofa pleiomorphic adenoma gene-like 1 (PLAGL1), mRNA	0.99333	1.07743
GO:0006355	regulation of transcription, DNA-dependent	XM_001929654.1	LOC100153061	PREDICTED: Sus scrofa similar to Vacuolar protein sorting-associated protein 72 homolog (Transcription factor-like 1) (Protein YL-1) (LOC100153061), mRNA	0.99333	1.07743
GO:0051234	establishment of localization	AK231733.1		Sus scrofa mRNA, clone:LNG010017B08, expressed in lung	0.997431	1.05351
GO:0051234	establishment of localization	AK232059.1		Sus scrofa mRNA, clone:LNG010072H01, expressed in lung	0.997431	1.05351
GO:0051234	establishment of localization	AY610191.1		Sus scrofa clone Clu_91551.scr.msk.p1.Contig1, mRNA sequence	0.997431	1.05351
GO:0051234	establishment of localization	CK454645		915140 MARC 4PIG Sus scrofa cDNA 5', mRNA sequence	0.997431	1.05351
GO:0051234	establishment of localization	DN106431		1103808 MARC 4PIG Sus scrofa cDNA 5', mRNA sequence	0.997431	1.05351
GO:0051234	establishment of localization	NM_001032379.1	MOBKL3	Sus scrofa MOB1, Mps One Binder kinase activator-like 3 (yeast) (MOBKL3), mRNA	0.997431	1.05351
GO:0051234	establishment of localization	XM_001926555.1	LOC100157391	PREDICTED: Sus scrofa similar to Mitochondrial import inner membrane translocase subunit Tim23 (LOC100157391), mRNA	0.997431	1.05351
GO:0006259	DNA metabolic process	CJ027205		CJ027205 full-length enriched swine cDNA library, adult trachea Sus scrofa cDNA clone TCH01H120066 5', mRNA sequence	1	0.669043
GO:0006281	DNA repair	CJ027205		CJ027205 full-length enriched swine cDNA library, adult trachea Sus scrofa cDNA clone TCH01H120066 5', mRNA sequence	1	1.04225
GO:0006325	establishment or maintenance of chromatin architecture	XM_001929654.1	LOC100153061	PREDICTED: Sus scrofa similar to Vacuolar protein sorting-associated protein 72 homolog (Transcription factor-like 1) (Protein YL-1) (LOC100153061), mRNA	1	1.15196
GO:0006396	RNA processing	AY609906.1		Sus scrofa clone Clu_4190.scr.msk.p1.Contig2, mRNA sequence	1	1.10224
GO:0006396	RNA processing	XM_001927594.1	LOC100154370	PREDICTED: Sus scrofa similar to SYNCRIP protein, transcript variant 2 (LOC100154370), mRNA	1	1.10224
GO:0006397	mRNA processing	AY609906.1		Sus scrofa clone Clu_4190.scr.msk.p1.Contig2, mRNA sequence	1	0.875491
GO:0006461	protein complex assembly	AK240563.1		Sus scrofa mRNA, clone:UTR010098F11, expressed in uterus	1	1.1349
GO:0006468	protein amino acid phosphorylation	DN133056		996499 MARC 4PIG Sus scrofa cDNA 5', mRNA sequence	1	0.729576
GO:0006508	proteolysis	AK230965.1	LOC100152338	Sus scrofa mRNA, clone:AMP010069H08, expressed in alveolar macrophage	1	0.906573
GO:0006508	proteolysis	AK239346.1		Sus scrofa mRNA, clone:THY010095A05, expressed in thymus	1	0.906573
GO:0006974	response to DNA damage stimulus	CJ027205		CJ027205 full-length enriched swine cDNA library, adult trachea Sus scrofa cDNA clone TCH01H120066 5', mRNA sequence	1	0.865598
GO:0008610	lipid biosynthetic process	CJ023069		CJ023069 full-length enriched swine cDNA library, adult trachea Sus scrofa cDNA clone TCH01G080008 5', mRNA sequence	1	1.19696
GO:0009605	response to external stimulus	AK234286.1		Sus scrofa mRNA, clone:OVR010039B10, expressed in ovary	1	0.693262
GO:0009893	positive regulation of metabolic process	NM_001004031.1	DSTN	Sus scrofa destrin (DSTN), mRNA	1	0.712609
GO:0010604	positive regulation of macromolecule metabolic process	NM_001004031.1	DSTN	Sus scrofa destrin (DSTN), mRNA	1	0.743742
GO:0016070	RNA metabolic process	AY609906.1		Sus scrofa clone Clu_4190.scr.msk.p1.Contig2, mRNA sequence	1	0.775751
GO:0016070	RNA metabolic process	XM_001927594.1	LOC100154370	PREDICTED: Sus scrofa similar to SYNCRIP protein, transcript variant 2 (LOC100154370), mRNA	1	0.775751
GO:0016071	mRNA metabolic process	AY609906.1		Sus scrofa clone Clu_4190.scr.msk.p1.Contig2, mRNA sequence	1	0.81931
GO:0016310	phosphorylation	DN133056		996499 MARC 4PIG Sus scrofa cDNA 5', mRNA sequence	1	0.663251
GO:0016568	chromatin modification	XM_001929654.1	LOC100153061	PREDICTED: Sus scrofa similar to Vacuolar protein sorting-associated protein 72 homolog (Transcription factor-like 1) (Protein YL-1) (LOC100153061), mRNA	1	1.39283
GO:0022607	cellular component assembly	AK240563.1		Sus scrofa mRNA, clone:UTR010098F11, expressed in uterus	1	0.677924
GO:0030163	protein catabolic process	AK230965.1	LOC100152338	Sus scrofa mRNA, clone:AMP010069H08, expressed in alveolar macrophage	1	1.18768
GO:0030163	protein catabolic process	AK239346.1		Sus scrofa mRNA, clone:THY010095A05, expressed in thymus	1	1.18768
GO:0031325	positive regulation of cellular metabolic process	NM_001004031.1	DSTN	Sus scrofa destrin (DSTN), mRNA	1	0.722693
GO:0034960	cellular biopolymer metabolic process	AY609906.1		Sus scrofa clone Clu_4190.scr.msk.p1.Contig2, mRNA sequence	1	0.864377
GO:0034960	cellular biopolymer metabolic process	BW980990		BW980990 full-length enriched swine cDNA library, adult intestine Sus scrofa cDNA clone ITT010056F03 5', mRNA sequence	1	0.864377
GO:0034960	cellular biopolymer metabolic process	CJ027205		CJ027205 full-length enriched swine cDNA library, adult trachea Sus scrofa cDNA clone TCH01H120066 5', mRNA sequence	1	0.864377
GO:0034960	cellular biopolymer metabolic process	XM_001927594.1	LOC100154370	PREDICTED: Sus scrofa similar to SYNCRIP protein, transcript variant 2 (LOC100154370), mRNA	1	0.864377
GO:0034984	cellular response to DNA damage stimulus	CJ027205		CJ027205 full-length enriched swine cDNA library, adult trachea Sus scrofa cDNA clone TCH01H120066 5', mRNA sequence	1	0.928551
GO:0042127	regulation of cell proliferation	XM_001929068.1	LOC100154421	PREDICTED: Sus scrofa similar to ribeye (LOC100154421), mRNA	1	0.751034
GO:0042221	response to chemical stimulus	NM_001123213.1	CR956404.2	Sus scrofa VAMP (vesicle-associated membrane protein)-associated protein B and C (VAPB), mRNA	1	0.81064
GO:0042592	homeostatic process	EW357862		rlyg24_g14.y1 lyg Sus scrofa cDNA 5', mRNA sequence	1	1.1349
GO:0042981	regulation of apoptosis	AK239225.1		Sus scrofa mRNA, clone:THY010080E01, expressed in thymus	1	0.70931
GO:0043067	regulation of programmed cell death	AK239225.1		Sus scrofa mRNA, clone:THY010080E01, expressed in thymus	1	0.699593
GO:0043933	macromolecular complex subunit organization	AK240563.1		Sus scrofa mRNA, clone:UTR010098F11, expressed in uterus	1	0.74737
GO:0051093	negative regulation of developmental process	AK239225.1		Sus scrofa mRNA, clone:THY010080E01, expressed in thymus	1	1.07895
GO:0051252	regulation of RNA metabolic process	AK230834.1		Sus scrofa mRNA, clone:AMP010050E02, expressed in alveolar macrophage	1	1.05955
GO:0051252	regulation of RNA metabolic process	AK233778.1		Sus scrofa mRNA, clone:MLN010025G03, expressed in mesenteric lymph node	1	1.05955
GO:0051252	regulation of RNA metabolic process	BW978358		BW978358 full-length enriched swine cDNA library, adult intestine Sus scrofa cDNA clone ITT010026E03 5', mRNA sequence	1	1.05955
GO:0051252	regulation of RNA metabolic process	NM_001044545.1	PLAGL1	Sus scrofa pleiomorphic adenoma gene-like 1 (PLAGL1), mRNA	1	1.05955
GO:0051252	regulation of RNA metabolic process	XM_001929654.1	LOC100153061	PREDICTED: Sus scrofa similar to Vacuolar protein sorting-associated protein 72 homolog (Transcription factor-like 1) (Protein YL-1) (LOC100153061), mRNA	1	1.05955
GO:0051276	chromosome organization	XM_001929654.1	LOC100153061	PREDICTED: Sus scrofa similar to Vacuolar protein sorting-associated protein 72 homolog (Transcription factor-like 1) (Protein YL-1) (LOC100153061), mRNA	1	0.828167
GO:0051704	multi-organism process	NM_001123213.1	CR956404.2	Sus scrofa VAMP (vesicle-associated membrane protein)-associated protein B and C (VAPB), mRNA	1	1.05663
GO:0051726	regulation of cell cycle	CJ027205		CJ027205 full-length enriched swine cDNA library, adult trachea Sus scrofa cDNA clone TCH01H120066 5', mRNA sequence	1	1.18768
GO:0065003	macromolecular complex assembly	AK240563.1		Sus scrofa mRNA, clone:UTR010098F11, expressed in uterus	1	0.77772
GO:0065008	regulation of biological quality	EW357862		rlyg24_g14.y1 lyg Sus scrofa cDNA 5', mRNA sequence	1	1.03521
GO:0065008	regulation of biological quality	NM_001004031.1	DSTN	Sus scrofa destrin (DSTN), mRNA	1	1.03521

## Sheet: Lantang-profile 12 (dpn)
GO_id	GO_name	genebank	Gene symbol	Gene Description	Pvalue	Enrichment
GO:0006909	phagocytosis	XM_001927442.1	THBS1	PREDICTED: Sus scrofa thrombospondin 1 (THBS1), mRNA	0.00365443	31.2806
GO:0006909	phagocytosis	XM_001929345.1	LOC100156622	PREDICTED: Sus scrofa similar to Coronin-1C (Coronin-3) (hCRNN4) (LOC100156622), mRNA	0.00365443	31.2806
GO:0006931	substrate-bound cell migration, cell attachment to substrate	AY609823.1		Sus scrofa clone Clu_32963.scr.msk.p1.Contig1, mRNA sequence	0.00799219	250.244
GO:0030516	regulation of axon extension	AY609823.1		Sus scrofa clone Clu_32963.scr.msk.p1.Contig1, mRNA sequence	0.00799219	250.244
GO:0045773	positive regulation of axon extension	AY609823.1		Sus scrofa clone Clu_32963.scr.msk.p1.Contig1, mRNA sequence	0.00799219	250.244
GO:0002544	chronic inflammatory response	XM_001927442.1	THBS1	PREDICTED: Sus scrofa thrombospondin 1 (THBS1), mRNA	0.0159528	125.122
GO:0002577	regulation of antigen processing and presentation	XM_001927442.1	THBS1	PREDICTED: Sus scrofa thrombospondin 1 (THBS1), mRNA	0.0159528	125.122
GO:0002578	negative regulation of antigen processing and presentation	XM_001927442.1	THBS1	PREDICTED: Sus scrofa thrombospondin 1 (THBS1), mRNA	0.0159528	125.122
GO:0002580	regulation of antigen processing and presentation of peptide or polysaccharide antigen via MHC class II	XM_001927442.1	THBS1	PREDICTED: Sus scrofa thrombospondin 1 (THBS1), mRNA	0.0159528	125.122
GO:0002581	negative regulation of antigen processing and presentation of peptide or polysaccharide antigen via MHC class II	XM_001927442.1	THBS1	PREDICTED: Sus scrofa thrombospondin 1 (THBS1), mRNA	0.0159528	125.122
GO:0002604	regulation of dendritic cell antigen processing and presentation	XM_001927442.1	THBS1	PREDICTED: Sus scrofa thrombospondin 1 (THBS1), mRNA	0.0159528	125.122
[truncated: 385 more rows]

## Sheet: Lantang-profile 49 (dpn)
GO_id	GO_name	genebank	Gene symbol	Gene Description	Pvalue	Enrichment
[truncated: 346 more rows]

[truncated: 1 more sheets: Lantang-profile 79 (10 stages)]
